# Supplementary material for: Reference based annotation with GeneMapper
Source: Genome Biol. 2006 Apr 5;7(4):R29. doi: 10.1186/gb-2006-7-4-r29 (PMC1557983; doi:10.1186/gb-2006-7-4-r29)
Supplement: Additional data file 3 — A gunzipped tar file containing GeneMapper annotations of the ENCODE regions [file gb-2006-7-4-r29-S3.tgz › genemapper_encode/dog.gff]

ENm001.contig1	ExonAligner	CDS	28317	28343	.	+	0	gene_id "AC073130.2-001"; transcript_id "AC073130.2-001"; exon_number 1;
ENm001.contig1	ExonAligner	CDS	53048	53133	.	+	0	gene_id "AC073130.2-001"; transcript_id "AC073130.2-001"; exon_number 2;
ENm001.contig1	ExonAligner	CDS	66488	66740	.	+	1	gene_id "AC073130.2-001"; transcript_id "AC073130.2-001"; exon_number 3;
ENm001.contig1	ExonAligner	CDS	67674	68009	.	+	0	gene_id "AC073130.2-001"; transcript_id "AC073130.2-001"; exon_number 4;
ENm001.contig1	ExonAligner	CDS	69236	69451	.	+	0	gene_id "AC073130.2-001"; transcript_id "AC073130.2-001"; exon_number 5;
ENm001.contig1	ExonAligner	CDS	69866	70024	.	+	0	gene_id "AC073130.2-001"; transcript_id "AC073130.2-001"; exon_number 6;
ENm001.contig1	ExonAligner	CDS	75745	75933	.	+	0	gene_id "AC073130.2-001"; transcript_id "AC073130.2-001"; exon_number 7;
ENm001.contig1	ExonAligner	CDS	274362	274452	.	+	1	gene_id "AC006159.1-003"; transcript_id "AC006159.1-003"; exon_number 2;
ENm001.contig1	ExonAligner	CDS	274701	274888	.	+	0	gene_id "AC006159.1-003"; transcript_id "AC006159.1-003"; exon_number 3;
ENm001.contig1	ExonAligner	CDS	279578	279728	.	+	1	gene_id "AC006159.1-003"; transcript_id "AC006159.1-003"; exon_number 4;
ENm001.contig1	ExonAligner	CDS	274302	274452	.	+	0	gene_id "AC006159.1-001"; transcript_id "AC006159.1-001"; exon_number 1;
ENm001.contig1	ExonAligner	CDS	274701	274888	.	+	0	gene_id "AC006159.1-001"; transcript_id "AC006159.1-001"; exon_number 2;
ENm001.contig1	ExonAligner	CDS	279578	279728	.	+	1	gene_id "AC006159.1-001"; transcript_id "AC006159.1-001"; exon_number 3;
ENm001.contig1	ExonAligner	CDS	297489	297519	.	+	0	gene_id "AC006159.2-001"; transcript_id "AC006159.2-001"; exon_number 1;
ENm001.contig1	ExonAligner	CDS	298886	299050	.	+	0	gene_id "AC006159.2-001"; transcript_id "AC006159.2-001"; exon_number 2;
ENm001.contig1	ExonAligner	CDS	328864	329205	.	+	0	gene_id "AC006159.2-001"; transcript_id "AC006159.2-001"; exon_number 3;
ENm001.contig1	ExonAligner	CDS	461517	462617	.	+	0	gene_id "AC002543.3-002"; transcript_id "AC002543.3-002"; exon_number 1;
ENm001.contig1	ExonAligner	CDS	487849	488040	.	+	0	gene_id "AC002543.3-002"; transcript_id "AC002543.3-002"; exon_number 2;
ENm001.contig1	ExonAligner	CDS	497537	497671	.	+	0	gene_id "AC002543.3-002"; transcript_id "AC002543.3-002"; exon_number 3;
ENm001.contig1	ExonAligner	CDS	498434	498601	.	+	0	gene_id "AC002543.3-002"; transcript_id "AC002543.3-002"; exon_number 4;
ENm001.contig1	ExonAligner	CDS	503725	503885	.	+	0	gene_id "AC002543.3-002"; transcript_id "AC002543.3-002"; exon_number 5;
ENm001.contig1	ExonAligner	CDS	505961	506057	.	+	1	gene_id "AC002543.3-002"; transcript_id "AC002543.3-002"; exon_number 6;
ENm001.contig1	ExonAligner	CDS	506175	506305	.	+	0	gene_id "AC002543.3-002"; transcript_id "AC002543.3-002"; exon_number 7;
ENm001.contig1	ExonAligner	CDS	506986	507147	.	+	1	gene_id "AC002543.3-002"; transcript_id "AC002543.3-002"; exon_number 8;
ENm001.contig1	ExonAligner	CDS	508109	508208	.	+	1	gene_id "AC002543.3-002"; transcript_id "AC002543.3-002"; exon_number 9;
ENm001.contig1	ExonAligner	CDS	512341	512559	.	+	0	gene_id "AC002543.3-002"; transcript_id "AC002543.3-002"; exon_number 10;
ENm001.contig1	ExonAligner	CDS	518292	518438	.	+	0	gene_id "AC002543.3-002"; transcript_id "AC002543.3-002"; exon_number 11;
ENm001.contig1	ExonAligner	CDS	520068	520224	.	+	0	gene_id "AC002543.3-002"; transcript_id "AC002543.3-002"; exon_number 12;
ENm001.contig1	ExonAligner	CDS	520431	520565	.	+	2	gene_id "AC002543.3-002"; transcript_id "AC002543.3-002"; exon_number 13;
ENm001.contig1	ExonAligner	CDS	523621	523851	.	+	2	gene_id "AC002543.3-002"; transcript_id "AC002543.3-002"; exon_number 14;
ENm001.contig1	ExonAligner	CDS	526142	526216	.	+	2	gene_id "AC002543.3-002"; transcript_id "AC002543.3-002"; exon_number 15;
ENm001.contig1	ExonAligner	CDS	528032	528213	.	+	2	gene_id "AC002543.3-002"; transcript_id "AC002543.3-002"; exon_number 16;
ENm001.contig1	ExonAligner	CDS	532787	532896	.	+	0	gene_id "AC002543.3-002"; transcript_id "AC002543.3-002"; exon_number 17;
ENm001.contig1	ExonAligner	CDS	534097	534262	.	+	1	gene_id "AC002543.3-002"; transcript_id "AC002543.3-002"; exon_number 18;
ENm001.contig1	ExonAligner	CDS	544170	544306	.	+	0	gene_id "AC002543.3-002"; transcript_id "AC002543.3-002"; exon_number 19;
ENm001.contig1	ExonAligner	CDS	544416	544629	.	+	1	gene_id "AC002543.3-002"; transcript_id "AC002543.3-002"; exon_number 20;
ENm001.contig1	ExonAligner	CDS	461517	462617	.	+	0	gene_id "AC002543.3-001"; transcript_id "AC002543.3-001"; exon_number 1;
ENm001.contig1	ExonAligner	CDS	487849	488040	.	+	0	gene_id "AC002543.3-001"; transcript_id "AC002543.3-001"; exon_number 2;
ENm001.contig1	ExonAligner	CDS	497537	497671	.	+	0	gene_id "AC002543.3-001"; transcript_id "AC002543.3-001"; exon_number 3;
ENm001.contig1	ExonAligner	CDS	498434	498601	.	+	0	gene_id "AC002543.3-001"; transcript_id "AC002543.3-001"; exon_number 4;
ENm001.contig1	ExonAligner	CDS	503725	503885	.	+	0	gene_id "AC002543.3-001"; transcript_id "AC002543.3-001"; exon_number 5;
ENm001.contig1	ExonAligner	CDS	505961	506057	.	+	1	gene_id "AC002543.3-001"; transcript_id "AC002543.3-001"; exon_number 6;
ENm001.contig1	ExonAligner	CDS	506175	506305	.	+	0	gene_id "AC002543.3-001"; transcript_id "AC002543.3-001"; exon_number 7;
ENm001.contig1	ExonAligner	CDS	506986	507147	.	+	1	gene_id "AC002543.3-001"; transcript_id "AC002543.3-001"; exon_number 8;
ENm001.contig1	ExonAligner	CDS	508063	508208	.	+	1	gene_id "AC002543.3-001"; transcript_id "AC002543.3-001"; exon_number 9;
ENm001.contig1	ExonAligner	CDS	512341	512559	.	+	0	gene_id "AC002543.3-001"; transcript_id "AC002543.3-001"; exon_number 10;
ENm001.contig1	ExonAligner	CDS	518292	518438	.	+	0	gene_id "AC002543.3-001"; transcript_id "AC002543.3-001"; exon_number 11;
ENm001.contig1	ExonAligner	CDS	520068	520224	.	+	0	gene_id "AC002543.3-001"; transcript_id "AC002543.3-001"; exon_number 12;
ENm001.contig1	ExonAligner	CDS	520431	520565	.	+	2	gene_id "AC002543.3-001"; transcript_id "AC002543.3-001"; exon_number 13;
ENm001.contig1	ExonAligner	CDS	523621	523851	.	+	2	gene_id "AC002543.3-001"; transcript_id "AC002543.3-001"; exon_number 14;
ENm001.contig1	ExonAligner	CDS	526142	526216	.	+	2	gene_id "AC002543.3-001"; transcript_id "AC002543.3-001"; exon_number 15;
ENm001.contig1	ExonAligner	CDS	528032	528213	.	+	2	gene_id "AC002543.3-001"; transcript_id "AC002543.3-001"; exon_number 16;
ENm001.contig1	ExonAligner	CDS	532787	532896	.	+	0	gene_id "AC002543.3-001"; transcript_id "AC002543.3-001"; exon_number 17;
ENm001.contig1	ExonAligner	CDS	534097	534262	.	+	1	gene_id "AC002543.3-001"; transcript_id "AC002543.3-001"; exon_number 18;
ENm001.contig1	ExonAligner	CDS	544170	544306	.	+	0	gene_id "AC002543.3-001"; transcript_id "AC002543.3-001"; exon_number 19;
ENm001.contig1	ExonAligner	CDS	544416	544629	.	+	1	gene_id "AC002543.3-001"; transcript_id "AC002543.3-001"; exon_number 20;
ENm001.contig1	ExonAligner	CDS	598639	598677	.	+	0	gene_id "AC002543.1-002"; transcript_id "AC002543.1-002"; exon_number 1;
ENm001.contig1	ExonAligner	CDS	630349	630412	.	+	0	gene_id "AC002543.1-002"; transcript_id "AC002543.1-002"; exon_number 2;
ENm001.contig1	ExonAligner	CDS	634444	634489	.	+	2	gene_id "AC002543.1-002"; transcript_id "AC002543.1-002"; exon_number 3;
ENm001.contig1	ExonAligner	CDS	640232	640295	.	+	1	gene_id "AC002543.1-002"; transcript_id "AC002543.1-002"; exon_number 4;
ENm001.contig1	ExonAligner	CDS	644505	644711	.	+	0	gene_id "AC002543.1-002"; transcript_id "AC002543.1-002"; exon_number 5;
ENm001.contig1	ExonAligner	CDS	646291	646370	.	+	0	gene_id "AC002543.1-002"; transcript_id "AC002543.1-002"; exon_number 6;
ENm001.contig1	ExonAligner	CDS	650095	650173	.	+	1	gene_id "AC002543.1-002"; transcript_id "AC002543.1-002"; exon_number 7;
ENm001.contig1	ExonAligner	CDS	652837	652908	.	+	0	gene_id "AC002543.1-002"; transcript_id "AC002543.1-002"; exon_number 8;
ENm001.contig1	ExonAligner	CDS	656883	656945	.	+	0	gene_id "AC002543.1-002"; transcript_id "AC002543.1-002"; exon_number 9;
ENm001.contig1	ExonAligner	CDS	658041	658184	.	+	0	gene_id "AC002543.1-002"; transcript_id "AC002543.1-002"; exon_number 10;
ENm001.contig1	ExonAligner	CDS	630349	630412	.	+	0	gene_id "AC002543.1-004"; transcript_id "AC002543.1-004"; exon_number 2;
ENm001.contig1	ExonAligner	CDS	634444	634489	.	+	2	gene_id "AC002543.1-004"; transcript_id "AC002543.1-004"; exon_number 3;
ENm001.contig1	ExonAligner	CDS	640232	640295	.	+	1	gene_id "AC002543.1-004"; transcript_id "AC002543.1-004"; exon_number 4;
ENm001.contig1	ExonAligner	CDS	644505	644711	.	+	0	gene_id "AC002543.1-004"; transcript_id "AC002543.1-004"; exon_number 5;
ENm001.contig1	ExonAligner	CDS	646291	646370	.	+	0	gene_id "AC002543.1-004"; transcript_id "AC002543.1-004"; exon_number 6;
ENm001.contig1	ExonAligner	CDS	650095	650173	.	+	1	gene_id "AC002543.1-004"; transcript_id "AC002543.1-004"; exon_number 7;
ENm001.contig1	ExonAligner	CDS	652837	652908	.	+	0	gene_id "AC002543.1-004"; transcript_id "AC002543.1-004"; exon_number 8;
ENm001.contig1	ExonAligner	CDS	656883	656936	.	+	0	gene_id "AC002543.1-004"; transcript_id "AC002543.1-004"; exon_number 9;
ENm001.contig1	ExonAligner	CDS	808980	809062	.	+	2	gene_id "AC003987.1-002"; transcript_id "AC003987.1-002"; exon_number 2;
ENm001.contig1	ExonAligner	CDS	822038	822197	.	+	0	gene_id "AC003987.1-002"; transcript_id "AC003987.1-002"; exon_number 3;
ENm001.contig1	ExonAligner	CDS	832023	832077	.	+	2	gene_id "AC003987.1-002"; transcript_id "AC003987.1-002"; exon_number 4;
ENm001.contig1	ExonAligner	CDS	832732	832847	.	+	1	gene_id "AC003987.1-002"; transcript_id "AC003987.1-002"; exon_number 5;
ENm001.contig1	ExonAligner	CDS	834340	834415	.	+	2	gene_id "AC003987.1-002"; transcript_id "AC003987.1-002"; exon_number 6;
ENm001.contig1	ExonAligner	CDS	836584	836646	.	+	1	gene_id "AC003987.1-002"; transcript_id "AC003987.1-002"; exon_number 7;
ENm001.contig1	ExonAligner	CDS	838587	838741	.	+	1	gene_id "AC003987.1-002"; transcript_id "AC003987.1-002"; exon_number 8;
ENm001.contig1	ExonAligner	CDS	841023	841120	.	+	2	gene_id "AC003987.1-002"; transcript_id "AC003987.1-002"; exon_number 9;
ENm001.contig1	ExonAligner	CDS	869744	869858	.	+	0	gene_id "AC003987.1-002"; transcript_id "AC003987.1-002"; exon_number 10;
ENm001.contig1	ExonAligner	CDS	889440	889512	.	+	2	gene_id "AC003987.1-002"; transcript_id "AC003987.1-002"; exon_number 11;
ENm001.contig1	ExonAligner	CDS	890976	891078	.	+	1	gene_id "AC003987.1-002"; transcript_id "AC003987.1-002"; exon_number 12;
ENm001.contig1	ExonAligner	CDS	908907	909057	.	+	0	gene_id "AC003987.1-002"; transcript_id "AC003987.1-002"; exon_number 13;
ENm001.contig1	ExonAligner	CDS	919202	919294	.	+	2	gene_id "AC003987.1-002"; transcript_id "AC003987.1-002"; exon_number 14;
ENm001.contig1	ExonAligner	CDS	921191	921330	.	+	2	gene_id "AC003987.1-002"; transcript_id "AC003987.1-002"; exon_number 15;
ENm001.contig1	ExonAligner	CDS	922285	922404	.	+	0	gene_id "AC003987.1-002"; transcript_id "AC003987.1-002"; exon_number 16;
ENm001.contig1	ExonAligner	CDS	808980	809062	.	+	2	gene_id "AC003987.1-007"; transcript_id "AC003987.1-007"; exon_number 2;
ENm001.contig1	ExonAligner	CDS	822038	822197	.	+	0	gene_id "AC003987.1-007"; transcript_id "AC003987.1-007"; exon_number 3;
ENm001.contig1	ExonAligner	CDS	832023	832077	.	+	2	gene_id "AC003987.1-007"; transcript_id "AC003987.1-007"; exon_number 4;
ENm001.contig1	ExonAligner	CDS	832732	832847	.	+	1	gene_id "AC003987.1-007"; transcript_id "AC003987.1-007"; exon_number 5;
ENm001.contig1	ExonAligner	CDS	834340	834415	.	+	2	gene_id "AC003987.1-007"; transcript_id "AC003987.1-007"; exon_number 6;
ENm001.contig1	ExonAligner	CDS	838587	838741	.	+	1	gene_id "AC003987.1-007"; transcript_id "AC003987.1-007"; exon_number 7;
ENm001.contig1	ExonAligner	CDS	841023	841120	.	+	2	gene_id "AC003987.1-007"; transcript_id "AC003987.1-007"; exon_number 8;
ENm001.contig1	ExonAligner	CDS	869744	869858	.	+	0	gene_id "AC003987.1-007"; transcript_id "AC003987.1-007"; exon_number 9;
ENm001.contig1	ExonAligner	CDS	889440	889512	.	+	2	gene_id "AC003987.1-007"; transcript_id "AC003987.1-007"; exon_number 10;
ENm001.contig1	ExonAligner	CDS	890976	891078	.	+	1	gene_id "AC003987.1-007"; transcript_id "AC003987.1-007"; exon_number 11;
ENm001.contig1	ExonAligner	CDS	908907	909057	.	+	0	gene_id "AC003987.1-007"; transcript_id "AC003987.1-007"; exon_number 12;
ENm001.contig1	ExonAligner	CDS	919202	919294	.	+	2	gene_id "AC003987.1-007"; transcript_id "AC003987.1-007"; exon_number 13;
ENm001.contig1	ExonAligner	CDS	921191	921330	.	+	2	gene_id "AC003987.1-007"; transcript_id "AC003987.1-007"; exon_number 14;
ENm001.contig1	ExonAligner	CDS	928599	928694	.	+	0	gene_id "AC003987.1-007"; transcript_id "AC003987.1-007"; exon_number 15;
ENm001.contig1	ExonAligner	CDS	808980	809062	.	+	2	gene_id "AC003987.1-014"; transcript_id "AC003987.1-014"; exon_number 2;
ENm001.contig1	ExonAligner	CDS	822038	822197	.	+	0	gene_id "AC003987.1-014"; transcript_id "AC003987.1-014"; exon_number 3;
ENm001.contig1	ExonAligner	CDS	832023	832077	.	+	2	gene_id "AC003987.1-014"; transcript_id "AC003987.1-014"; exon_number 4;
ENm001.contig1	ExonAligner	CDS	832732	832847	.	+	1	gene_id "AC003987.1-014"; transcript_id "AC003987.1-014"; exon_number 5;
ENm001.contig1	ExonAligner	CDS	834340	834415	.	+	2	gene_id "AC003987.1-014"; transcript_id "AC003987.1-014"; exon_number 6;
ENm001.contig1	ExonAligner	CDS	836584	836646	.	+	1	gene_id "AC003987.1-014"; transcript_id "AC003987.1-014"; exon_number 7;
ENm001.contig1	ExonAligner	CDS	838587	838741	.	+	1	gene_id "AC003987.1-014"; transcript_id "AC003987.1-014"; exon_number 8;
ENm001.contig1	ExonAligner	CDS	841023	841120	.	+	2	gene_id "AC003987.1-014"; transcript_id "AC003987.1-014"; exon_number 9;
ENm001.contig1	ExonAligner	CDS	869744	869858	.	+	0	gene_id "AC003987.1-014"; transcript_id "AC003987.1-014"; exon_number 10;
ENm001.contig1	ExonAligner	CDS	889440	889512	.	+	2	gene_id "AC003987.1-014"; transcript_id "AC003987.1-014"; exon_number 11;
ENm001.contig1	ExonAligner	CDS	890976	891078	.	+	1	gene_id "AC003987.1-014"; transcript_id "AC003987.1-014"; exon_number 12;
ENm001.contig1	ExonAligner	CDS	908910	909039	.	+	0	gene_id "AC003987.1-014"; transcript_id "AC003987.1-014"; exon_number 13;
ENm001.contig1	ExonAligner	CDS	919202	919294	.	+	2	gene_id "AC003987.1-014"; transcript_id "AC003987.1-014"; exon_number 14;
ENm001.contig1	ExonAligner	CDS	921191	921330	.	+	2	gene_id "AC003987.1-014"; transcript_id "AC003987.1-014"; exon_number 15;
ENm001.contig1	ExonAligner	CDS	928599	928694	.	+	0	gene_id "AC003987.1-014"; transcript_id "AC003987.1-014"; exon_number 16;
ENm001.contig1	ExonAligner	CDS	808980	809062	.	+	2	gene_id "AC003987.1-001"; transcript_id "AC003987.1-001"; exon_number 2;
ENm001.contig1	ExonAligner	CDS	822038	822197	.	+	0	gene_id "AC003987.1-001"; transcript_id "AC003987.1-001"; exon_number 3;
ENm001.contig1	ExonAligner	CDS	832023	832077	.	+	2	gene_id "AC003987.1-001"; transcript_id "AC003987.1-001"; exon_number 4;
ENm001.contig1	ExonAligner	CDS	832732	832847	.	+	1	gene_id "AC003987.1-001"; transcript_id "AC003987.1-001"; exon_number 5;
ENm001.contig1	ExonAligner	CDS	834340	834415	.	+	2	gene_id "AC003987.1-001"; transcript_id "AC003987.1-001"; exon_number 6;
ENm001.contig1	ExonAligner	CDS	836584	836646	.	+	1	gene_id "AC003987.1-001"; transcript_id "AC003987.1-001"; exon_number 7;
ENm001.contig1	ExonAligner	CDS	838587	838741	.	+	1	gene_id "AC003987.1-001"; transcript_id "AC003987.1-001"; exon_number 8;
ENm001.contig1	ExonAligner	CDS	841023	841120	.	+	2	gene_id "AC003987.1-001"; transcript_id "AC003987.1-001"; exon_number 9;
ENm001.contig1	ExonAligner	CDS	869744	869858	.	+	0	gene_id "AC003987.1-001"; transcript_id "AC003987.1-001"; exon_number 10;
ENm001.contig1	ExonAligner	CDS	889440	889512	.	+	2	gene_id "AC003987.1-001"; transcript_id "AC003987.1-001"; exon_number 11;
ENm001.contig1	ExonAligner	CDS	890976	891078	.	+	1	gene_id "AC003987.1-001"; transcript_id "AC003987.1-001"; exon_number 12;
ENm001.contig1	ExonAligner	CDS	908907	909057	.	+	0	gene_id "AC003987.1-001"; transcript_id "AC003987.1-001"; exon_number 13;
ENm001.contig1	ExonAligner	CDS	919202	919294	.	+	2	gene_id "AC003987.1-001"; transcript_id "AC003987.1-001"; exon_number 14;
ENm001.contig1	ExonAligner	CDS	921191	921330	.	+	2	gene_id "AC003987.1-001"; transcript_id "AC003987.1-001"; exon_number 15;
ENm001.contig1	ExonAligner	CDS	928599	928694	.	+	0	gene_id "AC003987.1-001"; transcript_id "AC003987.1-001"; exon_number 16;
ENm001.contig1	ExonAligner	CDS	734309	734321	.	+	0	gene_id "AC003987.1-016"; transcript_id "AC003987.1-016"; exon_number 1;
ENm001.contig1	ExonAligner	CDS	808980	809062	.	+	2	gene_id "AC003987.1-016"; transcript_id "AC003987.1-016"; exon_number 2;
ENm001.contig1	ExonAligner	CDS	822038	822197	.	+	0	gene_id "AC003987.1-016"; transcript_id "AC003987.1-016"; exon_number 3;
ENm001.contig1	ExonAligner	CDS	832023	832077	.	+	2	gene_id "AC003987.1-016"; transcript_id "AC003987.1-016"; exon_number 4;
ENm001.contig1	ExonAligner	CDS	832732	832847	.	+	1	gene_id "AC003987.1-016"; transcript_id "AC003987.1-016"; exon_number 5;
ENm001.contig1	ExonAligner	CDS	834340	834383	.	+	2	gene_id "AC003987.1-016"; transcript_id "AC003987.1-016"; exon_number 6;
ENm001.contig1	ExonAligner	CDS	808980	809062	.	+	2	gene_id "AC003987.1-006"; transcript_id "AC003987.1-006"; exon_number 2;
ENm001.contig1	ExonAligner	CDS	822038	822197	.	+	0	gene_id "AC003987.1-006"; transcript_id "AC003987.1-006"; exon_number 3;
ENm001.contig1	ExonAligner	CDS	832023	832077	.	+	2	gene_id "AC003987.1-006"; transcript_id "AC003987.1-006"; exon_number 4;
ENm001.contig1	ExonAligner	CDS	832732	832847	.	+	1	gene_id "AC003987.1-006"; transcript_id "AC003987.1-006"; exon_number 5;
ENm001.contig1	ExonAligner	CDS	834340	834415	.	+	2	gene_id "AC003987.1-006"; transcript_id "AC003987.1-006"; exon_number 6;
ENm001.contig1	ExonAligner	CDS	838587	838741	.	+	1	gene_id "AC003987.1-006"; transcript_id "AC003987.1-006"; exon_number 7;
ENm001.contig1	ExonAligner	CDS	841023	841120	.	+	2	gene_id "AC003987.1-006"; transcript_id "AC003987.1-006"; exon_number 8;
ENm001.contig1	ExonAligner	CDS	869744	869858	.	+	0	gene_id "AC003987.1-006"; transcript_id "AC003987.1-006"; exon_number 9;
ENm001.contig1	ExonAligner	CDS	889440	889512	.	+	2	gene_id "AC003987.1-006"; transcript_id "AC003987.1-006"; exon_number 10;
ENm001.contig1	ExonAligner	CDS	890976	891078	.	+	1	gene_id "AC003987.1-006"; transcript_id "AC003987.1-006"; exon_number 11;
ENm001.contig1	ExonAligner	CDS	908907	909057	.	+	0	gene_id "AC003987.1-006"; transcript_id "AC003987.1-006"; exon_number 12;
ENm001.contig1	ExonAligner	CDS	919202	919294	.	+	2	gene_id "AC003987.1-006"; transcript_id "AC003987.1-006"; exon_number 13;
ENm001.contig1	ExonAligner	CDS	921191	921330	.	+	2	gene_id "AC003987.1-006"; transcript_id "AC003987.1-006"; exon_number 14;
ENm001.contig1	ExonAligner	CDS	928599	928694	.	+	0	gene_id "AC003987.1-006"; transcript_id "AC003987.1-006"; exon_number 15;
ENm001.contig1	ExonAligner	CDS	808980	809062	.	+	2	gene_id "AC003987.1-005"; transcript_id "AC003987.1-005"; exon_number 2;
ENm001.contig1	ExonAligner	CDS	822038	822197	.	+	0	gene_id "AC003987.1-005"; transcript_id "AC003987.1-005"; exon_number 3;
ENm001.contig1	ExonAligner	CDS	832023	832077	.	+	2	gene_id "AC003987.1-005"; transcript_id "AC003987.1-005"; exon_number 4;
ENm001.contig1	ExonAligner	CDS	832732	832847	.	+	1	gene_id "AC003987.1-005"; transcript_id "AC003987.1-005"; exon_number 5;
ENm001.contig1	ExonAligner	CDS	834340	834415	.	+	2	gene_id "AC003987.1-005"; transcript_id "AC003987.1-005"; exon_number 6;
ENm001.contig1	ExonAligner	CDS	836584	836646	.	+	1	gene_id "AC003987.1-005"; transcript_id "AC003987.1-005"; exon_number 7;
ENm001.contig1	ExonAligner	CDS	838587	838741	.	+	1	gene_id "AC003987.1-005"; transcript_id "AC003987.1-005"; exon_number 8;
ENm001.contig1	ExonAligner	CDS	841023	841120	.	+	2	gene_id "AC003987.1-005"; transcript_id "AC003987.1-005"; exon_number 9;
ENm001.contig1	ExonAligner	CDS	869744	869858	.	+	0	gene_id "AC003987.1-005"; transcript_id "AC003987.1-005"; exon_number 10;
ENm001.contig1	ExonAligner	CDS	889440	889512	.	+	2	gene_id "AC003987.1-005"; transcript_id "AC003987.1-005"; exon_number 11;
ENm001.contig1	ExonAligner	CDS	890976	891078	.	+	1	gene_id "AC003987.1-005"; transcript_id "AC003987.1-005"; exon_number 12;
ENm001.contig1	ExonAligner	CDS	908907	909057	.	+	0	gene_id "AC003987.1-005"; transcript_id "AC003987.1-005"; exon_number 13;
ENm001.contig1	ExonAligner	CDS	919202	919294	.	+	2	gene_id "AC003987.1-005"; transcript_id "AC003987.1-005"; exon_number 14;
ENm001.contig1	ExonAligner	CDS	921191	921330	.	+	2	gene_id "AC003987.1-005"; transcript_id "AC003987.1-005"; exon_number 15;
ENm001.contig1	ExonAligner	CDS	928599	928694	.	+	0	gene_id "AC003987.1-005"; transcript_id "AC003987.1-005"; exon_number 16;
ENm001.contig1	ExonAligner	CDS	808980	809062	.	+	2	gene_id "AC003987.1-004"; transcript_id "AC003987.1-004"; exon_number 2;
ENm001.contig1	ExonAligner	CDS	822038	822197	.	+	0	gene_id "AC003987.1-004"; transcript_id "AC003987.1-004"; exon_number 3;
ENm001.contig1	ExonAligner	CDS	832023	832077	.	+	2	gene_id "AC003987.1-004"; transcript_id "AC003987.1-004"; exon_number 4;
ENm001.contig1	ExonAligner	CDS	832732	832847	.	+	1	gene_id "AC003987.1-004"; transcript_id "AC003987.1-004"; exon_number 5;
ENm001.contig1	ExonAligner	CDS	834340	834415	.	+	2	gene_id "AC003987.1-004"; transcript_id "AC003987.1-004"; exon_number 6;
ENm001.contig1	ExonAligner	CDS	838587	838741	.	+	1	gene_id "AC003987.1-004"; transcript_id "AC003987.1-004"; exon_number 7;
ENm001.contig1	ExonAligner	CDS	841023	841120	.	+	2	gene_id "AC003987.1-004"; transcript_id "AC003987.1-004"; exon_number 8;
ENm001.contig1	ExonAligner	CDS	869744	869858	.	+	0	gene_id "AC003987.1-004"; transcript_id "AC003987.1-004"; exon_number 9;
ENm001.contig1	ExonAligner	CDS	889440	889512	.	+	2	gene_id "AC003987.1-004"; transcript_id "AC003987.1-004"; exon_number 10;
ENm001.contig1	ExonAligner	CDS	890976	891078	.	+	1	gene_id "AC003987.1-004"; transcript_id "AC003987.1-004"; exon_number 11;
ENm001.contig1	ExonAligner	CDS	908910	909039	.	+	0	gene_id "AC003987.1-004"; transcript_id "AC003987.1-004"; exon_number 12;
ENm001.contig1	ExonAligner	CDS	919202	919294	.	+	2	gene_id "AC003987.1-004"; transcript_id "AC003987.1-004"; exon_number 13;
ENm001.contig1	ExonAligner	CDS	921191	921330	.	+	2	gene_id "AC003987.1-004"; transcript_id "AC003987.1-004"; exon_number 14;
ENm001.contig1	ExonAligner	CDS	928599	928694	.	+	0	gene_id "AC003987.1-004"; transcript_id "AC003987.1-004"; exon_number 15;
ENm001.contig1	ExonAligner	CDS	822164	822197	.	+	2	gene_id "AC003987.1-009"; transcript_id "AC003987.1-009"; exon_number 1;
ENm001.contig1	ExonAligner	CDS	832023	832077	.	+	2	gene_id "AC003987.1-009"; transcript_id "AC003987.1-009"; exon_number 2;
ENm001.contig1	ExonAligner	CDS	832732	832847	.	+	1	gene_id "AC003987.1-009"; transcript_id "AC003987.1-009"; exon_number 3;
ENm001.contig1	ExonAligner	CDS	834340	834415	.	+	2	gene_id "AC003987.1-009"; transcript_id "AC003987.1-009"; exon_number 4;
ENm001.contig1	ExonAligner	CDS	838587	838741	.	+	1	gene_id "AC003987.1-009"; transcript_id "AC003987.1-009"; exon_number 5;
ENm001.contig1	ExonAligner	CDS	841023	841120	.	+	2	gene_id "AC003987.1-009"; transcript_id "AC003987.1-009"; exon_number 6;
ENm001.contig1	ExonAligner	CDS	869744	869858	.	+	0	gene_id "AC003987.1-009"; transcript_id "AC003987.1-009"; exon_number 7;
ENm001.contig1	ExonAligner	CDS	889440	889512	.	+	2	gene_id "AC003987.1-009"; transcript_id "AC003987.1-009"; exon_number 8;
ENm001.contig1	ExonAligner	CDS	890976	891078	.	+	1	gene_id "AC003987.1-009"; transcript_id "AC003987.1-009"; exon_number 9;
ENm001.contig1	ExonAligner	CDS	999545	999774	.	+	2	gene_id "AC006326.1-002"; transcript_id "AC006326.1-002"; exon_number 1;
ENm001.contig1	ExonAligner	CDS	981919	982183	.	+	0	gene_id "AC006326.1-002"; transcript_id "AC006326.1-002"; exon_number 2;
ENm001.contig1	ExonAligner	CDS	964931	965208	.	+	2	gene_id "AC006326.1-002"; transcript_id "AC006326.1-002"; exon_number 3;
ENm001.contig1	ExonAligner	CDS	959665	959891	.	+	1	gene_id "AC006326.1-002"; transcript_id "AC006326.1-002"; exon_number 4;
ENm001.contig1	ExonAligner	CDS	956711	956793	.	+	0	gene_id "AC006326.1-002"; transcript_id "AC006326.1-002"; exon_number 5;
ENm001.contig1	ExonAligner	CDS	1033691	1033843	.	-	0	gene_id "AC002465.3-001"; transcript_id "AC002465.3-001"; exon_number 1;
ENm001.contig1	ExonAligner	CDS	1037134	1037247	.	-	0	gene_id "AC002465.3-001"; transcript_id "AC002465.3-001"; exon_number 2;
ENm001.contig1	ExonAligner	CDS	1038113	1038218	.	-	1	gene_id "AC002465.3-001"; transcript_id "AC002465.3-001"; exon_number 3;
ENm001.contig1	ExonAligner	CDS	1041722	1041831	.	-	0	gene_id "AC002465.3-001"; transcript_id "AC002465.3-001"; exon_number 4;
ENm001.contig1	ExonAligner	CDS	1042807	1042857	.	-	0	gene_id "AC002465.3-001"; transcript_id "AC002465.3-001"; exon_number 5;
ENm001.contig1	ExonAligner	CDS	1043856	1043925	.	-	1	gene_id "AC002465.3-001"; transcript_id "AC002465.3-001"; exon_number 6;
ENm001.contig1	ExonAligner	CDS	1044684	1044802	.	-	0	gene_id "AC002465.3-001"; transcript_id "AC002465.3-001"; exon_number 7;
ENm001.contig1	ExonAligner	CDS	1045946	1046074	.	-	0	gene_id "AC002465.3-001"; transcript_id "AC002465.3-001"; exon_number 8;
ENm001.contig1	ExonAligner	CDS	1046618	1046723	.	-	1	gene_id "AC002465.3-001"; transcript_id "AC002465.3-001"; exon_number 9;
ENm001.contig1	ExonAligner	CDS	1080135	1080240	.	-	2	gene_id "AC002465.3-001"; transcript_id "AC002465.3-001"; exon_number 10;
ENm001.contig1	ExonAligner	CDS	1082261	1082383	.	-	2	gene_id "AC002465.3-001"; transcript_id "AC002465.3-001"; exon_number 11;
ENm001.contig1	ExonAligner	CDS	1084711	1084804	.	-	0	gene_id "AC002465.3-001"; transcript_id "AC002465.3-001"; exon_number 12;
ENm001.contig1	ExonAligner	CDS	1085466	1085570	.	-	0	gene_id "AC002465.3-001"; transcript_id "AC002465.3-001"; exon_number 13;
ENm001.contig1	ExonAligner	CDS	1125951	1126003	.	+	0	gene_id "AC000061.1-001"; transcript_id "AC000061.1-001"; exon_number 1;
ENm001.contig1	ExonAligner	CDS	1153272	1153382	.	+	1	gene_id "AC000061.1-001"; transcript_id "AC000061.1-001"; exon_number 2;
ENm001.contig1	ExonAligner	CDS	1157160	1157268	.	+	1	gene_id "AC000061.1-001"; transcript_id "AC000061.1-001"; exon_number 3;
ENm001.contig1	ExonAligner	CDS	1172066	1172281	.	+	0	gene_id "AC000061.1-001"; transcript_id "AC000061.1-001"; exon_number 4;
ENm001.contig1	ExonAligner	CDS	1176061	1176150	.	+	0	gene_id "AC000061.1-001"; transcript_id "AC000061.1-001"; exon_number 5;
ENm001.contig1	ExonAligner	CDS	1177253	1177416	.	+	0	gene_id "AC000061.1-001"; transcript_id "AC000061.1-001"; exon_number 6;
ENm001.contig1	ExonAligner	CDS	1178263	1178388	.	+	1	gene_id "AC000061.1-001"; transcript_id "AC000061.1-001"; exon_number 7;
ENm001.contig1	ExonAligner	CDS	1182187	1182433	.	+	1	gene_id "AC000061.1-001"; transcript_id "AC000061.1-001"; exon_number 8;
ENm001.contig1	ExonAligner	CDS	1184351	1184443	.	+	0	gene_id "AC000061.1-001"; transcript_id "AC000061.1-001"; exon_number 9;
ENm001.contig1	ExonAligner	CDS	1190521	1190703	.	+	0	gene_id "AC000061.1-001"; transcript_id "AC000061.1-001"; exon_number 10;
ENm001.contig1	ExonAligner	CDS	1196152	1196343	.	+	0	gene_id "AC000061.1-001"; transcript_id "AC000061.1-001"; exon_number 11;
ENm001.contig1	ExonAligner	CDS	1216047	1216141	.	+	0	gene_id "AC000061.1-001"; transcript_id "AC000061.1-001"; exon_number 12;
ENm001.contig1	ExonAligner	CDS	1219209	1219295	.	+	1	gene_id "AC000061.1-001"; transcript_id "AC000061.1-001"; exon_number 13;
ENm001.contig1	ExonAligner	CDS	1220981	1221707	.	+	1	gene_id "AC000061.1-001"; transcript_id "AC000061.1-001"; exon_number 14;
ENm001.contig1	ExonAligner	CDS	1223720	1223842	.	+	0	gene_id "AC000061.1-001"; transcript_id "AC000061.1-001"; exon_number 15;
ENm001.contig1	ExonAligner	CDS	1231610	1231641	.	+	0	gene_id "AC000061.1-001"; transcript_id "AC000061.1-001"; exon_number 16;
ENm001.contig1	ExonAligner	CDS	1232111	1232355	.	+	1	gene_id "AC000061.1-001"; transcript_id "AC000061.1-001"; exon_number 17;
ENm001.contig1	ExonAligner	CDS	1233889	1233962	.	+	2	gene_id "AC000061.1-001"; transcript_id "AC000061.1-001"; exon_number 18;
ENm001.contig1	ExonAligner	CDS	1239426	1239570	.	+	0	gene_id "AC000061.1-001"; transcript_id "AC000061.1-001"; exon_number 19;
ENm001.contig1	ExonAligner	CDS	1240513	1240734	.	+	2	gene_id "AC000061.1-001"; transcript_id "AC000061.1-001"; exon_number 20;
ENm001.contig1	ExonAligner	CDS	1243090	1243181	.	+	2	gene_id "AC000061.1-001"; transcript_id "AC000061.1-001"; exon_number 21;
ENm001.contig1	ExonAligner	CDS	1252389	1252637	.	+	0	gene_id "AC000061.1-001"; transcript_id "AC000061.1-001"; exon_number 22;
ENm001.contig1	ExonAligner	CDS	1268505	1268660	.	+	0	gene_id "AC000061.1-001"; transcript_id "AC000061.1-001"; exon_number 23;
ENm001.contig1	ExonAligner	CDS	1277682	1277771	.	+	0	gene_id "AC000061.1-001"; transcript_id "AC000061.1-001"; exon_number 24;
ENm001.contig1	ExonAligner	CDS	1285935	1286107	.	+	0	gene_id "AC000061.1-001"; transcript_id "AC000061.1-001"; exon_number 25;
ENm001.contig1	ExonAligner	CDS	1286929	1287034	.	+	1	gene_id "AC000061.1-001"; transcript_id "AC000061.1-001"; exon_number 26;
ENm001.contig1	ExonAligner	CDS	1288289	1288492	.	+	0	gene_id "AC000061.1-001"; transcript_id "AC000061.1-001"; exon_number 27;
ENm001.contig1	ExonAligner	CDS	1350606	1350809	.	-	0	gene_id "AC004240.1-001"; transcript_id "AC004240.1-001"; exon_number 1;
ENm001.contig1	ExonAligner	CDS	1354414	1354512	.	-	0	gene_id "AC004240.1-001"; transcript_id "AC004240.1-001"; exon_number 2;
ENm001.contig1	ExonAligner	CDS	1355505	1355637	.	-	1	gene_id "AC004240.1-001"; transcript_id "AC004240.1-001"; exon_number 3;
ENm001.contig1	ExonAligner	CDS	1357342	1357405	.	-	2	gene_id "AC004240.1-001"; transcript_id "AC004240.1-001"; exon_number 4;
ENm001.contig1	ExonAligner	CDS	1359713	1359895	.	-	2	gene_id "AC004240.1-001"; transcript_id "AC004240.1-001"; exon_number 5;
ENm001.contig1	ExonAligner	CDS	1360236	1360441	.	-	1	gene_id "AC004240.1-001"; transcript_id "AC004240.1-001"; exon_number 6;
ENm001.contig1	ExonAligner	CDS	1363024	1363196	.	-	0	gene_id "AC004240.1-001"; transcript_id "AC004240.1-001"; exon_number 7;
ENm001.contig1	ExonAligner	CDS	1366110	1366297	.	-	2	gene_id "AC004240.1-001"; transcript_id "AC004240.1-001"; exon_number 8;
ENm001.contig1	ExonAligner	CDS	1366476	1366628	.	-	2	gene_id "AC004240.1-001"; transcript_id "AC004240.1-001"; exon_number 9;
ENm001.contig1	ExonAligner	CDS	1375706	1375799	.	-	0	gene_id "AC004240.1-001"; transcript_id "AC004240.1-001"; exon_number 10;
ENm001.contig1	ExonAligner	CDS	1375888	1375968	.	-	0	gene_id "AC004240.1-001"; transcript_id "AC004240.1-001"; exon_number 11;
ENm001.contig1	ExonAligner	CDS	1387122	1387195	.	-	2	gene_id "AC004240.1-001"; transcript_id "AC004240.1-001"; exon_number 12;
ENm001.contig1	ExonAligner	CDS	1389011	1389106	.	-	2	gene_id "AC004240.1-001"; transcript_id "AC004240.1-001"; exon_number 13;
ENm001.contig1	ExonAligner	CDS	1391746	1392015	.	-	2	gene_id "AC004240.1-001"; transcript_id "AC004240.1-001"; exon_number 14;
ENm001.contig1	ExonAligner	CDS	1395247	1395358	.	-	0	gene_id "AC004240.1-001"; transcript_id "AC004240.1-001"; exon_number 15;
ENm001.contig1	ExonAligner	CDS	1405503	1405757	.	-	0	gene_id "AC004240.1-001"; transcript_id "AC004240.1-001"; exon_number 16;
ENm001.contig1	ExonAligner	CDS	1410353	1410497	.	-	1	gene_id "AC004240.1-001"; transcript_id "AC004240.1-001"; exon_number 17;
ENm001.contig1	ExonAligner	CDS	1412722	1412821	.	-	2	gene_id "AC004240.1-001"; transcript_id "AC004240.1-001"; exon_number 18;
ENm001.contig1	ExonAligner	CDS	1414416	1414619	.	-	2	gene_id "AC004240.1-001"; transcript_id "AC004240.1-001"; exon_number 19;
ENm001.contig1	ExonAligner	CDS	1434968	1435192	.	-	0	gene_id "AC004240.1-001"; transcript_id "AC004240.1-001"; exon_number 21;
ENm001.contig1	ExonAligner	CDS	1481875	1481982	.	-	0	gene_id "AC004240.1-001"; transcript_id "AC004240.1-001"; exon_number 22;
ENm001.contig1	ExonAligner	CDS	1422627	1422822	.	-	0	gene_id "AC004240.1-002"; transcript_id "AC004240.1-002"; exon_number 1;
ENm001.contig1	ExonAligner	CDS	1434968	1435192	.	-	0	gene_id "AC004240.1-002"; transcript_id "AC004240.1-002"; exon_number 2;
ENm001.contig1	ExonAligner	CDS	1481875	1481937	.	-	0	gene_id "AC004240.1-002"; transcript_id "AC004240.1-002"; exon_number 3;
ENm002.contig1	ExonAligner	CDS	33447	33584	.	-	0	gene_id "AC034228.1-001"; transcript_id "AC034228.1-001"; exon_number 1;
ENm002.contig1	ExonAligner	CDS	43287	43358	.	-	0	gene_id "AC034228.1-001"; transcript_id "AC034228.1-001"; exon_number 2;
ENm002.contig1	ExonAligner	CDS	44443	44544	.	-	0	gene_id "AC034228.1-001"; transcript_id "AC034228.1-001"; exon_number 3;
ENm002.contig1	ExonAligner	CDS	45740	45883	.	-	0	gene_id "AC034228.1-001"; transcript_id "AC034228.1-001"; exon_number 4;
ENm002.contig1	ExonAligner	CDS	48779	48895	.	-	0	gene_id "AC034228.1-001"; transcript_id "AC034228.1-001"; exon_number 5;
ENm002.contig1	ExonAligner	CDS	49892	49980	.	-	2	gene_id "AC034228.1-001"; transcript_id "AC034228.1-001"; exon_number 6;
ENm002.contig1	ExonAligner	CDS	51960	52026	.	-	0	gene_id "AC034228.1-001"; transcript_id "AC034228.1-001"; exon_number 7;
ENm002.contig1	ExonAligner	CDS	53266	53355	.	-	0	gene_id "AC034228.1-001"; transcript_id "AC034228.1-001"; exon_number 8;
ENm002.contig1	ExonAligner	CDS	54401	54535	.	-	0	gene_id "AC034228.1-001"; transcript_id "AC034228.1-001"; exon_number 9;
ENm002.contig1	ExonAligner	CDS	54943	55077	.	-	0	gene_id "AC034228.1-001"; transcript_id "AC034228.1-001"; exon_number 10;
ENm002.contig1	ExonAligner	CDS	56485	56562	.	-	0	gene_id "AC034228.1-001"; transcript_id "AC034228.1-001"; exon_number 11;
ENm002.contig1	ExonAligner	CDS	66179	66224	.	-	0	gene_id "AC034228.1-001"; transcript_id "AC034228.1-001"; exon_number 13;
ENm002.contig1	ExonAligner	CDS	67577	67603	.	-	0	gene_id "AC034228.1-001"; transcript_id "AC034228.1-001"; exon_number 14;
ENm002.contig1	ExonAligner	CDS	68629	68807	.	-	2	gene_id "AC034228.1-001"; transcript_id "AC034228.1-001"; exon_number 15;
ENm002.contig1	ExonAligner	CDS	69360	69459	.	-	0	gene_id "AC034228.1-001"; transcript_id "AC034228.1-001"; exon_number 16;
ENm002.contig1	ExonAligner	CDS	69968	70069	.	-	0	gene_id "AC034228.1-001"; transcript_id "AC034228.1-001"; exon_number 17;
ENm002.contig1	ExonAligner	CDS	70332	70396	.	-	2	gene_id "AC034228.1-001"; transcript_id "AC034228.1-001"; exon_number 18;
ENm002.contig1	ExonAligner	CDS	71088	71202	.	-	0	gene_id "AC034228.1-001"; transcript_id "AC034228.1-001"; exon_number 19;
ENm002.contig1	ExonAligner	CDS	73367	73587	.	-	2	gene_id "AC034228.1-001"; transcript_id "AC034228.1-001"; exon_number 20;
ENm002.contig1	ExonAligner	CDS	90646	90694	.	-	0	gene_id "AC034228.1-001"; transcript_id "AC034228.1-001"; exon_number 21;
ENm002.contig1	ExonAligner	CDS	33447	33584	.	-	0	gene_id "AC034228.1-003"; transcript_id "AC034228.1-003"; exon_number 1;
ENm002.contig1	ExonAligner	CDS	43287	43358	.	-	0	gene_id "AC034228.1-003"; transcript_id "AC034228.1-003"; exon_number 2;
ENm002.contig1	ExonAligner	CDS	44443	44544	.	-	0	gene_id "AC034228.1-003"; transcript_id "AC034228.1-003"; exon_number 3;
ENm002.contig1	ExonAligner	CDS	45740	45883	.	-	0	gene_id "AC034228.1-003"; transcript_id "AC034228.1-003"; exon_number 4;
ENm002.contig1	ExonAligner	CDS	48779	48895	.	-	0	gene_id "AC034228.1-003"; transcript_id "AC034228.1-003"; exon_number 5;
ENm002.contig1	ExonAligner	CDS	49892	49980	.	-	2	gene_id "AC034228.1-003"; transcript_id "AC034228.1-003"; exon_number 6;
ENm002.contig1	ExonAligner	CDS	51960	52026	.	-	0	gene_id "AC034228.1-003"; transcript_id "AC034228.1-003"; exon_number 7;
ENm002.contig1	ExonAligner	CDS	53266	53355	.	-	0	gene_id "AC034228.1-003"; transcript_id "AC034228.1-003"; exon_number 8;
ENm002.contig1	ExonAligner	CDS	54401	54535	.	-	0	gene_id "AC034228.1-003"; transcript_id "AC034228.1-003"; exon_number 9;
ENm002.contig1	ExonAligner	CDS	54943	55035	.	-	0	gene_id "AC034228.1-003"; transcript_id "AC034228.1-003"; exon_number 10;
ENm002.contig1	ExonAligner	CDS	66179	66224	.	-	0	gene_id "AC034228.1-003"; transcript_id "AC034228.1-003"; exon_number 12;
ENm002.contig1	ExonAligner	CDS	67577	67603	.	-	0	gene_id "AC034228.1-003"; transcript_id "AC034228.1-003"; exon_number 13;
ENm002.contig1	ExonAligner	CDS	68629	68807	.	-	2	gene_id "AC034228.1-003"; transcript_id "AC034228.1-003"; exon_number 14;
ENm002.contig1	ExonAligner	CDS	69360	69459	.	-	0	gene_id "AC034228.1-003"; transcript_id "AC034228.1-003"; exon_number 15;
ENm002.contig1	ExonAligner	CDS	69968	70069	.	-	0	gene_id "AC034228.1-003"; transcript_id "AC034228.1-003"; exon_number 16;
ENm002.contig1	ExonAligner	CDS	70332	70396	.	-	2	gene_id "AC034228.1-003"; transcript_id "AC034228.1-003"; exon_number 17;
ENm002.contig1	ExonAligner	CDS	71088	71202	.	-	0	gene_id "AC034228.1-003"; transcript_id "AC034228.1-003"; exon_number 18;
ENm002.contig1	ExonAligner	CDS	73472	73561	.	-	0	gene_id "AC034228.1-003"; transcript_id "AC034228.1-003"; exon_number 19;
ENm002.contig1	ExonAligner	CDS	33447	33584	.	-	0	gene_id "AC034228.1-009"; transcript_id "AC034228.1-009"; exon_number 1;
ENm002.contig1	ExonAligner	CDS	43287	43358	.	-	0	gene_id "AC034228.1-009"; transcript_id "AC034228.1-009"; exon_number 2;
ENm002.contig1	ExonAligner	CDS	44443	44544	.	-	0	gene_id "AC034228.1-009"; transcript_id "AC034228.1-009"; exon_number 3;
ENm002.contig1	ExonAligner	CDS	45740	45883	.	-	0	gene_id "AC034228.1-009"; transcript_id "AC034228.1-009"; exon_number 4;
ENm002.contig1	ExonAligner	CDS	48779	48895	.	-	0	gene_id "AC034228.1-009"; transcript_id "AC034228.1-009"; exon_number 5;
ENm002.contig1	ExonAligner	CDS	49892	49980	.	-	2	gene_id "AC034228.1-009"; transcript_id "AC034228.1-009"; exon_number 6;
ENm002.contig1	ExonAligner	CDS	51960	52026	.	-	0	gene_id "AC034228.1-009"; transcript_id "AC034228.1-009"; exon_number 7;
ENm002.contig1	ExonAligner	CDS	53266	53355	.	-	0	gene_id "AC034228.1-009"; transcript_id "AC034228.1-009"; exon_number 8;
ENm002.contig1	ExonAligner	CDS	54401	54535	.	-	0	gene_id "AC034228.1-009"; transcript_id "AC034228.1-009"; exon_number 9;
ENm002.contig1	ExonAligner	CDS	54943	55077	.	-	0	gene_id "AC034228.1-009"; transcript_id "AC034228.1-009"; exon_number 10;
ENm002.contig1	ExonAligner	CDS	56350	56427	.	-	0	gene_id "AC034228.1-009"; transcript_id "AC034228.1-009"; exon_number 11;
ENm002.contig1	ExonAligner	CDS	66179	66224	.	-	0	gene_id "AC034228.1-009"; transcript_id "AC034228.1-009"; exon_number 13;
ENm002.contig1	ExonAligner	CDS	67577	67603	.	-	0	gene_id "AC034228.1-009"; transcript_id "AC034228.1-009"; exon_number 14;
ENm002.contig1	ExonAligner	CDS	68629	68807	.	-	2	gene_id "AC034228.1-009"; transcript_id "AC034228.1-009"; exon_number 15;
ENm002.contig1	ExonAligner	CDS	69360	69459	.	-	0	gene_id "AC034228.1-009"; transcript_id "AC034228.1-009"; exon_number 16;
ENm002.contig1	ExonAligner	CDS	69968	70069	.	-	0	gene_id "AC034228.1-009"; transcript_id "AC034228.1-009"; exon_number 17;
ENm002.contig1	ExonAligner	CDS	70332	70396	.	-	2	gene_id "AC034228.1-009"; transcript_id "AC034228.1-009"; exon_number 18;
ENm002.contig1	ExonAligner	CDS	71088	71202	.	-	0	gene_id "AC034228.1-009"; transcript_id "AC034228.1-009"; exon_number 19;
ENm002.contig1	ExonAligner	CDS	73367	73587	.	-	2	gene_id "AC034228.1-009"; transcript_id "AC034228.1-009"; exon_number 20;
ENm002.contig1	ExonAligner	CDS	90646	90694	.	-	0	gene_id "AC034228.1-009"; transcript_id "AC034228.1-009"; exon_number 21;
ENm002.contig1	ExonAligner	CDS	33447	33584	.	-	0	gene_id "AC034228.1-002"; transcript_id "AC034228.1-002"; exon_number 1;
ENm002.contig1	ExonAligner	CDS	43287	43358	.	-	0	gene_id "AC034228.1-002"; transcript_id "AC034228.1-002"; exon_number 2;
ENm002.contig1	ExonAligner	CDS	44443	44544	.	-	0	gene_id "AC034228.1-002"; transcript_id "AC034228.1-002"; exon_number 3;
ENm002.contig1	ExonAligner	CDS	45740	45883	.	-	0	gene_id "AC034228.1-002"; transcript_id "AC034228.1-002"; exon_number 4;
ENm002.contig1	ExonAligner	CDS	48779	48895	.	-	0	gene_id "AC034228.1-002"; transcript_id "AC034228.1-002"; exon_number 5;
ENm002.contig1	ExonAligner	CDS	49892	49980	.	-	2	gene_id "AC034228.1-002"; transcript_id "AC034228.1-002"; exon_number 6;
ENm002.contig1	ExonAligner	CDS	51960	52026	.	-	0	gene_id "AC034228.1-002"; transcript_id "AC034228.1-002"; exon_number 7;
ENm002.contig1	ExonAligner	CDS	53266	53355	.	-	0	gene_id "AC034228.1-002"; transcript_id "AC034228.1-002"; exon_number 8;
ENm002.contig1	ExonAligner	CDS	54401	54535	.	-	0	gene_id "AC034228.1-002"; transcript_id "AC034228.1-002"; exon_number 9;
ENm002.contig1	ExonAligner	CDS	54943	55077	.	-	0	gene_id "AC034228.1-002"; transcript_id "AC034228.1-002"; exon_number 10;
ENm002.contig1	ExonAligner	CDS	56485	56562	.	-	0	gene_id "AC034228.1-002"; transcript_id "AC034228.1-002"; exon_number 11;
ENm002.contig1	ExonAligner	CDS	66179	66224	.	-	0	gene_id "AC034228.1-002"; transcript_id "AC034228.1-002"; exon_number 13;
ENm002.contig1	ExonAligner	CDS	67577	67603	.	-	0	gene_id "AC034228.1-002"; transcript_id "AC034228.1-002"; exon_number 14;
ENm002.contig1	ExonAligner	CDS	68629	68807	.	-	2	gene_id "AC034228.1-002"; transcript_id "AC034228.1-002"; exon_number 15;
ENm002.contig1	ExonAligner	CDS	69360	69459	.	-	0	gene_id "AC034228.1-002"; transcript_id "AC034228.1-002"; exon_number 16;
ENm002.contig1	ExonAligner	CDS	69968	70069	.	-	0	gene_id "AC034228.1-002"; transcript_id "AC034228.1-002"; exon_number 17;
ENm002.contig1	ExonAligner	CDS	70332	70396	.	-	2	gene_id "AC034228.1-002"; transcript_id "AC034228.1-002"; exon_number 18;
ENm002.contig1	ExonAligner	CDS	71088	71202	.	-	0	gene_id "AC034228.1-002"; transcript_id "AC034228.1-002"; exon_number 19;
ENm002.contig1	ExonAligner	CDS	73367	73587	.	-	2	gene_id "AC034228.1-002"; transcript_id "AC034228.1-002"; exon_number 20;
ENm002.contig1	ExonAligner	CDS	33447	33584	.	-	0	gene_id "AC034228.1-008"; transcript_id "AC034228.1-008"; exon_number 1;
ENm002.contig1	ExonAligner	CDS	43287	43358	.	-	0	gene_id "AC034228.1-008"; transcript_id "AC034228.1-008"; exon_number 2;
ENm002.contig1	ExonAligner	CDS	44443	44544	.	-	0	gene_id "AC034228.1-008"; transcript_id "AC034228.1-008"; exon_number 3;
ENm002.contig1	ExonAligner	CDS	45740	45883	.	-	0	gene_id "AC034228.1-008"; transcript_id "AC034228.1-008"; exon_number 4;
ENm002.contig1	ExonAligner	CDS	48779	48895	.	-	0	gene_id "AC034228.1-008"; transcript_id "AC034228.1-008"; exon_number 5;
ENm002.contig1	ExonAligner	CDS	49892	49980	.	-	2	gene_id "AC034228.1-008"; transcript_id "AC034228.1-008"; exon_number 6;
ENm002.contig1	ExonAligner	CDS	51960	52026	.	-	0	gene_id "AC034228.1-008"; transcript_id "AC034228.1-008"; exon_number 7;
ENm002.contig1	ExonAligner	CDS	53266	53355	.	-	0	gene_id "AC034228.1-008"; transcript_id "AC034228.1-008"; exon_number 8;
ENm002.contig1	ExonAligner	CDS	54401	54535	.	-	0	gene_id "AC034228.1-008"; transcript_id "AC034228.1-008"; exon_number 9;
ENm002.contig1	ExonAligner	CDS	54943	55077	.	-	0	gene_id "AC034228.1-008"; transcript_id "AC034228.1-008"; exon_number 10;
ENm002.contig1	ExonAligner	CDS	56350	56427	.	-	0	gene_id "AC034228.1-008"; transcript_id "AC034228.1-008"; exon_number 11;
ENm002.contig1	ExonAligner	CDS	66179	66224	.	-	0	gene_id "AC034228.1-008"; transcript_id "AC034228.1-008"; exon_number 13;
ENm002.contig1	ExonAligner	CDS	67577	67603	.	-	0	gene_id "AC034228.1-008"; transcript_id "AC034228.1-008"; exon_number 14;
ENm002.contig1	ExonAligner	CDS	68629	68807	.	-	2	gene_id "AC034228.1-008"; transcript_id "AC034228.1-008"; exon_number 15;
ENm002.contig1	ExonAligner	CDS	69360	69459	.	-	0	gene_id "AC034228.1-008"; transcript_id "AC034228.1-008"; exon_number 16;
ENm002.contig1	ExonAligner	CDS	69968	70069	.	-	0	gene_id "AC034228.1-008"; transcript_id "AC034228.1-008"; exon_number 17;
ENm002.contig1	ExonAligner	CDS	70332	70396	.	-	2	gene_id "AC034228.1-008"; transcript_id "AC034228.1-008"; exon_number 18;
ENm002.contig1	ExonAligner	CDS	71088	71202	.	-	0	gene_id "AC034228.1-008"; transcript_id "AC034228.1-008"; exon_number 19;
ENm002.contig1	ExonAligner	CDS	73367	73561	.	-	0	gene_id "AC034228.1-008"; transcript_id "AC034228.1-008"; exon_number 20;
ENm002.contig1	ExonAligner	CDS	33447	33584	.	-	0	gene_id "AC034228.1-004"; transcript_id "AC034228.1-004"; exon_number 1;
ENm002.contig1	ExonAligner	CDS	43287	43358	.	-	0	gene_id "AC034228.1-004"; transcript_id "AC034228.1-004"; exon_number 2;
ENm002.contig1	ExonAligner	CDS	44443	44544	.	-	0	gene_id "AC034228.1-004"; transcript_id "AC034228.1-004"; exon_number 3;
ENm002.contig1	ExonAligner	CDS	45740	45883	.	-	0	gene_id "AC034228.1-004"; transcript_id "AC034228.1-004"; exon_number 4;
ENm002.contig1	ExonAligner	CDS	48779	48895	.	-	0	gene_id "AC034228.1-004"; transcript_id "AC034228.1-004"; exon_number 5;
ENm002.contig1	ExonAligner	CDS	49892	49980	.	-	2	gene_id "AC034228.1-004"; transcript_id "AC034228.1-004"; exon_number 6;
ENm002.contig1	ExonAligner	CDS	51960	52026	.	-	0	gene_id "AC034228.1-004"; transcript_id "AC034228.1-004"; exon_number 7;
ENm002.contig1	ExonAligner	CDS	53266	53355	.	-	0	gene_id "AC034228.1-004"; transcript_id "AC034228.1-004"; exon_number 8;
ENm002.contig1	ExonAligner	CDS	54401	54535	.	-	0	gene_id "AC034228.1-004"; transcript_id "AC034228.1-004"; exon_number 9;
ENm002.contig1	ExonAligner	CDS	54943	55077	.	-	0	gene_id "AC034228.1-004"; transcript_id "AC034228.1-004"; exon_number 10;
ENm002.contig1	ExonAligner	CDS	56485	56562	.	-	0	gene_id "AC034228.1-004"; transcript_id "AC034228.1-004"; exon_number 11;
ENm002.contig1	ExonAligner	CDS	66179	66224	.	-	0	gene_id "AC034228.1-004"; transcript_id "AC034228.1-004"; exon_number 13;
ENm002.contig1	ExonAligner	CDS	67577	67603	.	-	0	gene_id "AC034228.1-004"; transcript_id "AC034228.1-004"; exon_number 14;
ENm002.contig1	ExonAligner	CDS	68629	68807	.	-	2	gene_id "AC034228.1-004"; transcript_id "AC034228.1-004"; exon_number 15;
ENm002.contig1	ExonAligner	CDS	69360	69459	.	-	0	gene_id "AC034228.1-004"; transcript_id "AC034228.1-004"; exon_number 16;
ENm002.contig1	ExonAligner	CDS	69968	70069	.	-	0	gene_id "AC034228.1-004"; transcript_id "AC034228.1-004"; exon_number 17;
ENm002.contig1	ExonAligner	CDS	70332	70396	.	-	2	gene_id "AC034228.1-004"; transcript_id "AC034228.1-004"; exon_number 18;
ENm002.contig1	ExonAligner	CDS	71088	71202	.	-	0	gene_id "AC034228.1-004"; transcript_id "AC034228.1-004"; exon_number 19;
ENm002.contig1	ExonAligner	CDS	73367	73561	.	-	0	gene_id "AC034228.1-004"; transcript_id "AC034228.1-004"; exon_number 20;
ENm002.contig1	ExonAligner	CDS	54468	54535	.	-	2	gene_id "AC034228.1-005"; transcript_id "AC034228.1-005"; exon_number 1;
ENm002.contig1	ExonAligner	CDS	54943	55077	.	-	2	gene_id "AC034228.1-005"; transcript_id "AC034228.1-005"; exon_number 2;
ENm002.contig1	ExonAligner	CDS	56350	56427	.	-	2	gene_id "AC034228.1-005"; transcript_id "AC034228.1-005"; exon_number 3;
ENm002.contig1	ExonAligner	CDS	66179	66224	.	-	2	gene_id "AC034228.1-005"; transcript_id "AC034228.1-005"; exon_number 5;
ENm002.contig1	ExonAligner	CDS	67577	67603	.	-	2	gene_id "AC034228.1-005"; transcript_id "AC034228.1-005"; exon_number 6;
ENm002.contig1	ExonAligner	CDS	68629	68807	.	-	1	gene_id "AC034228.1-005"; transcript_id "AC034228.1-005"; exon_number 7;
ENm002.contig1	ExonAligner	CDS	69360	69459	.	-	2	gene_id "AC034228.1-005"; transcript_id "AC034228.1-005"; exon_number 8;
ENm002.contig1	ExonAligner	CDS	69968	70069	.	-	2	gene_id "AC034228.1-005"; transcript_id "AC034228.1-005"; exon_number 9;
ENm002.contig1	ExonAligner	CDS	70332	70396	.	-	1	gene_id "AC034228.1-005"; transcript_id "AC034228.1-005"; exon_number 10;
ENm002.contig1	ExonAligner	CDS	71088	71202	.	-	2	gene_id "AC034228.1-005"; transcript_id "AC034228.1-005"; exon_number 11;
ENm002.contig1	ExonAligner	CDS	73472	73589	.	-	2	gene_id "AC034228.1-005"; transcript_id "AC034228.1-005"; exon_number 12;
ENm002.contig1	ExonAligner	CDS	68743	68807	.	-	2	gene_id "AC034228.1-011"; transcript_id "AC034228.1-011"; exon_number 1;
ENm002.contig1	ExonAligner	CDS	69360	69459	.	-	0	gene_id "AC034228.1-011"; transcript_id "AC034228.1-011"; exon_number 2;
ENm002.contig1	ExonAligner	CDS	69968	70069	.	-	0	gene_id "AC034228.1-011"; transcript_id "AC034228.1-011"; exon_number 3;
ENm002.contig1	ExonAligner	CDS	70332	70396	.	-	2	gene_id "AC034228.1-011"; transcript_id "AC034228.1-011"; exon_number 4;
ENm002.contig1	ExonAligner	CDS	71088	71202	.	-	0	gene_id "AC034228.1-011"; transcript_id "AC034228.1-011"; exon_number 5;
ENm002.contig1	ExonAligner	CDS	73367	73561	.	-	0	gene_id "AC034228.1-011"; transcript_id "AC034228.1-011"; exon_number 6;
ENm002.contig1	ExonAligner	CDS	69984	70069	.	-	0	gene_id "AC034228.1-012"; transcript_id "AC034228.1-012"; exon_number 1;
ENm002.contig1	ExonAligner	CDS	70332	70396	.	-	2	gene_id "AC034228.1-012"; transcript_id "AC034228.1-012"; exon_number 2;
ENm002.contig1	ExonAligner	CDS	71088	71202	.	-	0	gene_id "AC034228.1-012"; transcript_id "AC034228.1-012"; exon_number 3;
ENm002.contig1	ExonAligner	CDS	73367	73561	.	-	0	gene_id "AC034228.1-012"; transcript_id "AC034228.1-012"; exon_number 4;
ENm002.contig1	ExonAligner	CDS	136414	136572	.	+	0	gene_id "AC034228.5-001"; transcript_id "AC034228.5-001"; exon_number 1;
ENm002.contig1	ExonAligner	CDS	137701	137787	.	+	0	gene_id "AC034228.5-001"; transcript_id "AC034228.5-001"; exon_number 3;
ENm002.contig1	ExonAligner	CDS	137909	137938	.	+	0	gene_id "AC034228.5-001"; transcript_id "AC034228.5-001"; exon_number 4;
ENm002.contig1	ExonAligner	CDS	138055	138162	.	+	0	gene_id "AC034228.5-001"; transcript_id "AC034228.5-001"; exon_number 5;
ENm002.contig1	ExonAligner	CDS	150554	150712	.	+	0	gene_id "AC034228.6-001"; transcript_id "AC034228.6-001"; exon_number 1;
ENm002.contig1	ExonAligner	CDS	150798	150833	.	+	0	gene_id "AC034228.6-001"; transcript_id "AC034228.6-001"; exon_number 2;
ENm002.contig1	ExonAligner	CDS	151527	151652	.	+	0	gene_id "AC034228.6-001"; transcript_id "AC034228.6-001"; exon_number 3;
ENm002.contig1	ExonAligner	CDS	152378	152488	.	+	0	gene_id "AC034228.6-001"; transcript_id "AC034228.6-001"; exon_number 4;
ENm002.contig1	ExonAligner	CDS	321279	321349	.	-	2	gene_id "AC063976.5-001"; transcript_id "AC063976.5-001"; exon_number 1;
ENm002.contig1	ExonAligner	CDS	323511	323607	.	-	0	gene_id "AC063976.5-001"; transcript_id "AC063976.5-001"; exon_number 2;
ENm002.contig1	ExonAligner	CDS	323944	324012	.	-	0	gene_id "AC063976.5-001"; transcript_id "AC063976.5-001"; exon_number 3;
ENm002.contig1	ExonAligner	CDS	325757	325816	.	-	0	gene_id "AC063976.5-001"; transcript_id "AC063976.5-001"; exon_number 4;
ENm002.contig1	ExonAligner	CDS	326372	326419	.	-	0	gene_id "AC063976.5-001"; transcript_id "AC063976.5-001"; exon_number 5;
ENm002.contig1	ExonAligner	CDS	331219	331318	.	-	1	gene_id "AC063976.5-001"; transcript_id "AC063976.5-001"; exon_number 6;
ENm002.contig1	ExonAligner	CDS	331555	331625	.	-	0	gene_id "AC063976.5-001"; transcript_id "AC063976.5-001"; exon_number 7;
ENm002.contig1	ExonAligner	CDS	335416	335586	.	-	0	gene_id "AC063976.5-001"; transcript_id "AC063976.5-001"; exon_number 8;
ENm002.contig1	ExonAligner	CDS	336333	336526	.	-	2	gene_id "AC063976.5-001"; transcript_id "AC063976.5-001"; exon_number 9;
ENm002.contig1	ExonAligner	CDS	337975	338208	.	-	2	gene_id "AC063976.5-001"; transcript_id "AC063976.5-001"; exon_number 10;
ENm002.contig1	ExonAligner	CDS	340890	341021	.	-	2	gene_id "AC063976.5-001"; transcript_id "AC063976.5-001"; exon_number 11;
ENm002.contig1	ExonAligner	CDS	344245	344390	.	-	1	gene_id "AC063976.5-001"; transcript_id "AC063976.5-001"; exon_number 12;
ENm002.contig1	ExonAligner	CDS	344757	344853	.	-	2	gene_id "AC063976.5-001"; transcript_id "AC063976.5-001"; exon_number 13;
ENm002.contig1	ExonAligner	CDS	345471	345552	.	-	0	gene_id "AC063976.5-001"; transcript_id "AC063976.5-001"; exon_number 14;
ENm002.contig1	ExonAligner	CDS	321279	321349	.	-	2	gene_id "AC063976.5-004"; transcript_id "AC063976.5-004"; exon_number 1;
ENm002.contig1	ExonAligner	CDS	323511	323607	.	-	0	gene_id "AC063976.5-004"; transcript_id "AC063976.5-004"; exon_number 2;
ENm002.contig1	ExonAligner	CDS	323944	324012	.	-	0	gene_id "AC063976.5-004"; transcript_id "AC063976.5-004"; exon_number 3;
ENm002.contig1	ExonAligner	CDS	325872	325925	.	-	0	gene_id "AC063976.5-004"; transcript_id "AC063976.5-004"; exon_number 4;
ENm002.contig1	ExonAligner	CDS	326372	326419	.	-	0	gene_id "AC063976.5-004"; transcript_id "AC063976.5-004"; exon_number 5;
ENm002.contig1	ExonAligner	CDS	331219	331318	.	-	1	gene_id "AC063976.5-004"; transcript_id "AC063976.5-004"; exon_number 6;
ENm002.contig1	ExonAligner	CDS	331555	331625	.	-	0	gene_id "AC063976.5-004"; transcript_id "AC063976.5-004"; exon_number 7;
ENm002.contig1	ExonAligner	CDS	335416	335586	.	-	0	gene_id "AC063976.5-004"; transcript_id "AC063976.5-004"; exon_number 8;
ENm002.contig1	ExonAligner	CDS	336333	336526	.	-	2	gene_id "AC063976.5-004"; transcript_id "AC063976.5-004"; exon_number 9;
ENm002.contig1	ExonAligner	CDS	337975	338208	.	-	2	gene_id "AC063976.5-004"; transcript_id "AC063976.5-004"; exon_number 10;
ENm002.contig1	ExonAligner	CDS	340890	341021	.	-	2	gene_id "AC063976.5-004"; transcript_id "AC063976.5-004"; exon_number 11;
ENm002.contig1	ExonAligner	CDS	344245	344390	.	-	1	gene_id "AC063976.5-004"; transcript_id "AC063976.5-004"; exon_number 12;
ENm002.contig1	ExonAligner	CDS	344757	344853	.	-	2	gene_id "AC063976.5-004"; transcript_id "AC063976.5-004"; exon_number 13;
ENm002.contig1	ExonAligner	CDS	345471	345552	.	-	0	gene_id "AC063976.5-004"; transcript_id "AC063976.5-004"; exon_number 14;
ENm002.contig1	ExonAligner	CDS	321279	321349	.	-	2	gene_id "AC063976.5-003"; transcript_id "AC063976.5-003"; exon_number 1;
ENm002.contig1	ExonAligner	CDS	323511	323607	.	-	0	gene_id "AC063976.5-003"; transcript_id "AC063976.5-003"; exon_number 2;
ENm002.contig1	ExonAligner	CDS	323944	324012	.	-	0	gene_id "AC063976.5-003"; transcript_id "AC063976.5-003"; exon_number 3;
ENm002.contig1	ExonAligner	CDS	325757	325816	.	-	0	gene_id "AC063976.5-003"; transcript_id "AC063976.5-003"; exon_number 4;
ENm002.contig1	ExonAligner	CDS	326372	326419	.	-	0	gene_id "AC063976.5-003"; transcript_id "AC063976.5-003"; exon_number 5;
ENm002.contig1	ExonAligner	CDS	331219	331318	.	-	1	gene_id "AC063976.5-003"; transcript_id "AC063976.5-003"; exon_number 6;
ENm002.contig1	ExonAligner	CDS	331555	331625	.	-	0	gene_id "AC063976.5-003"; transcript_id "AC063976.5-003"; exon_number 7;
ENm002.contig1	ExonAligner	CDS	335416	335586	.	-	0	gene_id "AC063976.5-003"; transcript_id "AC063976.5-003"; exon_number 8;
ENm002.contig1	ExonAligner	CDS	336333	336526	.	-	2	gene_id "AC063976.5-003"; transcript_id "AC063976.5-003"; exon_number 9;
ENm002.contig1	ExonAligner	CDS	337975	338208	.	-	2	gene_id "AC063976.5-003"; transcript_id "AC063976.5-003"; exon_number 10;
ENm002.contig1	ExonAligner	CDS	340890	341021	.	-	2	gene_id "AC063976.5-003"; transcript_id "AC063976.5-003"; exon_number 11;
ENm002.contig1	ExonAligner	CDS	344245	344390	.	-	1	gene_id "AC063976.5-003"; transcript_id "AC063976.5-003"; exon_number 12;
ENm002.contig1	ExonAligner	CDS	344757	344853	.	-	2	gene_id "AC063976.5-003"; transcript_id "AC063976.5-003"; exon_number 13;
ENm002.contig1	ExonAligner	CDS	345471	345552	.	-	0	gene_id "AC063976.5-003"; transcript_id "AC063976.5-003"; exon_number 14;
ENm002.contig1	ExonAligner	CDS	321279	321349	.	-	2	gene_id "AC063976.5-002"; transcript_id "AC063976.5-002"; exon_number 1;
ENm002.contig1	ExonAligner	CDS	323511	323607	.	-	0	gene_id "AC063976.5-002"; transcript_id "AC063976.5-002"; exon_number 2;
ENm002.contig1	ExonAligner	CDS	323944	324012	.	-	0	gene_id "AC063976.5-002"; transcript_id "AC063976.5-002"; exon_number 3;
ENm002.contig1	ExonAligner	CDS	325872	325925	.	-	0	gene_id "AC063976.5-002"; transcript_id "AC063976.5-002"; exon_number 4;
ENm002.contig1	ExonAligner	CDS	326372	326419	.	-	0	gene_id "AC063976.5-002"; transcript_id "AC063976.5-002"; exon_number 5;
ENm002.contig1	ExonAligner	CDS	331219	331318	.	-	1	gene_id "AC063976.5-002"; transcript_id "AC063976.5-002"; exon_number 6;
ENm002.contig1	ExonAligner	CDS	331555	331625	.	-	0	gene_id "AC063976.5-002"; transcript_id "AC063976.5-002"; exon_number 7;
ENm002.contig1	ExonAligner	CDS	335416	335586	.	-	0	gene_id "AC063976.5-002"; transcript_id "AC063976.5-002"; exon_number 8;
ENm002.contig1	ExonAligner	CDS	336333	336526	.	-	2	gene_id "AC063976.5-002"; transcript_id "AC063976.5-002"; exon_number 9;
ENm002.contig1	ExonAligner	CDS	337975	338208	.	-	2	gene_id "AC063976.5-002"; transcript_id "AC063976.5-002"; exon_number 10;
ENm002.contig1	ExonAligner	CDS	340890	341021	.	-	2	gene_id "AC063976.5-002"; transcript_id "AC063976.5-002"; exon_number 11;
ENm002.contig1	ExonAligner	CDS	344245	344390	.	-	1	gene_id "AC063976.5-002"; transcript_id "AC063976.5-002"; exon_number 12;
ENm002.contig1	ExonAligner	CDS	344757	344853	.	-	2	gene_id "AC063976.5-002"; transcript_id "AC063976.5-002"; exon_number 13;
ENm002.contig1	ExonAligner	CDS	345471	345552	.	-	0	gene_id "AC063976.5-002"; transcript_id "AC063976.5-002"; exon_number 14;
ENm002.contig1	ExonAligner	CDS	338068	338211	.	-	2	gene_id "AC063976.5-010"; transcript_id "AC063976.5-010"; exon_number 1;
ENm002.contig1	ExonAligner	CDS	340890	341021	.	-	2	gene_id "AC063976.5-010"; transcript_id "AC063976.5-010"; exon_number 2;
ENm002.contig1	ExonAligner	CDS	344245	344390	.	-	1	gene_id "AC063976.5-010"; transcript_id "AC063976.5-010"; exon_number 3;
ENm002.contig1	ExonAligner	CDS	344757	344853	.	-	2	gene_id "AC063976.5-010"; transcript_id "AC063976.5-010"; exon_number 4;
ENm002.contig1	ExonAligner	CDS	345471	345552	.	-	0	gene_id "AC063976.5-010"; transcript_id "AC063976.5-010"; exon_number 5;
ENm002.contig1	ExonAligner	CDS	338069	338211	.	-	2	gene_id "AC063976.5-014"; transcript_id "AC063976.5-014"; exon_number 1;
ENm002.contig1	ExonAligner	CDS	340890	341021	.	-	2	gene_id "AC063976.5-014"; transcript_id "AC063976.5-014"; exon_number 2;
ENm002.contig1	ExonAligner	CDS	344245	344390	.	-	1	gene_id "AC063976.5-014"; transcript_id "AC063976.5-014"; exon_number 3;
ENm002.contig1	ExonAligner	CDS	344757	344853	.	-	2	gene_id "AC063976.5-014"; transcript_id "AC063976.5-014"; exon_number 4;
ENm002.contig1	ExonAligner	CDS	345471	345552	.	-	0	gene_id "AC063976.5-014"; transcript_id "AC063976.5-014"; exon_number 5;
ENm002.contig1	ExonAligner	CDS	340895	341024	.	-	2	gene_id "AC063976.5-005"; transcript_id "AC063976.5-005"; exon_number 1;
ENm002.contig1	ExonAligner	CDS	344245	344390	.	-	1	gene_id "AC063976.5-005"; transcript_id "AC063976.5-005"; exon_number 2;
ENm002.contig1	ExonAligner	CDS	344757	344853	.	-	2	gene_id "AC063976.5-005"; transcript_id "AC063976.5-005"; exon_number 3;
ENm002.contig1	ExonAligner	CDS	345471	345552	.	-	0	gene_id "AC063976.5-005"; transcript_id "AC063976.5-005"; exon_number 4;
ENm002.contig1	ExonAligner	CDS	340916	341024	.	-	2	gene_id "AC063976.5-009"; transcript_id "AC063976.5-009"; exon_number 1;
ENm002.contig1	ExonAligner	CDS	344245	344390	.	-	1	gene_id "AC063976.5-009"; transcript_id "AC063976.5-009"; exon_number 2;
ENm002.contig1	ExonAligner	CDS	344757	344853	.	-	2	gene_id "AC063976.5-009"; transcript_id "AC063976.5-009"; exon_number 3;
ENm002.contig1	ExonAligner	CDS	345471	345552	.	-	0	gene_id "AC063976.5-009"; transcript_id "AC063976.5-009"; exon_number 4;
ENm002.contig1	ExonAligner	CDS	376773	376865	.	+	0	gene_id "AC034220.2-001"; transcript_id "AC034220.2-001"; exon_number 1;
ENm002.contig1	ExonAligner	CDS	381902	382053	.	+	0	gene_id "AC034220.2-001"; transcript_id "AC034220.2-001"; exon_number 2;
ENm002.contig1	ExonAligner	CDS	385758	385839	.	+	1	gene_id "AC034220.2-001"; transcript_id "AC034220.2-001"; exon_number 3;
ENm002.contig1	ExonAligner	CDS	390002	390177	.	+	0	gene_id "AC034220.2-001"; transcript_id "AC034220.2-001"; exon_number 4;
ENm002.contig1	ExonAligner	CDS	390388	390551	.	+	1	gene_id "AC034220.2-001"; transcript_id "AC034220.2-001"; exon_number 5;
ENm002.contig1	ExonAligner	CDS	390888	391005	.	+	2	gene_id "AC034220.2-001"; transcript_id "AC034220.2-001"; exon_number 6;
ENm002.contig1	ExonAligner	CDS	391158	391362	.	+	1	gene_id "AC034220.2-001"; transcript_id "AC034220.2-001"; exon_number 7;
ENm002.contig1	ExonAligner	CDS	376773	376865	.	+	0	gene_id "AC034220.2-002"; transcript_id "AC034220.2-002"; exon_number 1;
ENm002.contig1	ExonAligner	CDS	381902	382053	.	+	0	gene_id "AC034220.2-002"; transcript_id "AC034220.2-002"; exon_number 2;
ENm002.contig1	ExonAligner	CDS	385758	385839	.	+	1	gene_id "AC034220.2-002"; transcript_id "AC034220.2-002"; exon_number 3;
ENm002.contig1	ExonAligner	CDS	390002	390177	.	+	0	gene_id "AC034220.2-002"; transcript_id "AC034220.2-002"; exon_number 4;
ENm002.contig1	ExonAligner	CDS	390388	390551	.	+	1	gene_id "AC034220.2-002"; transcript_id "AC034220.2-002"; exon_number 5;
ENm002.contig1	ExonAligner	CDS	391158	391228	.	+	2	gene_id "AC034220.2-002"; transcript_id "AC034220.2-002"; exon_number 6;
ENm002.contig1	ExonAligner	CDS	465065	465457	.	+	0	gene_id "AC008599.1-001"; transcript_id "AC008599.1-001"; exon_number 1;
ENm002.contig1	ExonAligner	CDS	472739	472836	.	+	0	gene_id "AC008599.1-001"; transcript_id "AC008599.1-001"; exon_number 2;
ENm002.contig1	ExonAligner	CDS	479120	479274	.	+	1	gene_id "AC008599.1-001"; transcript_id "AC008599.1-001"; exon_number 3;
ENm002.contig1	ExonAligner	CDS	480218	480389	.	+	2	gene_id "AC008599.1-001"; transcript_id "AC008599.1-001"; exon_number 4;
ENm002.contig1	ExonAligner	CDS	481657	481777	.	+	1	gene_id "AC008599.1-001"; transcript_id "AC008599.1-001"; exon_number 5;
ENm002.contig1	ExonAligner	CDS	483671	483750	.	+	0	gene_id "AC008599.1-001"; transcript_id "AC008599.1-001"; exon_number 6;
ENm002.contig1	ExonAligner	CDS	485672	485886	.	+	1	gene_id "AC008599.1-001"; transcript_id "AC008599.1-001"; exon_number 7;
ENm002.contig1	ExonAligner	CDS	487149	487331	.	+	2	gene_id "AC008599.1-001"; transcript_id "AC008599.1-001"; exon_number 8;
ENm002.contig1	ExonAligner	CDS	488340	488475	.	+	2	gene_id "AC008599.1-001"; transcript_id "AC008599.1-001"; exon_number 9;
ENm002.contig1	ExonAligner	CDS	465065	465457	.	+	0	gene_id "AC118464.1-001"; transcript_id "AC118464.1-001"; exon_number 1;
ENm002.contig1	ExonAligner	CDS	472736	472839	.	+	0	gene_id "AC118464.1-001"; transcript_id "AC118464.1-001"; exon_number 2;
ENm002.contig1	ExonAligner	CDS	479120	479274	.	+	1	gene_id "AC118464.1-001"; transcript_id "AC118464.1-001"; exon_number 3;
ENm002.contig1	ExonAligner	CDS	480218	480389	.	+	2	gene_id "AC118464.1-001"; transcript_id "AC118464.1-001"; exon_number 4;
ENm002.contig1	ExonAligner	CDS	481654	481780	.	+	1	gene_id "AC118464.1-001"; transcript_id "AC118464.1-001"; exon_number 5;
ENm002.contig1	ExonAligner	CDS	483650	483750	.	+	0	gene_id "AC118464.1-001"; transcript_id "AC118464.1-001"; exon_number 6;
ENm002.contig1	ExonAligner	CDS	485672	485886	.	+	1	gene_id "AC118464.1-001"; transcript_id "AC118464.1-001"; exon_number 7;
ENm002.contig1	ExonAligner	CDS	487149	487331	.	+	2	gene_id "AC118464.1-001"; transcript_id "AC118464.1-001"; exon_number 8;
ENm002.contig1	ExonAligner	CDS	488340	488475	.	+	2	gene_id "AC118464.1-001"; transcript_id "AC118464.1-001"; exon_number 9;
ENm002.contig1	ExonAligner	CDS	488830	488917	.	+	1	gene_id "AC118464.1-001"; transcript_id "AC118464.1-001"; exon_number 10;
ENm002.contig1	ExonAligner	CDS	545544	545584	.	+	0	gene_id "AC116366.4-002"; transcript_id "AC116366.4-002"; exon_number 2;
ENm002.contig1	ExonAligner	CDS	573414	573653	.	+	2	gene_id "AC116366.4-002"; transcript_id "AC116366.4-002"; exon_number 3;
ENm002.contig1	ExonAligner	CDS	545544	545584	.	+	0	gene_id "AC116366.4-001"; transcript_id "AC116366.4-001"; exon_number 2;
ENm002.contig1	ExonAligner	CDS	559203	559495	.	+	2	gene_id "AC116366.4-001"; transcript_id "AC116366.4-001"; exon_number 3;
ENm002.contig1	ExonAligner	CDS	545544	545584	.	+	0	gene_id "AC116366.4-003"; transcript_id "AC116366.4-003"; exon_number 2;
ENm002.contig1	ExonAligner	CDS	555366	555498	.	+	2	gene_id "AC116366.4-003"; transcript_id "AC116366.4-003"; exon_number 3;
ENm002.contig1	ExonAligner	CDS	580524	580636	.	-	2	gene_id "AC116366.3-001"; transcript_id "AC116366.3-001"; exon_number 1;
ENm002.contig1	ExonAligner	CDS	580960	581095	.	-	0	gene_id "AC116366.3-001"; transcript_id "AC116366.3-001"; exon_number 2;
ENm002.contig1	ExonAligner	CDS	582012	582055	.	-	2	gene_id "AC116366.3-001"; transcript_id "AC116366.3-001"; exon_number 3;
ENm002.contig1	ExonAligner	CDS	582513	582632	.	-	2	gene_id "AC116366.3-001"; transcript_id "AC116366.3-001"; exon_number 4;
ENm002.contig1	ExonAligner	CDS	582823	582955	.	-	0	gene_id "AC116366.3-001"; transcript_id "AC116366.3-001"; exon_number 5;
ENm002.contig1	ExonAligner	CDS	583066	583109	.	-	2	gene_id "AC116366.3-001"; transcript_id "AC116366.3-001"; exon_number 6;
ENm002.contig1	ExonAligner	CDS	583218	583394	.	-	2	gene_id "AC116366.3-001"; transcript_id "AC116366.3-001"; exon_number 7;
ENm002.contig1	ExonAligner	CDS	584234	584333	.	-	0	gene_id "AC116366.3-001"; transcript_id "AC116366.3-001"; exon_number 8;
ENm002.contig1	ExonAligner	CDS	585604	585690	.	-	0	gene_id "AC116366.3-001"; transcript_id "AC116366.3-001"; exon_number 9;
ENm002.contig1	ExonAligner	CDS	582012	582055	.	-	2	gene_id "AC116366.3-002"; transcript_id "AC116366.3-002"; exon_number 1;
ENm002.contig1	ExonAligner	CDS	582823	582955	.	-	0	gene_id "AC116366.3-002"; transcript_id "AC116366.3-002"; exon_number 2;
ENm002.contig1	ExonAligner	CDS	583066	583109	.	-	2	gene_id "AC116366.3-002"; transcript_id "AC116366.3-002"; exon_number 3;
ENm002.contig1	ExonAligner	CDS	583218	583394	.	-	2	gene_id "AC116366.3-002"; transcript_id "AC116366.3-002"; exon_number 4;
ENm002.contig1	ExonAligner	CDS	584234	584333	.	-	0	gene_id "AC116366.3-002"; transcript_id "AC116366.3-002"; exon_number 5;
ENm002.contig1	ExonAligner	CDS	585604	585690	.	-	0	gene_id "AC116366.3-002"; transcript_id "AC116366.3-002"; exon_number 6;
ENm002.contig1	ExonAligner	CDS	634422	634520	.	+	0	gene_id "AC116366.2-001"; transcript_id "AC116366.2-001"; exon_number 1;
ENm002.contig1	ExonAligner	CDS	634174	634302	.	+	0	gene_id "AC116366.2-001"; transcript_id "AC116366.2-001"; exon_number 2;
ENm002.contig1	ExonAligner	CDS	632925	633068	.	+	0	gene_id "AC116366.2-001"; transcript_id "AC116366.2-001"; exon_number 4;
ENm002.contig1	ExonAligner	CDS	643093	643221	.	+	0	gene_id "AC004041.1-001"; transcript_id "AC004041.1-001"; exon_number 1;
ENm002.contig1	ExonAligner	CDS	644842	644925	.	+	0	gene_id "AC004041.1-001"; transcript_id "AC004041.1-001"; exon_number 2;
ENm002.contig1	ExonAligner	CDS	660221	660372	.	+	0	gene_id "AC004041.1-001"; transcript_id "AC004041.1-001"; exon_number 3;
ENm002.contig1	ExonAligner	CDS	664212	664397	.	+	1	gene_id "AC004041.1-001"; transcript_id "AC004041.1-001"; exon_number 4;
ENm002.contig1	ExonAligner	CDS	664752	664956	.	+	1	gene_id "AC004041.1-001"; transcript_id "AC004041.1-001"; exon_number 5;
ENm002.contig1	ExonAligner	CDS	679963	680091	.	+	0	gene_id "AC004041.1-001"; transcript_id "AC004041.1-001"; exon_number 6;
ENm002.contig1	ExonAligner	CDS	680326	680491	.	+	0	gene_id "AC004041.1-001"; transcript_id "AC004041.1-001"; exon_number 7;
ENm002.contig1	ExonAligner	CDS	682108	682301	.	+	2	gene_id "AC004041.1-001"; transcript_id "AC004041.1-001"; exon_number 8;
ENm002.contig1	ExonAligner	CDS	683679	683885	.	+	0	gene_id "AC004041.1-001"; transcript_id "AC004041.1-001"; exon_number 9;
ENm002.contig1	ExonAligner	CDS	685373	685549	.	+	0	gene_id "AC004041.1-001"; transcript_id "AC004041.1-001"; exon_number 10;
ENm002.contig1	ExonAligner	CDS	686082	686239	.	+	0	gene_id "AC004041.1-001"; transcript_id "AC004041.1-001"; exon_number 11;
ENm002.contig1	ExonAligner	CDS	689568	689743	.	+	1	gene_id "AC004041.1-001"; transcript_id "AC004041.1-001"; exon_number 12;
ENm002.contig1	ExonAligner	CDS	690289	690526	.	+	2	gene_id "AC004041.1-001"; transcript_id "AC004041.1-001"; exon_number 13;
ENm002.contig1	ExonAligner	CDS	696655	696838	.	+	1	gene_id "AC004041.1-001"; transcript_id "AC004041.1-001"; exon_number 14;
ENm002.contig1	ExonAligner	CDS	697081	697207	.	+	0	gene_id "AC004041.1-001"; transcript_id "AC004041.1-001"; exon_number 15;
ENm002.contig1	ExonAligner	CDS	697646	697833	.	+	2	gene_id "AC004041.1-001"; transcript_id "AC004041.1-001"; exon_number 16;
ENm002.contig1	ExonAligner	CDS	700226	700330	.	+	0	gene_id "AC004041.1-001"; transcript_id "AC004041.1-001"; exon_number 17;
ENm002.contig1	ExonAligner	CDS	700994	701086	.	+	0	gene_id "AC004041.1-001"; transcript_id "AC004041.1-001"; exon_number 18;
ENm002.contig1	ExonAligner	CDS	701161	701274	.	+	0	gene_id "AC004041.1-001"; transcript_id "AC004041.1-001"; exon_number 19;
ENm002.contig1	ExonAligner	CDS	707660	707787	.	+	0	gene_id "AC004041.1-001"; transcript_id "AC004041.1-001"; exon_number 20;
ENm002.contig1	ExonAligner	CDS	709636	709854	.	+	1	gene_id "AC004041.1-001"; transcript_id "AC004041.1-001"; exon_number 21;
ENm002.contig1	ExonAligner	CDS	729739	729818	.	+	1	gene_id "AC004041.1-001"; transcript_id "AC004041.1-001"; exon_number 22;
ENm002.contig1	ExonAligner	CDS	730341	730483	.	+	2	gene_id "AC004041.1-001"; transcript_id "AC004041.1-001"; exon_number 23;
ENm002.contig1	ExonAligner	CDS	732969	733102	.	+	0	gene_id "AC004041.1-001"; transcript_id "AC004041.1-001"; exon_number 24;
ENm002.contig1	ExonAligner	CDS	734451	734640	.	+	1	gene_id "AC004041.1-001"; transcript_id "AC004041.1-001"; exon_number 25;
ENm002.contig1	ExonAligner	CDS	643093	643221	.	+	0	gene_id "AC004041.1-003"; transcript_id "AC004041.1-003"; exon_number 1;
ENm002.contig1	ExonAligner	CDS	644842	644925	.	+	0	gene_id "AC004041.1-003"; transcript_id "AC004041.1-003"; exon_number 2;
ENm002.contig1	ExonAligner	CDS	660221	660372	.	+	0	gene_id "AC004041.1-003"; transcript_id "AC004041.1-003"; exon_number 3;
ENm002.contig1	ExonAligner	CDS	664212	664397	.	+	1	gene_id "AC004041.1-003"; transcript_id "AC004041.1-003"; exon_number 4;
ENm002.contig1	ExonAligner	CDS	664752	664956	.	+	1	gene_id "AC004041.1-003"; transcript_id "AC004041.1-003"; exon_number 5;
ENm002.contig1	ExonAligner	CDS	679963	680091	.	+	0	gene_id "AC004041.1-003"; transcript_id "AC004041.1-003"; exon_number 6;
ENm002.contig1	ExonAligner	CDS	680326	680491	.	+	0	gene_id "AC004041.1-003"; transcript_id "AC004041.1-003"; exon_number 7;
ENm002.contig1	ExonAligner	CDS	682108	682301	.	+	2	gene_id "AC004041.1-003"; transcript_id "AC004041.1-003"; exon_number 8;
ENm002.contig1	ExonAligner	CDS	683679	683885	.	+	0	gene_id "AC004041.1-003"; transcript_id "AC004041.1-003"; exon_number 9;
ENm002.contig1	ExonAligner	CDS	686082	686239	.	+	0	gene_id "AC004041.1-003"; transcript_id "AC004041.1-003"; exon_number 10;
ENm002.contig1	ExonAligner	CDS	689568	689743	.	+	1	gene_id "AC004041.1-003"; transcript_id "AC004041.1-003"; exon_number 11;
ENm002.contig1	ExonAligner	CDS	690289	690487	.	+	2	gene_id "AC004041.1-003"; transcript_id "AC004041.1-003"; exon_number 12;
ENm002.contig1	ExonAligner	CDS	664264	664397	.	+	0	gene_id "AC004041.1-002"; transcript_id "AC004041.1-002"; exon_number 1;
ENm002.contig1	ExonAligner	CDS	664752	664956	.	+	1	gene_id "AC004041.1-002"; transcript_id "AC004041.1-002"; exon_number 2;
ENm002.contig1	ExonAligner	CDS	679963	680091	.	+	0	gene_id "AC004041.1-002"; transcript_id "AC004041.1-002"; exon_number 3;
ENm002.contig1	ExonAligner	CDS	680326	680491	.	+	0	gene_id "AC004041.1-002"; transcript_id "AC004041.1-002"; exon_number 4;
ENm002.contig1	ExonAligner	CDS	682108	682301	.	+	2	gene_id "AC004041.1-002"; transcript_id "AC004041.1-002"; exon_number 5;
ENm002.contig1	ExonAligner	CDS	683679	683885	.	+	0	gene_id "AC004041.1-002"; transcript_id "AC004041.1-002"; exon_number 6;
ENm002.contig1	ExonAligner	CDS	685373	685549	.	+	0	gene_id "AC004041.1-002"; transcript_id "AC004041.1-002"; exon_number 7;
ENm002.contig1	ExonAligner	CDS	686082	686239	.	+	0	gene_id "AC004041.1-002"; transcript_id "AC004041.1-002"; exon_number 8;
ENm002.contig1	ExonAligner	CDS	689568	689743	.	+	1	gene_id "AC004041.1-002"; transcript_id "AC004041.1-002"; exon_number 9;
ENm002.contig1	ExonAligner	CDS	690289	690526	.	+	2	gene_id "AC004041.1-002"; transcript_id "AC004041.1-002"; exon_number 10;
ENm002.contig1	ExonAligner	CDS	696655	696838	.	+	1	gene_id "AC004041.1-002"; transcript_id "AC004041.1-002"; exon_number 11;
ENm002.contig1	ExonAligner	CDS	697081	697207	.	+	0	gene_id "AC004041.1-002"; transcript_id "AC004041.1-002"; exon_number 12;
ENm002.contig1	ExonAligner	CDS	697646	697833	.	+	2	gene_id "AC004041.1-002"; transcript_id "AC004041.1-002"; exon_number 13;
ENm002.contig1	ExonAligner	CDS	700226	700330	.	+	0	gene_id "AC004041.1-002"; transcript_id "AC004041.1-002"; exon_number 14;
ENm002.contig1	ExonAligner	CDS	700994	701086	.	+	0	gene_id "AC004041.1-002"; transcript_id "AC004041.1-002"; exon_number 15;
ENm002.contig1	ExonAligner	CDS	701161	701274	.	+	0	gene_id "AC004041.1-002"; transcript_id "AC004041.1-002"; exon_number 16;
ENm002.contig1	ExonAligner	CDS	707660	707787	.	+	0	gene_id "AC004041.1-002"; transcript_id "AC004041.1-002"; exon_number 17;
ENm002.contig1	ExonAligner	CDS	709636	709854	.	+	1	gene_id "AC004041.1-002"; transcript_id "AC004041.1-002"; exon_number 18;
ENm002.contig1	ExonAligner	CDS	729739	729818	.	+	1	gene_id "AC004041.1-002"; transcript_id "AC004041.1-002"; exon_number 19;
ENm002.contig1	ExonAligner	CDS	730341	730483	.	+	2	gene_id "AC004041.1-002"; transcript_id "AC004041.1-002"; exon_number 20;
ENm002.contig1	ExonAligner	CDS	732969	733102	.	+	0	gene_id "AC004041.1-002"; transcript_id "AC004041.1-002"; exon_number 21;
ENm002.contig1	ExonAligner	CDS	734451	734640	.	+	1	gene_id "AC004041.1-002"; transcript_id "AC004041.1-002"; exon_number 22;
ENm002.contig1	ExonAligner	CDS	764439	764567	.	+	0	gene_id "AC004039.3-001"; transcript_id "AC004039.3-001"; exon_number 1;
ENm002.contig1	ExonAligner	CDS	765658	765711	.	+	0	gene_id "AC004039.3-001"; transcript_id "AC004039.3-001"; exon_number 2;
ENm002.contig1	ExonAligner	CDS	765997	766101	.	+	0	gene_id "AC004039.3-001"; transcript_id "AC004039.3-001"; exon_number 3;
ENm002.contig1	ExonAligner	CDS	766458	766565	.	+	0	gene_id "AC004039.3-001"; transcript_id "AC004039.3-001"; exon_number 4;
ENm002.contig1	ExonAligner	CDS	778729	778863	.	+	0	gene_id "AC004039.4-001"; transcript_id "AC004039.4-001"; exon_number 1;
ENm002.contig1	ExonAligner	CDS	779130	779177	.	+	0	gene_id "AC004039.4-001"; transcript_id "AC004039.4-001"; exon_number 2;
ENm002.contig1	ExonAligner	CDS	787326	787418	.	+	0	gene_id "AC004039.4-001"; transcript_id "AC004039.4-001"; exon_number 4;
ENm002.contig1	ExonAligner	CDS	778729	778863	.	+	0	gene_id "AC004039.4-002"; transcript_id "AC004039.4-002"; exon_number 1;
ENm002.contig1	ExonAligner	CDS	787326	787418	.	+	0	gene_id "AC004039.4-002"; transcript_id "AC004039.4-002"; exon_number 3;
ENm002.contig1	ExonAligner	CDS	797703	797751	.	-	1	gene_id "AC004039.5-001"; transcript_id "AC004039.5-001"; exon_number 1;
ENm002.contig1	ExonAligner	CDS	800044	800168	.	-	0	gene_id "AC004039.5-001"; transcript_id "AC004039.5-001"; exon_number 2;
ENm002.contig1	ExonAligner	CDS	800761	800829	.	-	0	gene_id "AC004039.5-001"; transcript_id "AC004039.5-001"; exon_number 3;
ENm002.contig1	ExonAligner	CDS	801241	801294	.	-	0	gene_id "AC004039.5-001"; transcript_id "AC004039.5-001"; exon_number 4;
ENm002.contig1	ExonAligner	CDS	804022	804147	.	-	0	gene_id "AC004039.5-001"; transcript_id "AC004039.5-001"; exon_number 5;
ENm002.contig1	ExonAligner	CDS	804500	804604	.	-	0	gene_id "AC004039.5-001"; transcript_id "AC004039.5-001"; exon_number 6;
ENm002.contig1	ExonAligner	CDS	805367	805547	.	-	1	gene_id "AC004039.5-001"; transcript_id "AC004039.5-001"; exon_number 7;
ENm002.contig1	ExonAligner	CDS	805929	806085	.	-	2	gene_id "AC004039.5-001"; transcript_id "AC004039.5-001"; exon_number 8;
ENm002.contig1	ExonAligner	CDS	813200	813289	.	-	2	gene_id "AC004039.5-001"; transcript_id "AC004039.5-001"; exon_number 9;
ENm002.contig1	ExonAligner	CDS	819729	819903	.	-	0	gene_id "AC004039.5-001"; transcript_id "AC004039.5-001"; exon_number 10;
ENm002.contig1	ExonAligner	CDS	820212	820409	.	-	0	gene_id "AC004039.5-001"; transcript_id "AC004039.5-001"; exon_number 11;
ENm002.contig1	ExonAligner	CDS	820805	820938	.	-	2	gene_id "AC004039.5-001"; transcript_id "AC004039.5-001"; exon_number 12;
ENm002.contig1	ExonAligner	CDS	824595	824694	.	-	0	gene_id "AC004039.5-001"; transcript_id "AC004039.5-001"; exon_number 13;
ENm002.contig1	ExonAligner	CDS	835107	835191	.	-	1	gene_id "AC004039.5-001"; transcript_id "AC004039.5-001"; exon_number 14;
ENm002.contig1	ExonAligner	CDS	835326	835470	.	-	2	gene_id "AC004039.5-001"; transcript_id "AC004039.5-001"; exon_number 15;
ENm002.contig1	ExonAligner	CDS	846277	846550	.	-	0	gene_id "AC004039.5-001"; transcript_id "AC004039.5-001"; exon_number 16;
ENm002.contig1	ExonAligner	CDS	797703	797751	.	-	1	gene_id "AC004039.5-002"; transcript_id "AC004039.5-002"; exon_number 1;
ENm002.contig1	ExonAligner	CDS	800044	800168	.	-	0	gene_id "AC004039.5-002"; transcript_id "AC004039.5-002"; exon_number 2;
ENm002.contig1	ExonAligner	CDS	800761	800829	.	-	0	gene_id "AC004039.5-002"; transcript_id "AC004039.5-002"; exon_number 3;
ENm002.contig1	ExonAligner	CDS	801241	801294	.	-	0	gene_id "AC004039.5-002"; transcript_id "AC004039.5-002"; exon_number 4;
ENm002.contig1	ExonAligner	CDS	804022	804147	.	-	0	gene_id "AC004039.5-002"; transcript_id "AC004039.5-002"; exon_number 5;
ENm002.contig1	ExonAligner	CDS	804500	804604	.	-	0	gene_id "AC004039.5-002"; transcript_id "AC004039.5-002"; exon_number 6;
ENm002.contig1	ExonAligner	CDS	805367	805547	.	-	1	gene_id "AC004039.5-002"; transcript_id "AC004039.5-002"; exon_number 7;
ENm002.contig1	ExonAligner	CDS	805929	806085	.	-	2	gene_id "AC004039.5-002"; transcript_id "AC004039.5-002"; exon_number 8;
ENm002.contig1	ExonAligner	CDS	813200	813289	.	-	2	gene_id "AC004039.5-002"; transcript_id "AC004039.5-002"; exon_number 10;
ENm002.contig1	ExonAligner	CDS	819729	819903	.	-	0	gene_id "AC004039.5-002"; transcript_id "AC004039.5-002"; exon_number 11;
ENm002.contig1	ExonAligner	CDS	820212	820409	.	-	0	gene_id "AC004039.5-002"; transcript_id "AC004039.5-002"; exon_number 12;
ENm002.contig1	ExonAligner	CDS	820805	820938	.	-	2	gene_id "AC004039.5-002"; transcript_id "AC004039.5-002"; exon_number 13;
ENm002.contig1	ExonAligner	CDS	824595	824694	.	-	0	gene_id "AC004039.5-002"; transcript_id "AC004039.5-002"; exon_number 14;
ENm002.contig1	ExonAligner	CDS	835107	835191	.	-	1	gene_id "AC004039.5-002"; transcript_id "AC004039.5-002"; exon_number 15;
ENm002.contig1	ExonAligner	CDS	835326	835470	.	-	2	gene_id "AC004039.5-002"; transcript_id "AC004039.5-002"; exon_number 16;
ENm002.contig1	ExonAligner	CDS	846277	846550	.	-	0	gene_id "AC004039.5-002"; transcript_id "AC004039.5-002"; exon_number 17;
ENm002.contig1	ExonAligner	CDS	797703	797751	.	-	1	gene_id "AC004039.5-006"; transcript_id "AC004039.5-006"; exon_number 1;
ENm002.contig1	ExonAligner	CDS	800044	800168	.	-	0	gene_id "AC004039.5-006"; transcript_id "AC004039.5-006"; exon_number 2;
ENm002.contig1	ExonAligner	CDS	800761	800829	.	-	0	gene_id "AC004039.5-006"; transcript_id "AC004039.5-006"; exon_number 3;
ENm002.contig1	ExonAligner	CDS	801241	801294	.	-	0	gene_id "AC004039.5-006"; transcript_id "AC004039.5-006"; exon_number 4;
ENm002.contig1	ExonAligner	CDS	804500	804604	.	-	0	gene_id "AC004039.5-006"; transcript_id "AC004039.5-006"; exon_number 5;
ENm002.contig1	ExonAligner	CDS	805367	805516	.	-	0	gene_id "AC004039.5-006"; transcript_id "AC004039.5-006"; exon_number 6;
ENm002.contig1	ExonAligner	CDS	835107	835191	.	-	1	gene_id "AC004039.5-007"; transcript_id "AC004039.5-007"; exon_number 1;
ENm002.contig1	ExonAligner	CDS	835326	835470	.	-	2	gene_id "AC004039.5-007"; transcript_id "AC004039.5-007"; exon_number 2;
ENm002.contig1	ExonAligner	CDS	846277	846550	.	-	0	gene_id "AC004039.5-007"; transcript_id "AC004039.5-007"; exon_number 3;
ENm002.contig1	ExonAligner	CDS	856655	856783	.	+	0	gene_id "AC004775.1-001"; transcript_id "AC004775.1-001"; exon_number 2;
ENm002.contig1	ExonAligner	CDS	857277	857351	.	+	0	gene_id "AC004775.1-001"; transcript_id "AC004775.1-001"; exon_number 3;
ENm002.contig1	ExonAligner	CDS	858852	858992	.	+	0	gene_id "AC004775.1-001"; transcript_id "AC004775.1-001"; exon_number 4;
ENm002.contig1	ExonAligner	CDS	859959	860189	.	+	0	gene_id "AC004775.1-001"; transcript_id "AC004775.1-001"; exon_number 5;
ENm002.contig1	ExonAligner	CDS	860009	860174	.	-	1	gene_id "AC004775.2-002"; transcript_id "AC004775.2-002"; exon_number 1;
ENm002.contig1	ExonAligner	CDS	868974	869164	.	-	0	gene_id "AC004775.2-002"; transcript_id "AC004775.2-002"; exon_number 2;
ENm002.contig1	ExonAligner	CDS	869262	869394	.	-	1	gene_id "AC004775.2-002"; transcript_id "AC004775.2-002"; exon_number 3;
ENm002.contig1	ExonAligner	CDS	869628	869796	.	-	2	gene_id "AC004775.2-002"; transcript_id "AC004775.2-002"; exon_number 4;
ENm002.contig1	ExonAligner	CDS	870017	870113	.	-	0	gene_id "AC004775.2-002"; transcript_id "AC004775.2-002"; exon_number 5;
ENm002.contig1	ExonAligner	CDS	870680	870841	.	-	0	gene_id "AC004775.2-002"; transcript_id "AC004775.2-002"; exon_number 6;
ENm002.contig1	ExonAligner	CDS	871349	871539	.	-	1	gene_id "AC004775.2-002"; transcript_id "AC004775.2-002"; exon_number 7;
ENm002.contig1	ExonAligner	CDS	872062	872257	.	-	2	gene_id "AC004775.2-002"; transcript_id "AC004775.2-002"; exon_number 8;
ENm002.contig1	ExonAligner	CDS	873201	873321	.	-	0	gene_id "AC004775.2-002"; transcript_id "AC004775.2-002"; exon_number 9;
ENm002.contig1	ExonAligner	CDS	914008	915713	.	+	0	gene_id "AC004775.3-001"; transcript_id "AC004775.3-001"; exon_number 1;
ENm002.contig1	ExonAligner	CDS	922401	922733	.	-	0	gene_id "AC004775.4-001"; transcript_id "AC004775.4-001"; exon_number 1;
ENm002.contig1	ExonAligner	CDS	922840	923112	.	-	0	gene_id "AC004775.4-001"; transcript_id "AC004775.4-001"; exon_number 2;
ENm002.contig1	ExonAligner	CDS	923210	923336	.	-	1	gene_id "AC004775.4-001"; transcript_id "AC004775.4-001"; exon_number 3;
ENm002.contig1	ExonAligner	CDS	923440	924012	.	-	1	gene_id "AC004775.4-001"; transcript_id "AC004775.4-001"; exon_number 4;
ENm002.contig1	ExonAligner	CDS	924211	924420	.	-	1	gene_id "AC004775.4-001"; transcript_id "AC004775.4-001"; exon_number 5;
ENm002.contig1	ExonAligner	CDS	924647	924702	.	-	0	gene_id "AC004775.4-001"; transcript_id "AC004775.4-001"; exon_number 6;
ENm002.contig1	ExonAligner	CDS	924795	925799	.	-	0	gene_id "AC004775.4-001"; transcript_id "AC004775.4-001"; exon_number 7;
ENm002.contig1	ExonAligner	CDS	922401	922718	.	-	0	gene_id "AC004775.4-002"; transcript_id "AC004775.4-002"; exon_number 1;
ENm002.contig1	ExonAligner	CDS	922840	923112	.	-	0	gene_id "AC004775.4-002"; transcript_id "AC004775.4-002"; exon_number 2;
ENm002.contig1	ExonAligner	CDS	923210	923336	.	-	1	gene_id "AC004775.4-002"; transcript_id "AC004775.4-002"; exon_number 3;
ENm002.contig1	ExonAligner	CDS	923440	924012	.	-	1	gene_id "AC004775.4-002"; transcript_id "AC004775.4-002"; exon_number 4;
ENm002.contig1	ExonAligner	CDS	924211	924420	.	-	1	gene_id "AC004775.4-002"; transcript_id "AC004775.4-002"; exon_number 5;
ENm002.contig1	ExonAligner	CDS	924647	924702	.	-	0	gene_id "AC004775.4-002"; transcript_id "AC004775.4-002"; exon_number 6;
ENm002.contig1	ExonAligner	CDS	924795	925799	.	-	0	gene_id "AC004775.4-002"; transcript_id "AC004775.4-002"; exon_number 7;
ENm002.contig1	ExonAligner	CDS	922401	922733	.	-	0	gene_id "AC004775.4-007"; transcript_id "AC004775.4-007"; exon_number 1;
ENm002.contig1	ExonAligner	CDS	922840	923112	.	-	0	gene_id "AC004775.4-007"; transcript_id "AC004775.4-007"; exon_number 2;
ENm002.contig1	ExonAligner	CDS	923210	923336	.	-	1	gene_id "AC004775.4-007"; transcript_id "AC004775.4-007"; exon_number 3;
ENm002.contig1	ExonAligner	CDS	923440	924012	.	-	1	gene_id "AC004775.4-007"; transcript_id "AC004775.4-007"; exon_number 4;
ENm002.contig1	ExonAligner	CDS	924647	924702	.	-	0	gene_id "AC004775.4-007"; transcript_id "AC004775.4-007"; exon_number 5;
ENm002.contig1	ExonAligner	CDS	924795	925799	.	-	0	gene_id "AC004775.4-007"; transcript_id "AC004775.4-007"; exon_number 6;
ENm002.contig1	ExonAligner	CDS	924801	925799	.	+	0	gene_id "AC004775.4-003"; transcript_id "AC004775.4-003"; exon_number 1;
ENm002.contig1	ExonAligner	CDS	951702	952666	.	-	2	gene_id "AC004500.1-001"; transcript_id "AC004500.1-001"; exon_number 1;
ENm002.contig1	ExonAligner	CDS	954193	954571	.	-	0	gene_id "AC004500.1-001"; transcript_id "AC004500.1-001"; exon_number 2;
ENm002.contig1	ExonAligner	CDS	956595	956748	.	+	0	gene_id "AC004500.2-001"; transcript_id "AC004500.2-001"; exon_number 1;
ENm002.contig1	ExonAligner	CDS	957730	957827	.	+	2	gene_id "AC004500.2-001"; transcript_id "AC004500.2-001"; exon_number 2;
ENm002.contig1	ExonAligner	CDS	956595	956748	.	+	0	gene_id "AC004500.2-002"; transcript_id "AC004500.2-002"; exon_number 1;
ENm002.contig1	ExonAligner	CDS	957730	957827	.	+	2	gene_id "AC004500.2-002"; transcript_id "AC004500.2-002"; exon_number 2;
ENm002.contig1	ExonAligner	CDS	956595	956748	.	+	0	gene_id "AC004500.2-005"; transcript_id "AC004500.2-005"; exon_number 1;
ENm002.contig1	ExonAligner	CDS	957730	957827	.	+	2	gene_id "AC004500.2-005"; transcript_id "AC004500.2-005"; exon_number 2;
ENm002.contig1	ExonAligner	CDS	963634	963690	.	+	0	gene_id "AC004500.3-001"; transcript_id "AC004500.3-001"; exon_number 1;
ENm002.contig1	ExonAligner	CDS	963838	963977	.	+	0	gene_id "AC004500.3-001"; transcript_id "AC004500.3-001"; exon_number 2;
ENm002.contig1	ExonAligner	CDS	964270	964306	.	+	1	gene_id "AC004500.3-001"; transcript_id "AC004500.3-001"; exon_number 3;
ENm002.contig1	ExonAligner	CDS	875155	875345	.	+	0	gene_id "AC004775.2-006"; transcript_id "AC004775.2-006"; exon_number 2;
ENm002.contig1	ExonAligner	CDS	874925	875057	.	+	1	gene_id "AC004775.2-006"; transcript_id "AC004775.2-006"; exon_number 3;
ENm002.contig1	ExonAligner	CDS	874523	874691	.	+	2	gene_id "AC004775.2-006"; transcript_id "AC004775.2-006"; exon_number 4;
ENm002.contig1	ExonAligner	CDS	874206	874302	.	+	0	gene_id "AC004775.2-006"; transcript_id "AC004775.2-006"; exon_number 5;
ENm002.contig1	ExonAligner	CDS	873478	873639	.	+	0	gene_id "AC004775.2-006"; transcript_id "AC004775.2-006"; exon_number 6;
ENm002.contig1	ExonAligner	CDS	872786	872970	.	+	1	gene_id "AC004775.2-006"; transcript_id "AC004775.2-006"; exon_number 7;
ENm002.contig1	ExonAligner	CDS	872062	872257	.	+	2	gene_id "AC004775.2-006"; transcript_id "AC004775.2-006"; exon_number 8;
ENm002.contig1	ExonAligner	CDS	870998	871118	.	+	0	gene_id "AC004775.2-006"; transcript_id "AC004775.2-006"; exon_number 9;
ENm002.contig1	ExonAligner	CDS	878068	878110	.	+	1	gene_id "AC004775.2-005"; transcript_id "AC004775.2-005"; exon_number 1;
ENm002.contig1	ExonAligner	CDS	875155	875345	.	+	0	gene_id "AC004775.2-005"; transcript_id "AC004775.2-005"; exon_number 2;
ENm002.contig1	ExonAligner	CDS	874925	875057	.	+	1	gene_id "AC004775.2-005"; transcript_id "AC004775.2-005"; exon_number 3;
ENm002.contig1	ExonAligner	CDS	874523	874691	.	+	2	gene_id "AC004775.2-005"; transcript_id "AC004775.2-005"; exon_number 4;
ENm002.contig1	ExonAligner	CDS	874206	874302	.	+	0	gene_id "AC004775.2-005"; transcript_id "AC004775.2-005"; exon_number 5;
ENm002.contig1	ExonAligner	CDS	873478	873639	.	+	0	gene_id "AC004775.2-005"; transcript_id "AC004775.2-005"; exon_number 6;
ENm002.contig1	ExonAligner	CDS	872786	872970	.	+	1	gene_id "AC004775.2-005"; transcript_id "AC004775.2-005"; exon_number 7;
ENm002.contig1	ExonAligner	CDS	872062	872257	.	+	2	gene_id "AC004775.2-005"; transcript_id "AC004775.2-005"; exon_number 8;
ENm002.contig1	ExonAligner	CDS	870998	871118	.	+	0	gene_id "AC004775.2-005"; transcript_id "AC004775.2-005"; exon_number 9;
ENm002.contig1	ExonAligner	CDS	876643	876685	.	+	1	gene_id "AC004775.2-007"; transcript_id "AC004775.2-007"; exon_number 1;
ENm002.contig1	ExonAligner	CDS	873730	873920	.	+	0	gene_id "AC004775.2-007"; transcript_id "AC004775.2-007"; exon_number 2;
ENm002.contig1	ExonAligner	CDS	873500	873632	.	+	1	gene_id "AC004775.2-007"; transcript_id "AC004775.2-007"; exon_number 3;
ENm002.contig1	ExonAligner	CDS	873098	873266	.	+	2	gene_id "AC004775.2-007"; transcript_id "AC004775.2-007"; exon_number 4;
ENm002.contig1	ExonAligner	CDS	872781	872877	.	+	0	gene_id "AC004775.2-007"; transcript_id "AC004775.2-007"; exon_number 5;
ENm002.contig1	ExonAligner	CDS	872053	872214	.	+	0	gene_id "AC004775.2-007"; transcript_id "AC004775.2-007"; exon_number 6;
ENm002.contig1	ExonAligner	CDS	871355	871545	.	+	1	gene_id "AC004775.2-007"; transcript_id "AC004775.2-007"; exon_number 7;
ENm002.contig1	ExonAligner	CDS	870637	870832	.	+	2	gene_id "AC004775.2-007"; transcript_id "AC004775.2-007"; exon_number 8;
ENm002.contig1	ExonAligner	CDS	869573	869693	.	+	0	gene_id "AC004775.2-007"; transcript_id "AC004775.2-007"; exon_number 9;
ENm002.contig1	ExonAligner	CDS	873730	873920	.	+	0	gene_id "AC004775.2-003"; transcript_id "AC004775.2-003"; exon_number 2;
ENm002.contig1	ExonAligner	CDS	873500	873632	.	+	1	gene_id "AC004775.2-003"; transcript_id "AC004775.2-003"; exon_number 3;
ENm002.contig1	ExonAligner	CDS	873098	873266	.	+	2	gene_id "AC004775.2-003"; transcript_id "AC004775.2-003"; exon_number 4;
ENm002.contig1	ExonAligner	CDS	872781	872877	.	+	0	gene_id "AC004775.2-003"; transcript_id "AC004775.2-003"; exon_number 5;
ENm002.contig1	ExonAligner	CDS	872053	872214	.	+	0	gene_id "AC004775.2-003"; transcript_id "AC004775.2-003"; exon_number 6;
ENm002.contig1	ExonAligner	CDS	871355	871545	.	+	1	gene_id "AC004775.2-003"; transcript_id "AC004775.2-003"; exon_number 7;
ENm002.contig1	ExonAligner	CDS	870637	870832	.	+	2	gene_id "AC004775.2-003"; transcript_id "AC004775.2-003"; exon_number 8;
ENm002.contig1	ExonAligner	CDS	869573	869693	.	+	0	gene_id "AC004775.2-003"; transcript_id "AC004775.2-003"; exon_number 9;
ENm002.contig1	ExonAligner	CDS	868977	869167	.	+	2	gene_id "AC004775.2-001"; transcript_id "AC004775.2-001"; exon_number 2;
ENm002.contig1	ExonAligner	CDS	868747	868879	.	+	0	gene_id "AC004775.2-001"; transcript_id "AC004775.2-001"; exon_number 3;
ENm002.contig1	ExonAligner	CDS	868345	868513	.	+	1	gene_id "AC004775.2-001"; transcript_id "AC004775.2-001"; exon_number 4;
ENm002.contig1	ExonAligner	CDS	868028	868124	.	+	2	gene_id "AC004775.2-001"; transcript_id "AC004775.2-001"; exon_number 5;
ENm002.contig1	ExonAligner	CDS	867300	867461	.	+	2	gene_id "AC004775.2-001"; transcript_id "AC004775.2-001"; exon_number 6;
ENm002.contig1	ExonAligner	CDS	866602	866792	.	+	0	gene_id "AC004775.2-001"; transcript_id "AC004775.2-001"; exon_number 7;
ENm002.contig1	ExonAligner	CDS	865884	866079	.	+	1	gene_id "AC004775.2-001"; transcript_id "AC004775.2-001"; exon_number 8;
ENm002.contig1	ExonAligner	CDS	864820	864940	.	+	2	gene_id "AC004775.2-001"; transcript_id "AC004775.2-001"; exon_number 9;
ENm002.contig1	ExonAligner	CDS	852845	853004	.	+	2	gene_id "AC004775.2-001"; transcript_id "AC004775.2-001"; exon_number 10;
ENm002.contig1	ExonAligner	CDS	873730	873920	.	+	0	gene_id "AC004775.2-004"; transcript_id "AC004775.2-004"; exon_number 2;
ENm002.contig1	ExonAligner	CDS	873500	873632	.	+	1	gene_id "AC004775.2-004"; transcript_id "AC004775.2-004"; exon_number 3;
ENm002.contig1	ExonAligner	CDS	873098	873266	.	+	2	gene_id "AC004775.2-004"; transcript_id "AC004775.2-004"; exon_number 4;
ENm002.contig1	ExonAligner	CDS	872781	872877	.	+	0	gene_id "AC004775.2-004"; transcript_id "AC004775.2-004"; exon_number 5;
ENm002.contig1	ExonAligner	CDS	872053	872214	.	+	0	gene_id "AC004775.2-004"; transcript_id "AC004775.2-004"; exon_number 6;
ENm002.contig1	ExonAligner	CDS	871355	871545	.	+	1	gene_id "AC004775.2-004"; transcript_id "AC004775.2-004"; exon_number 7;
ENm002.contig1	ExonAligner	CDS	870637	870832	.	+	2	gene_id "AC004775.2-004"; transcript_id "AC004775.2-004"; exon_number 8;
ENm002.contig1	ExonAligner	CDS	869573	869693	.	+	0	gene_id "AC004775.2-004"; transcript_id "AC004775.2-004"; exon_number 9;
ENm003.contig1	ExonAligner	CDS	314110	314206	.	+	1	gene_id "AP006216.1-002"; transcript_id "AP006216.1-002"; exon_number 1;
ENm003.contig1	ExonAligner	CDS	299258	299339	.	+	2	gene_id "AP006216.1-002"; transcript_id "AP006216.1-002"; exon_number 2;
ENm003.contig1	ExonAligner	CDS	298836	299020	.	+	1	gene_id "AP006216.1-002"; transcript_id "AP006216.1-002"; exon_number 3;
ENm003.contig1	ExonAligner	CDS	298380	298518	.	+	2	gene_id "AP006216.1-002"; transcript_id "AP006216.1-002"; exon_number 4;
ENm003.contig1	ExonAligner	CDS	297915	298020	.	+	0	gene_id "AP006216.1-002"; transcript_id "AP006216.1-002"; exon_number 5;
ENm003.contig1	ExonAligner	CDS	296149	296360	.	+	2	gene_id "AP006216.1-002"; transcript_id "AP006216.1-002"; exon_number 6;
ENm003.contig1	ExonAligner	CDS	292413	292727	.	+	2	gene_id "AP006216.1-002"; transcript_id "AP006216.1-002"; exon_number 7;
ENm003.contig1	ExonAligner	CDS	289761	289839	.	+	0	gene_id "AP006216.1-002"; transcript_id "AP006216.1-002"; exon_number 8;
ENm003.contig1	ExonAligner	CDS	285429	285522	.	+	1	gene_id "AP006216.1-002"; transcript_id "AP006216.1-002"; exon_number 9;
ENm003.contig1	ExonAligner	CDS	282967	283109	.	+	0	gene_id "AP006216.1-002"; transcript_id "AP006216.1-002"; exon_number 10;
ENm003.contig1	ExonAligner	CDS	314110	314206	.	+	1	gene_id "AP006216.1-001"; transcript_id "AP006216.1-001"; exon_number 1;
ENm003.contig1	ExonAligner	CDS	299258	299339	.	+	2	gene_id "AP006216.1-001"; transcript_id "AP006216.1-001"; exon_number 2;
ENm003.contig1	ExonAligner	CDS	298836	299020	.	+	1	gene_id "AP006216.1-001"; transcript_id "AP006216.1-001"; exon_number 3;
ENm003.contig1	ExonAligner	CDS	298380	298518	.	+	2	gene_id "AP006216.1-001"; transcript_id "AP006216.1-001"; exon_number 4;
ENm003.contig1	ExonAligner	CDS	297915	298020	.	+	0	gene_id "AP006216.1-001"; transcript_id "AP006216.1-001"; exon_number 5;
ENm003.contig1	ExonAligner	CDS	296149	296360	.	+	2	gene_id "AP006216.1-001"; transcript_id "AP006216.1-001"; exon_number 6;
ENm003.contig1	ExonAligner	CDS	292647	293354	.	+	2	gene_id "AP006216.1-001"; transcript_id "AP006216.1-001"; exon_number 7;
ENm003.contig1	ExonAligner	CDS	289761	289839	.	+	0	gene_id "AP006216.1-001"; transcript_id "AP006216.1-001"; exon_number 8;
ENm003.contig1	ExonAligner	CDS	285429	285522	.	+	1	gene_id "AP006216.1-001"; transcript_id "AP006216.1-001"; exon_number 9;
ENm003.contig1	ExonAligner	CDS	282967	283109	.	+	0	gene_id "AP006216.1-001"; transcript_id "AP006216.1-001"; exon_number 10;
ENm003.contig1	ExonAligner	CDS	314110	314204	.	+	2	gene_id "AP006216.1-003"; transcript_id "AP006216.1-003"; exon_number 1;
ENm003.contig1	ExonAligner	CDS	299258	299339	.	+	0	gene_id "AP006216.1-003"; transcript_id "AP006216.1-003"; exon_number 2;
ENm003.contig1	ExonAligner	CDS	298846	299020	.	+	1	gene_id "AP006216.1-003"; transcript_id "AP006216.1-003"; exon_number 3;
ENm003.contig1	ExonAligner	CDS	293089	293357	.	+	1	gene_id "AP006216.1-003"; transcript_id "AP006216.1-003"; exon_number 4;
ENm003.contig1	ExonAligner	CDS	280468	280605	.	+	0	gene_id "AP006216.3-001"; transcript_id "AP006216.3-001"; exon_number 1;
ENm003.contig1	ExonAligner	CDS	279509	279574	.	+	0	gene_id "AP006216.3-001"; transcript_id "AP006216.3-001"; exon_number 2;
ENm003.contig1	ExonAligner	CDS	278083	278169	.	+	0	gene_id "AP006216.3-001"; transcript_id "AP006216.3-001"; exon_number 3;
ENm003.contig1	ExonAligner	CDS	277310	277420	.	+	0	gene_id "AP006216.3-001"; transcript_id "AP006216.3-001"; exon_number 4;
ENm003.contig1	ExonAligner	CDS	276742	276831	.	+	0	gene_id "AP006216.3-001"; transcript_id "AP006216.3-001"; exon_number 5;
ENm003.contig1	ExonAligner	CDS	275910	275980	.	+	2	gene_id "AP006216.3-001"; transcript_id "AP006216.3-001"; exon_number 6;
ENm003.contig1	ExonAligner	CDS	275458	275518	.	+	0	gene_id "AP006216.3-001"; transcript_id "AP006216.3-001"; exon_number 7;
ENm003.contig1	ExonAligner	CDS	275243	275284	.	+	0	gene_id "AP006216.3-001"; transcript_id "AP006216.3-001"; exon_number 8;
ENm003.contig1	ExonAligner	CDS	274753	274875	.	+	0	gene_id "AP006216.3-001"; transcript_id "AP006216.3-001"; exon_number 9;
ENm003.contig1	ExonAligner	CDS	274507	274593	.	+	0	gene_id "AP006216.3-001"; transcript_id "AP006216.3-001"; exon_number 10;
ENm003.contig1	ExonAligner	CDS	273763	273833	.	+	2	gene_id "AP006216.3-001"; transcript_id "AP006216.3-001"; exon_number 11;
ENm003.contig1	ExonAligner	CDS	273301	273391	.	+	0	gene_id "AP006216.3-001"; transcript_id "AP006216.3-001"; exon_number 12;
ENm003.contig1	ExonAligner	CDS	272763	272924	.	+	0	gene_id "AP006216.3-001"; transcript_id "AP006216.3-001"; exon_number 13;
ENm003.contig1	ExonAligner	CDS	272486	272656	.	+	0	gene_id "AP006216.3-001"; transcript_id "AP006216.3-001"; exon_number 14;
ENm003.contig1	ExonAligner	CDS	280468	280604	.	+	2	gene_id "AP006216.3-003"; transcript_id "AP006216.3-003"; exon_number 1;
ENm003.contig1	ExonAligner	CDS	279509	279574	.	+	2	gene_id "AP006216.3-003"; transcript_id "AP006216.3-003"; exon_number 2;
ENm003.contig1	ExonAligner	CDS	278083	278169	.	+	2	gene_id "AP006216.3-003"; transcript_id "AP006216.3-003"; exon_number 3;
ENm003.contig1	ExonAligner	CDS	277310	277420	.	+	2	gene_id "AP006216.3-003"; transcript_id "AP006216.3-003"; exon_number 4;
ENm003.contig1	ExonAligner	CDS	276742	276831	.	+	2	gene_id "AP006216.3-003"; transcript_id "AP006216.3-003"; exon_number 5;
ENm003.contig1	ExonAligner	CDS	275910	275980	.	+	1	gene_id "AP006216.3-003"; transcript_id "AP006216.3-003"; exon_number 6;
ENm003.contig1	ExonAligner	CDS	275458	275518	.	+	2	gene_id "AP006216.3-003"; transcript_id "AP006216.3-003"; exon_number 7;
ENm003.contig1	ExonAligner	CDS	274753	274875	.	+	2	gene_id "AP006216.3-003"; transcript_id "AP006216.3-003"; exon_number 8;
ENm003.contig1	ExonAligner	CDS	274507	274593	.	+	2	gene_id "AP006216.3-003"; transcript_id "AP006216.3-003"; exon_number 9;
ENm003.contig1	ExonAligner	CDS	273763	273833	.	+	1	gene_id "AP006216.3-003"; transcript_id "AP006216.3-003"; exon_number 10;
ENm003.contig1	ExonAligner	CDS	273301	273391	.	+	2	gene_id "AP006216.3-003"; transcript_id "AP006216.3-003"; exon_number 11;
ENm003.contig1	ExonAligner	CDS	272497	272656	.	+	2	gene_id "AP006216.3-003"; transcript_id "AP006216.3-003"; exon_number 12;
ENm003.contig1	ExonAligner	CDS	280468	280603	.	+	1	gene_id "AP006216.3-002"; transcript_id "AP006216.3-002"; exon_number 1;
ENm003.contig1	ExonAligner	CDS	279509	279574	.	+	1	gene_id "AP006216.3-002"; transcript_id "AP006216.3-002"; exon_number 2;
ENm003.contig1	ExonAligner	CDS	277310	277420	.	+	1	gene_id "AP006216.3-002"; transcript_id "AP006216.3-002"; exon_number 3;
ENm003.contig1	ExonAligner	CDS	276742	276831	.	+	1	gene_id "AP006216.3-002"; transcript_id "AP006216.3-002"; exon_number 4;
ENm003.contig1	ExonAligner	CDS	275910	275980	.	+	0	gene_id "AP006216.3-002"; transcript_id "AP006216.3-002"; exon_number 5;
ENm003.contig1	ExonAligner	CDS	275458	275518	.	+	1	gene_id "AP006216.3-002"; transcript_id "AP006216.3-002"; exon_number 6;
ENm003.contig1	ExonAligner	CDS	275243	275284	.	+	1	gene_id "AP006216.3-002"; transcript_id "AP006216.3-002"; exon_number 7;
ENm003.contig1	ExonAligner	CDS	274753	274875	.	+	1	gene_id "AP006216.3-002"; transcript_id "AP006216.3-002"; exon_number 8;
ENm003.contig1	ExonAligner	CDS	274507	274593	.	+	1	gene_id "AP006216.3-002"; transcript_id "AP006216.3-002"; exon_number 9;
ENm003.contig1	ExonAligner	CDS	273763	273833	.	+	0	gene_id "AP006216.3-002"; transcript_id "AP006216.3-002"; exon_number 10;
ENm003.contig1	ExonAligner	CDS	273301	273391	.	+	1	gene_id "AP006216.3-002"; transcript_id "AP006216.3-002"; exon_number 11;
ENm003.contig1	ExonAligner	CDS	272763	272924	.	+	1	gene_id "AP006216.3-002"; transcript_id "AP006216.3-002"; exon_number 12;
ENm003.contig1	ExonAligner	CDS	272487	272656	.	+	1	gene_id "AP006216.3-002"; transcript_id "AP006216.3-002"; exon_number 13;
ENm003.contig1	ExonAligner	CDS	269471	270425	.	+	1	gene_id "AP006216.4-001"; transcript_id "AP006216.4-001"; exon_number 1;
ENm003.contig1	ExonAligner	CDS	268831	268942	.	+	2	gene_id "AP006216.4-001"; transcript_id "AP006216.4-001"; exon_number 2;
ENm003.contig1	ExonAligner	CDS	268675	268714	.	+	0	gene_id "AP006216.4-001"; transcript_id "AP006216.4-001"; exon_number 3;
ENm003.contig1	ExonAligner	CDS	269471	269804	.	+	1	gene_id "AP006216.4-002"; transcript_id "AP006216.4-002"; exon_number 1;
ENm003.contig1	ExonAligner	CDS	268831	268942	.	+	2	gene_id "AP006216.4-002"; transcript_id "AP006216.4-002"; exon_number 2;
ENm003.contig1	ExonAligner	CDS	268675	268714	.	+	0	gene_id "AP006216.4-002"; transcript_id "AP006216.4-002"; exon_number 3;
ENm003.contig1	ExonAligner	CDS	246736	247717	.	+	1	gene_id "AP006216.6-001"; transcript_id "AP006216.6-001"; exon_number 1;
ENm003.contig1	ExonAligner	CDS	245853	245979	.	+	2	gene_id "AP006216.6-001"; transcript_id "AP006216.6-001"; exon_number 2;
ENm003.contig1	ExonAligner	CDS	245440	245488	.	+	0	gene_id "AP006216.6-001"; transcript_id "AP006216.6-001"; exon_number 3;
ENm003.contig1	ExonAligner	CDS	239620	239743	.	-	2	gene_id "AP006216.7-003"; transcript_id "AP006216.7-003"; exon_number 2;
ENm003.contig1	ExonAligner	CDS	238229	238352	.	-	1	gene_id "AP006216.7-003"; transcript_id "AP006216.7-003"; exon_number 3;
ENm003.contig1	ExonAligner	CDS	239895	239949	.	-	0	gene_id "AP006216.7-002"; transcript_id "AP006216.7-002"; exon_number 1;
ENm003.contig1	ExonAligner	CDS	239631	239743	.	-	2	gene_id "AP006216.7-002"; transcript_id "AP006216.7-002"; exon_number 2;
ENm003.contig1	ExonAligner	CDS	239895	239949	.	-	0	gene_id "AP006216.7-001"; transcript_id "AP006216.7-001"; exon_number 1;
ENm003.contig1	ExonAligner	CDS	239620	239743	.	-	2	gene_id "AP006216.7-001"; transcript_id "AP006216.7-001"; exon_number 2;
ENm003.contig1	ExonAligner	CDS	238229	238352	.	-	1	gene_id "AP006216.7-001"; transcript_id "AP006216.7-001"; exon_number 3;
ENm003.contig1	ExonAligner	CDS	234946	235552	.	+	1	gene_id "AP006216.8-004"; transcript_id "AP006216.8-004"; exon_number 1;
ENm003.contig1	ExonAligner	CDS	234180	234333	.	+	2	gene_id "AP006216.8-004"; transcript_id "AP006216.8-004"; exon_number 2;
ENm003.contig1	ExonAligner	CDS	233965	234007	.	+	0	gene_id "AP006216.8-004"; transcript_id "AP006216.8-004"; exon_number 3;
ENm003.contig1	ExonAligner	CDS	234946	235552	.	+	1	gene_id "AP006216.8-003"; transcript_id "AP006216.8-003"; exon_number 1;
ENm003.contig1	ExonAligner	CDS	234180	234333	.	+	2	gene_id "AP006216.8-003"; transcript_id "AP006216.8-003"; exon_number 2;
ENm003.contig1	ExonAligner	CDS	233965	234007	.	+	0	gene_id "AP006216.8-003"; transcript_id "AP006216.8-003"; exon_number 3;
ENm003.contig1	ExonAligner	CDS	234946	235552	.	+	1	gene_id "AP006216.8-002"; transcript_id "AP006216.8-002"; exon_number 1;
ENm003.contig1	ExonAligner	CDS	234180	234333	.	+	2	gene_id "AP006216.8-002"; transcript_id "AP006216.8-002"; exon_number 2;
ENm003.contig1	ExonAligner	CDS	233965	234007	.	+	0	gene_id "AP006216.8-002"; transcript_id "AP006216.8-002"; exon_number 3;
ENm003.contig1	ExonAligner	CDS	234946	235552	.	+	1	gene_id "AP006216.8-001"; transcript_id "AP006216.8-001"; exon_number 1;
ENm003.contig1	ExonAligner	CDS	234180	234333	.	+	2	gene_id "AP006216.8-001"; transcript_id "AP006216.8-001"; exon_number 2;
ENm003.contig1	ExonAligner	CDS	233965	234007	.	+	0	gene_id "AP006216.8-001"; transcript_id "AP006216.8-001"; exon_number 3;
ENm003.contig1	ExonAligner	CDS	225780	225937	.	+	2	gene_id "AP006216.9-004"; transcript_id "AP006216.9-004"; exon_number 1;
ENm003.contig1	ExonAligner	CDS	224833	224965	.	+	0	gene_id "AP006216.9-004"; transcript_id "AP006216.9-004"; exon_number 2;
ENm003.contig1	ExonAligner	CDS	223797	223960	.	+	2	gene_id "AP006216.9-004"; transcript_id "AP006216.9-004"; exon_number 3;
ENm003.contig1	ExonAligner	CDS	214240	214937	.	+	1	gene_id "AP006216.9-004"; transcript_id "AP006216.9-004"; exon_number 4;
ENm003.contig1	ExonAligner	CDS	213100	213433	.	+	2	gene_id "AP006216.9-004"; transcript_id "AP006216.9-004"; exon_number 5;
ENm003.contig1	ExonAligner	CDS	211448	211527	.	+	1	gene_id "AP006216.9-004"; transcript_id "AP006216.9-004"; exon_number 6;
ENm003.contig1	ExonAligner	CDS	211057	211176	.	+	1	gene_id "AP006216.9-004"; transcript_id "AP006216.9-004"; exon_number 7;
ENm003.contig1	ExonAligner	CDS	210157	210307	.	+	2	gene_id "AP006216.9-004"; transcript_id "AP006216.9-004"; exon_number 8;
ENm003.contig1	ExonAligner	CDS	203943	204000	.	+	0	gene_id "AP006216.9-004"; transcript_id "AP006216.9-004"; exon_number 9;
ENm003.contig1	ExonAligner	CDS	211445	211487	.	+	0	gene_id "AP006216.9-009"; transcript_id "AP006216.9-009"; exon_number 1;
ENm003.contig1	ExonAligner	CDS	211057	211176	.	+	0	gene_id "AP006216.9-009"; transcript_id "AP006216.9-009"; exon_number 2;
ENm003.contig1	ExonAligner	CDS	210157	210307	.	+	1	gene_id "AP006216.9-009"; transcript_id "AP006216.9-009"; exon_number 3;
ENm003.contig1	ExonAligner	CDS	203738	203808	.	+	0	gene_id "AP006216.9-009"; transcript_id "AP006216.9-009"; exon_number 4;
ENm003.contig1	ExonAligner	CDS	200343	200498	.	+	0	gene_id "AP006216.9-009"; transcript_id "AP006216.9-009"; exon_number 5;
ENm003.contig1	ExonAligner	CDS	199936	200089	.	+	1	gene_id "AP006216.9-009"; transcript_id "AP006216.9-009"; exon_number 6;
ENm003.contig1	ExonAligner	CDS	198432	198541	.	+	0	gene_id "AP006216.9-009"; transcript_id "AP006216.9-009"; exon_number 7;
ENm003.contig1	ExonAligner	CDS	198229	198300	.	+	0	gene_id "AP006216.9-009"; transcript_id "AP006216.9-009"; exon_number 8;
ENm003.contig1	ExonAligner	CDS	197286	197396	.	+	0	gene_id "AP006216.9-009"; transcript_id "AP006216.9-009"; exon_number 9;
ENm003.contig1	ExonAligner	CDS	196641	196759	.	+	2	gene_id "AP006216.9-009"; transcript_id "AP006216.9-009"; exon_number 10;
ENm003.contig1	ExonAligner	CDS	178326	178449	.	+	0	gene_id "AP006216.9-009"; transcript_id "AP006216.9-009"; exon_number 11;
ENm003.contig1	ExonAligner	CDS	203738	203811	.	+	2	gene_id "AP006216.9-003"; transcript_id "AP006216.9-003"; exon_number 1;
ENm003.contig1	ExonAligner	CDS	200343	200498	.	+	2	gene_id "AP006216.9-003"; transcript_id "AP006216.9-003"; exon_number 2;
ENm003.contig1	ExonAligner	CDS	199936	200089	.	+	0	gene_id "AP006216.9-003"; transcript_id "AP006216.9-003"; exon_number 3;
ENm003.contig1	ExonAligner	CDS	198432	198541	.	+	2	gene_id "AP006216.9-003"; transcript_id "AP006216.9-003"; exon_number 4;
ENm003.contig1	ExonAligner	CDS	198226	198303	.	+	2	gene_id "AP006216.9-003"; transcript_id "AP006216.9-003"; exon_number 5;
ENm003.contig1	ExonAligner	CDS	197641	197784	.	+	2	gene_id "AP006216.9-003"; transcript_id "AP006216.9-003"; exon_number 6;
ENm003.contig1	ExonAligner	CDS	197286	197396	.	+	2	gene_id "AP006216.9-003"; transcript_id "AP006216.9-003"; exon_number 7;
ENm003.contig1	ExonAligner	CDS	196641	196759	.	+	1	gene_id "AP006216.9-003"; transcript_id "AP006216.9-003"; exon_number 8;
ENm003.contig1	ExonAligner	CDS	178326	178449	.	+	2	gene_id "AP006216.9-003"; transcript_id "AP006216.9-003"; exon_number 9;
ENm003.contig1	ExonAligner	CDS	177660	177784	.	+	1	gene_id "AP006216.9-003"; transcript_id "AP006216.9-003"; exon_number 10;
ENm003.contig1	ExonAligner	CDS	150464	150625	.	+	1	gene_id "AP006216.9-003"; transcript_id "AP006216.9-003"; exon_number 11;
ENm003.contig1	ExonAligner	CDS	120730	120793	.	+	2	gene_id "AP006216.9-003"; transcript_id "AP006216.9-003"; exon_number 12;
ENm003.contig1	ExonAligner	CDS	117428	117524	.	+	2	gene_id "AP006216.9-003"; transcript_id "AP006216.9-003"; exon_number 13;
ENm004.contig3	ExonAligner	CDS	18686	18930	.	-	2	gene_id "RP11-247I13.2-001"; transcript_id "RP11-247I13.2-001"; exon_number 1;
ENm004.contig3	ExonAligner	CDS	19506	19670	.	-	2	gene_id "RP11-247I13.2-001"; transcript_id "RP11-247I13.2-001"; exon_number 2;
ENm004.contig3	ExonAligner	CDS	19924	20262	.	-	2	gene_id "RP11-247I13.2-001"; transcript_id "RP11-247I13.2-001"; exon_number 3;
ENm004.contig3	ExonAligner	CDS	21952	22084	.	-	0	gene_id "RP11-247I13.2-001"; transcript_id "RP11-247I13.2-001"; exon_number 4;
ENm004.contig3	ExonAligner	CDS	23389	23473	.	-	1	gene_id "RP11-247I13.2-001"; transcript_id "RP11-247I13.2-001"; exon_number 5;
ENm004.contig3	ExonAligner	CDS	26822	26958	.	-	0	gene_id "RP11-247I13.2-001"; transcript_id "RP11-247I13.2-001"; exon_number 6;
ENm004.contig3	ExonAligner	CDS	27281	27354	.	-	2	gene_id "RP11-247I13.2-001"; transcript_id "RP11-247I13.2-001"; exon_number 7;
ENm004.contig3	ExonAligner	CDS	28262	28439	.	-	0	gene_id "RP11-247I13.2-001"; transcript_id "RP11-247I13.2-001"; exon_number 8;
ENm004.contig3	ExonAligner	CDS	29092	29157	.	-	0	gene_id "RP11-247I13.2-001"; transcript_id "RP11-247I13.2-001"; exon_number 9;
ENm004.contig3	ExonAligner	CDS	31920	32116	.	-	2	gene_id "RP11-247I13.2-001"; transcript_id "RP11-247I13.2-001"; exon_number 10;
ENm004.contig3	ExonAligner	CDS	32868	33047	.	-	2	gene_id "RP11-247I13.2-001"; transcript_id "RP11-247I13.2-001"; exon_number 11;
ENm004.contig3	ExonAligner	CDS	33261	33396	.	-	0	gene_id "RP11-247I13.2-001"; transcript_id "RP11-247I13.2-001"; exon_number 12;
ENm004.contig3	ExonAligner	CDS	38278	38453	.	-	2	gene_id "RP11-247I13.2-001"; transcript_id "RP11-247I13.2-001"; exon_number 13;
ENm004.contig3	ExonAligner	CDS	48019	48146	.	-	1	gene_id "RP11-247I13.2-001"; transcript_id "RP11-247I13.2-001"; exon_number 14;
ENm004.contig3	ExonAligner	CDS	52153	52226	.	-	0	gene_id "RP11-247I13.2-001"; transcript_id "RP11-247I13.2-001"; exon_number 15;
ENm004.contig3	ExonAligner	CDS	64966	65061	.	-	0	gene_id "RP11-247I13.2-001"; transcript_id "RP11-247I13.2-001"; exon_number 16;
ENm004.contig3	ExonAligner	CDS	18686	18930	.	-	2	gene_id "RP11-247I13.2-003"; transcript_id "RP11-247I13.2-003"; exon_number 1;
ENm004.contig3	ExonAligner	CDS	19506	19670	.	-	2	gene_id "RP11-247I13.2-003"; transcript_id "RP11-247I13.2-003"; exon_number 2;
ENm004.contig3	ExonAligner	CDS	19924	20262	.	-	2	gene_id "RP11-247I13.2-003"; transcript_id "RP11-247I13.2-003"; exon_number 3;
ENm004.contig3	ExonAligner	CDS	21952	22084	.	-	0	gene_id "RP11-247I13.2-003"; transcript_id "RP11-247I13.2-003"; exon_number 4;
ENm004.contig3	ExonAligner	CDS	23389	23473	.	-	1	gene_id "RP11-247I13.2-003"; transcript_id "RP11-247I13.2-003"; exon_number 5;
ENm004.contig3	ExonAligner	CDS	26822	26955	.	-	0	gene_id "RP11-247I13.2-003"; transcript_id "RP11-247I13.2-003"; exon_number 6;
ENm004.contig3	ExonAligner	CDS	27281	27354	.	-	2	gene_id "RP11-247I13.2-003"; transcript_id "RP11-247I13.2-003"; exon_number 7;
ENm004.contig3	ExonAligner	CDS	28262	28439	.	-	0	gene_id "RP11-247I13.2-003"; transcript_id "RP11-247I13.2-003"; exon_number 8;
ENm004.contig3	ExonAligner	CDS	29092	29157	.	-	0	gene_id "RP11-247I13.2-003"; transcript_id "RP11-247I13.2-003"; exon_number 9;
ENm004.contig3	ExonAligner	CDS	31884	32116	.	-	2	gene_id "RP11-247I13.2-003"; transcript_id "RP11-247I13.2-003"; exon_number 10;
ENm004.contig3	ExonAligner	CDS	32868	33047	.	-	2	gene_id "RP11-247I13.2-003"; transcript_id "RP11-247I13.2-003"; exon_number 11;
ENm004.contig3	ExonAligner	CDS	33261	33396	.	-	0	gene_id "RP11-247I13.2-003"; transcript_id "RP11-247I13.2-003"; exon_number 12;
ENm004.contig3	ExonAligner	CDS	38278	38453	.	-	2	gene_id "RP11-247I13.2-003"; transcript_id "RP11-247I13.2-003"; exon_number 13;
ENm004.contig3	ExonAligner	CDS	43364	43565	.	-	0	gene_id "RP11-247I13.2-003"; transcript_id "RP11-247I13.2-003"; exon_number 14;
ENm004.contig3	ExonAligner	CDS	43850	44136	.	-	2	gene_id "RP11-247I13.2-003"; transcript_id "RP11-247I13.2-003"; exon_number 15;
ENm004.contig3	ExonAligner	CDS	48019	48146	.	-	1	gene_id "RP11-247I13.2-003"; transcript_id "RP11-247I13.2-003"; exon_number 16;
ENm004.contig3	ExonAligner	CDS	52153	52226	.	-	0	gene_id "RP11-247I13.2-003"; transcript_id "RP11-247I13.2-003"; exon_number 17;
ENm004.contig3	ExonAligner	CDS	64966	65061	.	-	0	gene_id "RP11-247I13.2-003"; transcript_id "RP11-247I13.2-003"; exon_number 18;
ENm004.contig3	ExonAligner	CDS	18686	18930	.	-	2	gene_id "RP11-247I13.2-002"; transcript_id "RP11-247I13.2-002"; exon_number 1;
ENm004.contig3	ExonAligner	CDS	19506	19670	.	-	2	gene_id "RP11-247I13.2-002"; transcript_id "RP11-247I13.2-002"; exon_number 2;
ENm004.contig3	ExonAligner	CDS	19924	20262	.	-	2	gene_id "RP11-247I13.2-002"; transcript_id "RP11-247I13.2-002"; exon_number 3;
ENm004.contig3	ExonAligner	CDS	21952	22084	.	-	0	gene_id "RP11-247I13.2-002"; transcript_id "RP11-247I13.2-002"; exon_number 4;
ENm004.contig3	ExonAligner	CDS	23389	23473	.	-	1	gene_id "RP11-247I13.2-002"; transcript_id "RP11-247I13.2-002"; exon_number 5;
ENm004.contig3	ExonAligner	CDS	26822	26955	.	-	0	gene_id "RP11-247I13.2-002"; transcript_id "RP11-247I13.2-002"; exon_number 6;
ENm004.contig3	ExonAligner	CDS	27281	27354	.	-	2	gene_id "RP11-247I13.2-002"; transcript_id "RP11-247I13.2-002"; exon_number 7;
ENm004.contig3	ExonAligner	CDS	28262	28439	.	-	0	gene_id "RP11-247I13.2-002"; transcript_id "RP11-247I13.2-002"; exon_number 8;
ENm004.contig3	ExonAligner	CDS	29092	29157	.	-	0	gene_id "RP11-247I13.2-002"; transcript_id "RP11-247I13.2-002"; exon_number 9;
ENm004.contig3	ExonAligner	CDS	31884	32116	.	-	2	gene_id "RP11-247I13.2-002"; transcript_id "RP11-247I13.2-002"; exon_number 10;
ENm004.contig3	ExonAligner	CDS	32868	33047	.	-	2	gene_id "RP11-247I13.2-002"; transcript_id "RP11-247I13.2-002"; exon_number 11;
ENm004.contig3	ExonAligner	CDS	33261	33396	.	-	0	gene_id "RP11-247I13.2-002"; transcript_id "RP11-247I13.2-002"; exon_number 12;
ENm004.contig3	ExonAligner	CDS	38278	38453	.	-	2	gene_id "RP11-247I13.2-002"; transcript_id "RP11-247I13.2-002"; exon_number 13;
ENm004.contig3	ExonAligner	CDS	43364	43565	.	-	0	gene_id "RP11-247I13.2-002"; transcript_id "RP11-247I13.2-002"; exon_number 14;
ENm004.contig3	ExonAligner	CDS	43850	44136	.	-	2	gene_id "RP11-247I13.2-002"; transcript_id "RP11-247I13.2-002"; exon_number 15;
ENm004.contig3	ExonAligner	CDS	48019	48146	.	-	1	gene_id "RP11-247I13.2-002"; transcript_id "RP11-247I13.2-002"; exon_number 16;
ENm004.contig3	ExonAligner	CDS	52153	52226	.	-	0	gene_id "RP11-247I13.2-002"; transcript_id "RP11-247I13.2-002"; exon_number 17;
ENm004.contig3	ExonAligner	CDS	64966	65061	.	-	0	gene_id "RP11-247I13.2-002"; transcript_id "RP11-247I13.2-002"; exon_number 18;
ENm004.contig3	ExonAligner	CDS	18686	18930	.	-	2	gene_id "RP11-247I13.2-005"; transcript_id "RP11-247I13.2-005"; exon_number 1;
ENm004.contig3	ExonAligner	CDS	19506	19670	.	-	2	gene_id "RP11-247I13.2-005"; transcript_id "RP11-247I13.2-005"; exon_number 2;
ENm004.contig3	ExonAligner	CDS	19924	20262	.	-	2	gene_id "RP11-247I13.2-005"; transcript_id "RP11-247I13.2-005"; exon_number 3;
ENm004.contig3	ExonAligner	CDS	21952	22084	.	-	0	gene_id "RP11-247I13.2-005"; transcript_id "RP11-247I13.2-005"; exon_number 4;
ENm004.contig3	ExonAligner	CDS	23389	23473	.	-	1	gene_id "RP11-247I13.2-005"; transcript_id "RP11-247I13.2-005"; exon_number 5;
ENm004.contig3	ExonAligner	CDS	26822	26955	.	-	0	gene_id "RP11-247I13.2-005"; transcript_id "RP11-247I13.2-005"; exon_number 6;
ENm004.contig3	ExonAligner	CDS	27281	27354	.	-	2	gene_id "RP11-247I13.2-005"; transcript_id "RP11-247I13.2-005"; exon_number 7;
ENm004.contig3	ExonAligner	CDS	28262	28439	.	-	0	gene_id "RP11-247I13.2-005"; transcript_id "RP11-247I13.2-005"; exon_number 8;
ENm004.contig3	ExonAligner	CDS	31884	32116	.	-	2	gene_id "RP11-247I13.2-005"; transcript_id "RP11-247I13.2-005"; exon_number 9;
ENm004.contig3	ExonAligner	CDS	32868	33047	.	-	2	gene_id "RP11-247I13.2-005"; transcript_id "RP11-247I13.2-005"; exon_number 10;
ENm004.contig3	ExonAligner	CDS	33261	33396	.	-	0	gene_id "RP11-247I13.2-005"; transcript_id "RP11-247I13.2-005"; exon_number 11;
ENm004.contig3	ExonAligner	CDS	38278	38453	.	-	2	gene_id "RP11-247I13.2-005"; transcript_id "RP11-247I13.2-005"; exon_number 12;
ENm004.contig3	ExonAligner	CDS	43364	43565	.	-	0	gene_id "RP11-247I13.2-005"; transcript_id "RP11-247I13.2-005"; exon_number 13;
ENm004.contig3	ExonAligner	CDS	43850	44136	.	-	2	gene_id "RP11-247I13.2-005"; transcript_id "RP11-247I13.2-005"; exon_number 14;
ENm004.contig3	ExonAligner	CDS	48019	48146	.	-	1	gene_id "RP11-247I13.2-005"; transcript_id "RP11-247I13.2-005"; exon_number 15;
ENm004.contig3	ExonAligner	CDS	52153	52226	.	-	0	gene_id "RP11-247I13.2-005"; transcript_id "RP11-247I13.2-005"; exon_number 16;
ENm004.contig3	ExonAligner	CDS	64966	65061	.	-	0	gene_id "RP11-247I13.2-005"; transcript_id "RP11-247I13.2-005"; exon_number 17;
ENm004.contig3	ExonAligner	CDS	43866	44136	.	-	2	gene_id "RP11-247I13.2-006"; transcript_id "RP11-247I13.2-006"; exon_number 1;
ENm004.contig3	ExonAligner	CDS	48019	48146	.	-	1	gene_id "RP11-247I13.2-006"; transcript_id "RP11-247I13.2-006"; exon_number 2;
ENm004.contig3	ExonAligner	CDS	52153	52226	.	-	0	gene_id "RP11-247I13.2-006"; transcript_id "RP11-247I13.2-006"; exon_number 3;
ENm004.contig3	ExonAligner	CDS	64966	65061	.	-	0	gene_id "RP11-247I13.2-006"; transcript_id "RP11-247I13.2-006"; exon_number 4;
ENm004.contig3	ExonAligner	CDS	76971	77068	.	+	0	gene_id "RP5-858B16.1-001"; transcript_id "RP5-858B16.1-001"; exon_number 1;
ENm004.contig3	ExonAligner	CDS	87120	87293	.	+	1	gene_id "RP5-858B16.1-001"; transcript_id "RP5-858B16.1-001"; exon_number 2;
ENm004.contig3	ExonAligner	CDS	89444	89509	.	+	1	gene_id "RP5-858B16.1-001"; transcript_id "RP5-858B16.1-001"; exon_number 3;
ENm004.contig3	ExonAligner	CDS	97579	97683	.	+	1	gene_id "RP5-858B16.1-001"; transcript_id "RP5-858B16.1-001"; exon_number 4;
ENm004.contig3	ExonAligner	CDS	102074	102162	.	+	1	gene_id "RP5-858B16.1-001"; transcript_id "RP5-858B16.1-001"; exon_number 5;
ENm004.contig3	ExonAligner	CDS	113431	113542	.	+	2	gene_id "RP5-858B16.1-001"; transcript_id "RP5-858B16.1-001"; exon_number 6;
ENm004.contig3	ExonAligner	CDS	115801	115897	.	+	1	gene_id "RP5-858B16.1-001"; transcript_id "RP5-858B16.1-001"; exon_number 7;
ENm004.contig3	ExonAligner	CDS	126777	126927	.	+	0	gene_id "RP5-858B16.1-001"; transcript_id "RP5-858B16.1-001"; exon_number 8;
ENm004.contig3	ExonAligner	CDS	128305	128460	.	+	2	gene_id "RP5-858B16.1-001"; transcript_id "RP5-858B16.1-001"; exon_number 9;
ENm004.contig3	ExonAligner	CDS	130790	130854	.	+	2	gene_id "RP5-858B16.1-001"; transcript_id "RP5-858B16.1-001"; exon_number 10;
ENm004.contig3	ExonAligner	CDS	134113	134210	.	+	0	gene_id "RP5-858B16.1-001"; transcript_id "RP5-858B16.1-001"; exon_number 11;
ENm004.contig3	ExonAligner	CDS	135295	135361	.	+	1	gene_id "RP5-858B16.1-001"; transcript_id "RP5-858B16.1-001"; exon_number 12;
ENm004.contig3	ExonAligner	CDS	139815	139939	.	+	0	gene_id "RP5-858B16.1-001"; transcript_id "RP5-858B16.1-001"; exon_number 13;
ENm004.contig3	ExonAligner	CDS	152192	152267	.	+	1	gene_id "RP5-858B16.1-001"; transcript_id "RP5-858B16.1-001"; exon_number 14;
ENm004.contig3	ExonAligner	CDS	152508	152680	.	+	0	gene_id "RP5-858B16.1-001"; transcript_id "RP5-858B16.1-001"; exon_number 15;
ENm004.contig3	ExonAligner	CDS	153395	153470	.	+	1	gene_id "RP5-858B16.1-001"; transcript_id "RP5-858B16.1-001"; exon_number 16;
ENm004.contig3	ExonAligner	CDS	153932	154027	.	+	0	gene_id "RP5-858B16.1-001"; transcript_id "RP5-858B16.1-001"; exon_number 17;
ENm004.contig3	ExonAligner	CDS	154483	154553	.	+	0	gene_id "RP5-858B16.1-001"; transcript_id "RP5-858B16.1-001"; exon_number 18;
ENm004.contig3	ExonAligner	CDS	155550	155646	.	+	1	gene_id "RP5-858B16.1-001"; transcript_id "RP5-858B16.1-001"; exon_number 19;
ENm004.contig3	ExonAligner	CDS	156804	156894	.	+	0	gene_id "RP5-858B16.1-001"; transcript_id "RP5-858B16.1-001"; exon_number 20;
ENm004.contig3	ExonAligner	CDS	159541	159695	.	+	2	gene_id "RP5-858B16.1-001"; transcript_id "RP5-858B16.1-001"; exon_number 21;
ENm004.contig3	ExonAligner	CDS	160155	160223	.	+	0	gene_id "RP5-858B16.1-001"; transcript_id "RP5-858B16.1-001"; exon_number 22;
ENm004.contig3	ExonAligner	CDS	160866	160934	.	+	0	gene_id "RP5-858B16.1-001"; transcript_id "RP5-858B16.1-001"; exon_number 23;
ENm004.contig3	ExonAligner	CDS	161085	161255	.	+	0	gene_id "RP5-858B16.1-001"; transcript_id "RP5-858B16.1-001"; exon_number 24;
ENm004.contig3	ExonAligner	CDS	161339	161592	.	+	0	gene_id "RP5-858B16.1-001"; transcript_id "RP5-858B16.1-001"; exon_number 25;
ENm004.contig3	ExonAligner	CDS	162347	162412	.	+	1	gene_id "RP5-858B16.1-001"; transcript_id "RP5-858B16.1-001"; exon_number 26;
ENm004.contig3	ExonAligner	CDS	162543	162768	.	+	1	gene_id "RP5-858B16.1-001"; transcript_id "RP5-858B16.1-001"; exon_number 27;
ENm004.contig3	ExonAligner	CDS	164067	164187	.	+	0	gene_id "RP5-858B16.1-001"; transcript_id "RP5-858B16.1-001"; exon_number 28;
ENm004.contig3	ExonAligner	CDS	164320	164392	.	+	2	gene_id "RP5-858B16.1-001"; transcript_id "RP5-858B16.1-001"; exon_number 29;
ENm004.contig3	ExonAligner	CDS	164619	164730	.	+	1	gene_id "RP5-858B16.1-001"; transcript_id "RP5-858B16.1-001"; exon_number 30;
ENm004.contig3	ExonAligner	CDS	164822	164929	.	+	0	gene_id "RP5-858B16.1-001"; transcript_id "RP5-858B16.1-001"; exon_number 31;
ENm004.contig3	ExonAligner	CDS	166067	166294	.	-	0	gene_id "RP5-858B16.2-007"; transcript_id "RP5-858B16.2-007"; exon_number 1;
ENm004.contig3	ExonAligner	CDS	166852	167012	.	-	2	gene_id "RP5-858B16.2-007"; transcript_id "RP5-858B16.2-007"; exon_number 2;
ENm004.contig3	ExonAligner	CDS	167162	167308	.	-	2	gene_id "RP5-858B16.2-007"; transcript_id "RP5-858B16.2-007"; exon_number 3;
ENm004.contig3	ExonAligner	CDS	167512	167650	.	-	0	gene_id "RP5-858B16.2-007"; transcript_id "RP5-858B16.2-007"; exon_number 4;
ENm004.contig3	ExonAligner	CDS	167819	168055	.	-	0	gene_id "RP5-858B16.2-007"; transcript_id "RP5-858B16.2-007"; exon_number 5;
ENm004.contig3	ExonAligner	CDS	169303	169468	.	-	1	gene_id "RP5-858B16.2-007"; transcript_id "RP5-858B16.2-007"; exon_number 6;
ENm004.contig3	ExonAligner	CDS	171449	171498	.	-	0	gene_id "RP5-858B16.2-007"; transcript_id "RP5-858B16.2-007"; exon_number 7;
ENm004.contig3	ExonAligner	CDS	166067	166294	.	-	0	gene_id "RP5-858B16.2-001"; transcript_id "RP5-858B16.2-001"; exon_number 1;
ENm004.contig3	ExonAligner	CDS	166852	167012	.	-	2	gene_id "RP5-858B16.2-001"; transcript_id "RP5-858B16.2-001"; exon_number 2;
ENm004.contig3	ExonAligner	CDS	167162	167308	.	-	2	gene_id "RP5-858B16.2-001"; transcript_id "RP5-858B16.2-001"; exon_number 3;
ENm004.contig3	ExonAligner	CDS	167512	167650	.	-	0	gene_id "RP5-858B16.2-001"; transcript_id "RP5-858B16.2-001"; exon_number 4;
ENm004.contig3	ExonAligner	CDS	167819	168055	.	-	0	gene_id "RP5-858B16.2-001"; transcript_id "RP5-858B16.2-001"; exon_number 5;
ENm004.contig3	ExonAligner	CDS	194057	194232	.	-	2	gene_id "RP5-858B16.2-001"; transcript_id "RP5-858B16.2-001"; exon_number 6;
ENm004.contig3	ExonAligner	CDS	198043	198122	.	-	1	gene_id "RP5-858B16.2-001"; transcript_id "RP5-858B16.2-001"; exon_number 7;
ENm004.contig3	ExonAligner	CDS	208474	208538	.	-	0	gene_id "RP5-858B16.2-001"; transcript_id "RP5-858B16.2-001"; exon_number 8;
ENm004.contig3	ExonAligner	CDS	166069	166294	.	-	1	gene_id "RP5-858B16.2-004"; transcript_id "RP5-858B16.2-004"; exon_number 1;
ENm004.contig3	ExonAligner	CDS	166855	166895	.	-	0	gene_id "RP5-858B16.2-004"; transcript_id "RP5-858B16.2-004"; exon_number 2;
ENm004.contig3	ExonAligner	CDS	167162	167308	.	-	0	gene_id "RP5-858B16.2-004"; transcript_id "RP5-858B16.2-004"; exon_number 3;
ENm004.contig3	ExonAligner	CDS	167512	167650	.	-	1	gene_id "RP5-858B16.2-004"; transcript_id "RP5-858B16.2-004"; exon_number 4;
ENm004.contig3	ExonAligner	CDS	167819	168055	.	-	1	gene_id "RP5-858B16.2-004"; transcript_id "RP5-858B16.2-004"; exon_number 5;
ENm004.contig3	ExonAligner	CDS	194057	194232	.	-	0	gene_id "RP5-858B16.2-004"; transcript_id "RP5-858B16.2-004"; exon_number 6;
ENm004.contig3	ExonAligner	CDS	198043	198122	.	-	2	gene_id "RP5-858B16.2-004"; transcript_id "RP5-858B16.2-004"; exon_number 7;
ENm004.contig3	ExonAligner	CDS	208474	208510	.	-	1	gene_id "RP5-858B16.2-004"; transcript_id "RP5-858B16.2-004"; exon_number 8;
ENm004.contig3	ExonAligner	CDS	166245	166294	.	-	2	gene_id "RP5-858B16.2-006"; transcript_id "RP5-858B16.2-006"; exon_number 1;
ENm004.contig3	ExonAligner	CDS	167162	167308	.	-	2	gene_id "RP5-858B16.2-006"; transcript_id "RP5-858B16.2-006"; exon_number 2;
ENm004.contig3	ExonAligner	CDS	167512	167650	.	-	0	gene_id "RP5-858B16.2-006"; transcript_id "RP5-858B16.2-006"; exon_number 3;
ENm004.contig3	ExonAligner	CDS	167819	168055	.	-	0	gene_id "RP5-858B16.2-006"; transcript_id "RP5-858B16.2-006"; exon_number 4;
ENm004.contig3	ExonAligner	CDS	169303	169468	.	-	1	gene_id "RP5-858B16.2-006"; transcript_id "RP5-858B16.2-006"; exon_number 5;
ENm004.contig3	ExonAligner	CDS	171449	171498	.	-	0	gene_id "RP5-858B16.2-006"; transcript_id "RP5-858B16.2-006"; exon_number 6;
ENm004.contig3	ExonAligner	CDS	236079	236150	.	-	0	gene_id "RP4-694E4.2-003"; transcript_id "RP4-694E4.2-003"; exon_number 2;
ENm004.contig3	ExonAligner	CDS	244328	244434	.	-	2	gene_id "RP4-694E4.2-003"; transcript_id "RP4-694E4.2-003"; exon_number 3;
ENm004.contig3	ExonAligner	CDS	244998	245169	.	-	0	gene_id "RP4-694E4.2-003"; transcript_id "RP4-694E4.2-003"; exon_number 4;
ENm004.contig3	ExonAligner	CDS	245828	245899	.	-	0	gene_id "RP4-694E4.2-003"; transcript_id "RP4-694E4.2-003"; exon_number 5;
ENm004.contig3	ExonAligner	CDS	249804	250461	.	-	2	gene_id "RP4-694E4.2-003"; transcript_id "RP4-694E4.2-003"; exon_number 6;
ENm004.contig3	ExonAligner	CDS	235240	235522	.	-	1	gene_id "RP4-694E4.2-001"; transcript_id "RP4-694E4.2-001"; exon_number 1;
ENm004.contig3	ExonAligner	CDS	236079	236150	.	-	1	gene_id "RP4-694E4.2-001"; transcript_id "RP4-694E4.2-001"; exon_number 2;
ENm004.contig3	ExonAligner	CDS	244328	244434	.	-	0	gene_id "RP4-694E4.2-001"; transcript_id "RP4-694E4.2-001"; exon_number 3;
ENm004.contig3	ExonAligner	CDS	244998	245169	.	-	1	gene_id "RP4-694E4.2-001"; transcript_id "RP4-694E4.2-001"; exon_number 4;
ENm004.contig3	ExonAligner	CDS	245828	245899	.	-	1	gene_id "RP4-694E4.2-001"; transcript_id "RP4-694E4.2-001"; exon_number 5;
ENm004.contig3	ExonAligner	CDS	249807	254991	.	-	2	gene_id "RP4-694E4.2-001"; transcript_id "RP4-694E4.2-001"; exon_number 6;
ENm004.contig3	ExonAligner	CDS	263827	263899	.	-	0	gene_id "RP4-694E4.2-001"; transcript_id "RP4-694E4.2-001"; exon_number 7;
ENm004.contig3	ExonAligner	CDS	277760	278233	.	-	0	gene_id "RP4-694E4.2-001"; transcript_id "RP4-694E4.2-001"; exon_number 8;
ENm004.contig3	ExonAligner	CDS	235241	235522	.	-	0	gene_id "RP4-694E4.2-004"; transcript_id "RP4-694E4.2-004"; exon_number 1;
ENm004.contig3	ExonAligner	CDS	236079	236150	.	-	0	gene_id "RP4-694E4.2-004"; transcript_id "RP4-694E4.2-004"; exon_number 2;
ENm004.contig3	ExonAligner	CDS	244328	244434	.	-	2	gene_id "RP4-694E4.2-004"; transcript_id "RP4-694E4.2-004"; exon_number 3;
ENm004.contig3	ExonAligner	CDS	244998	245166	.	-	2	gene_id "RP4-694E4.2-004"; transcript_id "RP4-694E4.2-004"; exon_number 4;
ENm004.contig3	ExonAligner	CDS	293011	293068	.	+	0	gene_id "LL22NC03-113A11.1-012"; transcript_id "LL22NC03-113A11.1-012"; exon_number 1;
ENm004.contig3	ExonAligner	CDS	296234	296312	.	+	2	gene_id "LL22NC03-113A11.1-012"; transcript_id "LL22NC03-113A11.1-012"; exon_number 2;
ENm004.contig3	ExonAligner	CDS	293011	293068	.	+	0	gene_id "LL22NC03-113A11.1-002"; transcript_id "LL22NC03-113A11.1-002"; exon_number 1;
ENm004.contig3	ExonAligner	CDS	296234	296321	.	+	2	gene_id "LL22NC03-113A11.1-002"; transcript_id "LL22NC03-113A11.1-002"; exon_number 2;
ENm004.contig3	ExonAligner	CDS	296709	296755	.	+	1	gene_id "LL22NC03-113A11.1-002"; transcript_id "LL22NC03-113A11.1-002"; exon_number 3;
ENm004.contig3	ExonAligner	CDS	297982	298067	.	+	2	gene_id "LL22NC03-113A11.1-002"; transcript_id "LL22NC03-113A11.1-002"; exon_number 4;
ENm004.contig3	ExonAligner	CDS	299177	299260	.	+	0	gene_id "LL22NC03-113A11.1-002"; transcript_id "LL22NC03-113A11.1-002"; exon_number 5;
ENm004.contig3	ExonAligner	CDS	300253	300302	.	+	0	gene_id "LL22NC03-113A11.1-002"; transcript_id "LL22NC03-113A11.1-002"; exon_number 6;
ENm004.contig3	ExonAligner	CDS	306689	306758	.	+	1	gene_id "LL22NC03-113A11.1-002"; transcript_id "LL22NC03-113A11.1-002"; exon_number 7;
ENm004.contig3	ExonAligner	CDS	312291	312363	.	+	0	gene_id "LL22NC03-113A11.1-002"; transcript_id "LL22NC03-113A11.1-002"; exon_number 8;
ENm004.contig3	ExonAligner	CDS	313259	313320	.	+	2	gene_id "LL22NC03-113A11.1-002"; transcript_id "LL22NC03-113A11.1-002"; exon_number 9;
ENm004.contig3	ExonAligner	CDS	317762	317831	.	+	0	gene_id "LL22NC03-113A11.1-002"; transcript_id "LL22NC03-113A11.1-002"; exon_number 10;
ENm004.contig3	ExonAligner	CDS	318163	318235	.	+	2	gene_id "LL22NC03-113A11.1-002"; transcript_id "LL22NC03-113A11.1-002"; exon_number 11;
ENm004.contig3	ExonAligner	CDS	327041	327144	.	+	1	gene_id "LL22NC03-113A11.1-002"; transcript_id "LL22NC03-113A11.1-002"; exon_number 12;
ENm004.contig3	ExonAligner	CDS	327461	327535	.	+	2	gene_id "LL22NC03-113A11.1-002"; transcript_id "LL22NC03-113A11.1-002"; exon_number 13;
ENm004.contig3	ExonAligner	CDS	329085	329213	.	+	2	gene_id "LL22NC03-113A11.1-002"; transcript_id "LL22NC03-113A11.1-002"; exon_number 14;
ENm004.contig3	ExonAligner	CDS	330048	330103	.	+	2	gene_id "LL22NC03-113A11.1-002"; transcript_id "LL22NC03-113A11.1-002"; exon_number 15;
ENm004.contig3	ExonAligner	CDS	330297	330364	.	+	0	gene_id "LL22NC03-113A11.1-002"; transcript_id "LL22NC03-113A11.1-002"; exon_number 16;
ENm004.contig3	ExonAligner	CDS	335185	335254	.	+	1	gene_id "LL22NC03-113A11.1-002"; transcript_id "LL22NC03-113A11.1-002"; exon_number 17;
ENm004.contig3	ExonAligner	CDS	338478	338508	.	+	0	gene_id "LL22NC03-113A11.1-002"; transcript_id "LL22NC03-113A11.1-002"; exon_number 18;
ENm004.contig3	ExonAligner	CDS	339262	339382	.	+	2	gene_id "LL22NC03-113A11.1-002"; transcript_id "LL22NC03-113A11.1-002"; exon_number 19;
ENm004.contig3	ExonAligner	CDS	342539	342759	.	+	1	gene_id "LL22NC03-113A11.1-002"; transcript_id "LL22NC03-113A11.1-002"; exon_number 20;
ENm004.contig3	ExonAligner	CDS	293011	293068	.	+	0	gene_id "LL22NC03-113A11.1-006"; transcript_id "LL22NC03-113A11.1-006"; exon_number 1;
ENm004.contig3	ExonAligner	CDS	296234	296321	.	+	2	gene_id "LL22NC03-113A11.1-006"; transcript_id "LL22NC03-113A11.1-006"; exon_number 2;
ENm004.contig3	ExonAligner	CDS	296709	296755	.	+	1	gene_id "LL22NC03-113A11.1-006"; transcript_id "LL22NC03-113A11.1-006"; exon_number 3;
ENm004.contig3	ExonAligner	CDS	297982	298067	.	+	2	gene_id "LL22NC03-113A11.1-006"; transcript_id "LL22NC03-113A11.1-006"; exon_number 4;
ENm004.contig3	ExonAligner	CDS	299177	299260	.	+	0	gene_id "LL22NC03-113A11.1-006"; transcript_id "LL22NC03-113A11.1-006"; exon_number 5;
ENm004.contig3	ExonAligner	CDS	300253	300302	.	+	0	gene_id "LL22NC03-113A11.1-006"; transcript_id "LL22NC03-113A11.1-006"; exon_number 6;
ENm004.contig3	ExonAligner	CDS	306689	306758	.	+	1	gene_id "LL22NC03-113A11.1-006"; transcript_id "LL22NC03-113A11.1-006"; exon_number 7;
ENm004.contig3	ExonAligner	CDS	312291	312363	.	+	0	gene_id "LL22NC03-113A11.1-006"; transcript_id "LL22NC03-113A11.1-006"; exon_number 8;
ENm004.contig3	ExonAligner	CDS	313259	313320	.	+	2	gene_id "LL22NC03-113A11.1-006"; transcript_id "LL22NC03-113A11.1-006"; exon_number 9;
ENm004.contig3	ExonAligner	CDS	317762	317831	.	+	0	gene_id "LL22NC03-113A11.1-006"; transcript_id "LL22NC03-113A11.1-006"; exon_number 10;
ENm004.contig3	ExonAligner	CDS	318163	318235	.	+	2	gene_id "LL22NC03-113A11.1-006"; transcript_id "LL22NC03-113A11.1-006"; exon_number 11;
ENm004.contig3	ExonAligner	CDS	327041	327144	.	+	1	gene_id "LL22NC03-113A11.1-006"; transcript_id "LL22NC03-113A11.1-006"; exon_number 12;
ENm004.contig3	ExonAligner	CDS	327461	327535	.	+	2	gene_id "LL22NC03-113A11.1-006"; transcript_id "LL22NC03-113A11.1-006"; exon_number 13;
ENm004.contig3	ExonAligner	CDS	329085	329213	.	+	2	gene_id "LL22NC03-113A11.1-006"; transcript_id "LL22NC03-113A11.1-006"; exon_number 14;
ENm004.contig3	ExonAligner	CDS	330048	330103	.	+	2	gene_id "LL22NC03-113A11.1-006"; transcript_id "LL22NC03-113A11.1-006"; exon_number 15;
ENm004.contig3	ExonAligner	CDS	330297	330364	.	+	0	gene_id "LL22NC03-113A11.1-006"; transcript_id "LL22NC03-113A11.1-006"; exon_number 16;
ENm004.contig3	ExonAligner	CDS	335185	335254	.	+	1	gene_id "LL22NC03-113A11.1-006"; transcript_id "LL22NC03-113A11.1-006"; exon_number 17;
ENm004.contig3	ExonAligner	CDS	338478	338508	.	+	0	gene_id "LL22NC03-113A11.1-006"; transcript_id "LL22NC03-113A11.1-006"; exon_number 18;
ENm004.contig3	ExonAligner	CDS	339262	339382	.	+	2	gene_id "LL22NC03-113A11.1-006"; transcript_id "LL22NC03-113A11.1-006"; exon_number 19;
ENm004.contig3	ExonAligner	CDS	342539	342759	.	+	1	gene_id "LL22NC03-113A11.1-006"; transcript_id "LL22NC03-113A11.1-006"; exon_number 20;
ENm004.contig3	ExonAligner	CDS	346625	346828	.	+	2	gene_id "LL22NC03-113A11.1-006"; transcript_id "LL22NC03-113A11.1-006"; exon_number 21;
ENm004.contig3	ExonAligner	CDS	348742	348877	.	+	2	gene_id "LL22NC03-113A11.1-006"; transcript_id "LL22NC03-113A11.1-006"; exon_number 22;
ENm004.contig3	ExonAligner	CDS	349879	349976	.	+	1	gene_id "LL22NC03-113A11.1-006"; transcript_id "LL22NC03-113A11.1-006"; exon_number 23;
ENm004.contig3	ExonAligner	CDS	359394	359459	.	+	2	gene_id "LL22NC03-113A11.1-006"; transcript_id "LL22NC03-113A11.1-006"; exon_number 24;
ENm004.contig3	ExonAligner	CDS	362494	362650	.	+	2	gene_id "LL22NC03-113A11.1-006"; transcript_id "LL22NC03-113A11.1-006"; exon_number 25;
ENm004.contig3	ExonAligner	CDS	363109	363269	.	+	1	gene_id "LL22NC03-113A11.1-006"; transcript_id "LL22NC03-113A11.1-006"; exon_number 26;
ENm004.contig3	ExonAligner	CDS	368105	368222	.	+	2	gene_id "LL22NC03-113A11.1-006"; transcript_id "LL22NC03-113A11.1-006"; exon_number 27;
ENm004.contig3	ExonAligner	CDS	368694	368861	.	+	1	gene_id "LL22NC03-113A11.1-006"; transcript_id "LL22NC03-113A11.1-006"; exon_number 28;
ENm004.contig3	ExonAligner	CDS	370355	370568	.	+	1	gene_id "LL22NC03-113A11.1-006"; transcript_id "LL22NC03-113A11.1-006"; exon_number 29;
ENm004.contig3	ExonAligner	CDS	371876	372003	.	+	0	gene_id "LL22NC03-113A11.1-006"; transcript_id "LL22NC03-113A11.1-006"; exon_number 30;
ENm004.contig3	ExonAligner	CDS	377956	378064	.	+	1	gene_id "LL22NC03-113A11.1-006"; transcript_id "LL22NC03-113A11.1-006"; exon_number 31;
ENm004.contig3	ExonAligner	CDS	381001	381066	.	+	0	gene_id "LL22NC03-113A11.1-006"; transcript_id "LL22NC03-113A11.1-006"; exon_number 32;
ENm004.contig3	ExonAligner	CDS	392432	392586	.	+	0	gene_id "LL22NC03-113A11.1-006"; transcript_id "LL22NC03-113A11.1-006"; exon_number 33;
ENm004.contig3	ExonAligner	CDS	395451	395528	.	+	1	gene_id "LL22NC03-113A11.1-006"; transcript_id "LL22NC03-113A11.1-006"; exon_number 34;
ENm004.contig3	ExonAligner	CDS	396035	396167	.	+	1	gene_id "LL22NC03-113A11.1-006"; transcript_id "LL22NC03-113A11.1-006"; exon_number 35;
ENm004.contig3	ExonAligner	CDS	397216	397318	.	+	0	gene_id "LL22NC03-113A11.1-006"; transcript_id "LL22NC03-113A11.1-006"; exon_number 36;
ENm004.contig3	ExonAligner	CDS	398987	399211	.	+	2	gene_id "LL22NC03-113A11.1-006"; transcript_id "LL22NC03-113A11.1-006"; exon_number 37;
ENm004.contig3	ExonAligner	CDS	404459	404628	.	+	2	gene_id "LL22NC03-113A11.1-006"; transcript_id "LL22NC03-113A11.1-006"; exon_number 38;
ENm004.contig3	ExonAligner	CDS	411609	411780	.	+	0	gene_id "LL22NC03-113A11.1-006"; transcript_id "LL22NC03-113A11.1-006"; exon_number 39;
ENm004.contig3	ExonAligner	CDS	414290	414344	.	+	2	gene_id "LL22NC03-113A11.1-006"; transcript_id "LL22NC03-113A11.1-006"; exon_number 40;
ENm004.contig3	ExonAligner	CDS	416381	416463	.	+	1	gene_id "LL22NC03-113A11.1-006"; transcript_id "LL22NC03-113A11.1-006"; exon_number 41;
ENm004.contig3	ExonAligner	CDS	416626	416921	.	+	2	gene_id "LL22NC03-113A11.1-006"; transcript_id "LL22NC03-113A11.1-006"; exon_number 42;
ENm004.contig3	ExonAligner	CDS	293011	293068	.	+	0	gene_id "LL22NC03-113A11.1-004"; transcript_id "LL22NC03-113A11.1-004"; exon_number 1;
ENm004.contig3	ExonAligner	CDS	296234	296321	.	+	2	gene_id "LL22NC03-113A11.1-004"; transcript_id "LL22NC03-113A11.1-004"; exon_number 2;
ENm004.contig3	ExonAligner	CDS	296709	296755	.	+	1	gene_id "LL22NC03-113A11.1-004"; transcript_id "LL22NC03-113A11.1-004"; exon_number 3;
ENm004.contig3	ExonAligner	CDS	297982	298067	.	+	2	gene_id "LL22NC03-113A11.1-004"; transcript_id "LL22NC03-113A11.1-004"; exon_number 4;
ENm004.contig3	ExonAligner	CDS	299177	299260	.	+	0	gene_id "LL22NC03-113A11.1-004"; transcript_id "LL22NC03-113A11.1-004"; exon_number 5;
ENm004.contig3	ExonAligner	CDS	300253	300302	.	+	0	gene_id "LL22NC03-113A11.1-004"; transcript_id "LL22NC03-113A11.1-004"; exon_number 6;
ENm004.contig3	ExonAligner	CDS	306689	306758	.	+	1	gene_id "LL22NC03-113A11.1-004"; transcript_id "LL22NC03-113A11.1-004"; exon_number 7;
ENm004.contig3	ExonAligner	CDS	312291	312363	.	+	0	gene_id "LL22NC03-113A11.1-004"; transcript_id "LL22NC03-113A11.1-004"; exon_number 8;
ENm004.contig3	ExonAligner	CDS	313259	313320	.	+	2	gene_id "LL22NC03-113A11.1-004"; transcript_id "LL22NC03-113A11.1-004"; exon_number 9;
ENm004.contig3	ExonAligner	CDS	317762	317831	.	+	0	gene_id "LL22NC03-113A11.1-004"; transcript_id "LL22NC03-113A11.1-004"; exon_number 10;
ENm004.contig3	ExonAligner	CDS	318163	318235	.	+	2	gene_id "LL22NC03-113A11.1-004"; transcript_id "LL22NC03-113A11.1-004"; exon_number 11;
ENm004.contig3	ExonAligner	CDS	327041	327144	.	+	1	gene_id "LL22NC03-113A11.1-004"; transcript_id "LL22NC03-113A11.1-004"; exon_number 12;
ENm004.contig3	ExonAligner	CDS	327461	327535	.	+	2	gene_id "LL22NC03-113A11.1-004"; transcript_id "LL22NC03-113A11.1-004"; exon_number 13;
ENm004.contig3	ExonAligner	CDS	329085	329213	.	+	2	gene_id "LL22NC03-113A11.1-004"; transcript_id "LL22NC03-113A11.1-004"; exon_number 14;
ENm004.contig3	ExonAligner	CDS	330048	330103	.	+	2	gene_id "LL22NC03-113A11.1-004"; transcript_id "LL22NC03-113A11.1-004"; exon_number 15;
ENm004.contig3	ExonAligner	CDS	330297	330364	.	+	0	gene_id "LL22NC03-113A11.1-004"; transcript_id "LL22NC03-113A11.1-004"; exon_number 16;
ENm004.contig3	ExonAligner	CDS	335185	335254	.	+	1	gene_id "LL22NC03-113A11.1-004"; transcript_id "LL22NC03-113A11.1-004"; exon_number 17;
ENm004.contig3	ExonAligner	CDS	338478	338508	.	+	0	gene_id "LL22NC03-113A11.1-004"; transcript_id "LL22NC03-113A11.1-004"; exon_number 18;
ENm004.contig3	ExonAligner	CDS	339262	339382	.	+	2	gene_id "LL22NC03-113A11.1-004"; transcript_id "LL22NC03-113A11.1-004"; exon_number 19;
ENm004.contig3	ExonAligner	CDS	342539	342759	.	+	1	gene_id "LL22NC03-113A11.1-004"; transcript_id "LL22NC03-113A11.1-004"; exon_number 20;
ENm004.contig3	ExonAligner	CDS	346625	346828	.	+	2	gene_id "LL22NC03-113A11.1-004"; transcript_id "LL22NC03-113A11.1-004"; exon_number 21;
ENm004.contig3	ExonAligner	CDS	348742	348877	.	+	2	gene_id "LL22NC03-113A11.1-004"; transcript_id "LL22NC03-113A11.1-004"; exon_number 22;
ENm004.contig3	ExonAligner	CDS	349879	349976	.	+	1	gene_id "LL22NC03-113A11.1-004"; transcript_id "LL22NC03-113A11.1-004"; exon_number 23;
ENm004.contig3	ExonAligner	CDS	359394	359459	.	+	2	gene_id "LL22NC03-113A11.1-004"; transcript_id "LL22NC03-113A11.1-004"; exon_number 24;
ENm004.contig3	ExonAligner	CDS	362467	362650	.	+	2	gene_id "LL22NC03-113A11.1-004"; transcript_id "LL22NC03-113A11.1-004"; exon_number 25;
ENm004.contig3	ExonAligner	CDS	363109	363269	.	+	1	gene_id "LL22NC03-113A11.1-004"; transcript_id "LL22NC03-113A11.1-004"; exon_number 26;
ENm004.contig3	ExonAligner	CDS	368105	368222	.	+	2	gene_id "LL22NC03-113A11.1-004"; transcript_id "LL22NC03-113A11.1-004"; exon_number 27;
ENm004.contig3	ExonAligner	CDS	368694	368861	.	+	1	gene_id "LL22NC03-113A11.1-004"; transcript_id "LL22NC03-113A11.1-004"; exon_number 28;
ENm004.contig3	ExonAligner	CDS	370355	370568	.	+	1	gene_id "LL22NC03-113A11.1-004"; transcript_id "LL22NC03-113A11.1-004"; exon_number 29;
ENm004.contig3	ExonAligner	CDS	371876	372003	.	+	0	gene_id "LL22NC03-113A11.1-004"; transcript_id "LL22NC03-113A11.1-004"; exon_number 30;
ENm004.contig3	ExonAligner	CDS	377956	378064	.	+	1	gene_id "LL22NC03-113A11.1-004"; transcript_id "LL22NC03-113A11.1-004"; exon_number 31;
ENm004.contig3	ExonAligner	CDS	381001	381066	.	+	0	gene_id "LL22NC03-113A11.1-004"; transcript_id "LL22NC03-113A11.1-004"; exon_number 32;
ENm004.contig3	ExonAligner	CDS	392432	392586	.	+	0	gene_id "LL22NC03-113A11.1-004"; transcript_id "LL22NC03-113A11.1-004"; exon_number 33;
ENm004.contig3	ExonAligner	CDS	395451	395528	.	+	1	gene_id "LL22NC03-113A11.1-004"; transcript_id "LL22NC03-113A11.1-004"; exon_number 34;
ENm004.contig3	ExonAligner	CDS	396035	396167	.	+	1	gene_id "LL22NC03-113A11.1-004"; transcript_id "LL22NC03-113A11.1-004"; exon_number 35;
ENm004.contig3	ExonAligner	CDS	397216	397318	.	+	0	gene_id "LL22NC03-113A11.1-004"; transcript_id "LL22NC03-113A11.1-004"; exon_number 36;
ENm004.contig3	ExonAligner	CDS	398987	399211	.	+	2	gene_id "LL22NC03-113A11.1-004"; transcript_id "LL22NC03-113A11.1-004"; exon_number 37;
ENm004.contig3	ExonAligner	CDS	404459	404628	.	+	2	gene_id "LL22NC03-113A11.1-004"; transcript_id "LL22NC03-113A11.1-004"; exon_number 38;
ENm004.contig3	ExonAligner	CDS	411609	411780	.	+	0	gene_id "LL22NC03-113A11.1-004"; transcript_id "LL22NC03-113A11.1-004"; exon_number 39;
ENm004.contig3	ExonAligner	CDS	416381	416463	.	+	2	gene_id "LL22NC03-113A11.1-004"; transcript_id "LL22NC03-113A11.1-004"; exon_number 40;
ENm004.contig3	ExonAligner	CDS	416626	416826	.	+	0	gene_id "LL22NC03-113A11.1-004"; transcript_id "LL22NC03-113A11.1-004"; exon_number 41;
ENm004.contig3	ExonAligner	CDS	293011	293068	.	+	0	gene_id "LL22NC03-113A11.1-001"; transcript_id "LL22NC03-113A11.1-001"; exon_number 1;
ENm004.contig3	ExonAligner	CDS	296234	296321	.	+	2	gene_id "LL22NC03-113A11.1-001"; transcript_id "LL22NC03-113A11.1-001"; exon_number 2;
ENm004.contig3	ExonAligner	CDS	296709	296755	.	+	1	gene_id "LL22NC03-113A11.1-001"; transcript_id "LL22NC03-113A11.1-001"; exon_number 3;
ENm004.contig3	ExonAligner	CDS	297982	298067	.	+	2	gene_id "LL22NC03-113A11.1-001"; transcript_id "LL22NC03-113A11.1-001"; exon_number 4;
ENm004.contig3	ExonAligner	CDS	299177	299260	.	+	0	gene_id "LL22NC03-113A11.1-001"; transcript_id "LL22NC03-113A11.1-001"; exon_number 5;
ENm004.contig3	ExonAligner	CDS	300253	300302	.	+	0	gene_id "LL22NC03-113A11.1-001"; transcript_id "LL22NC03-113A11.1-001"; exon_number 6;
ENm004.contig3	ExonAligner	CDS	306689	306758	.	+	1	gene_id "LL22NC03-113A11.1-001"; transcript_id "LL22NC03-113A11.1-001"; exon_number 7;
ENm004.contig3	ExonAligner	CDS	312291	312363	.	+	0	gene_id "LL22NC03-113A11.1-001"; transcript_id "LL22NC03-113A11.1-001"; exon_number 8;
ENm004.contig3	ExonAligner	CDS	313259	313320	.	+	2	gene_id "LL22NC03-113A11.1-001"; transcript_id "LL22NC03-113A11.1-001"; exon_number 9;
ENm004.contig3	ExonAligner	CDS	317762	317831	.	+	0	gene_id "LL22NC03-113A11.1-001"; transcript_id "LL22NC03-113A11.1-001"; exon_number 10;
ENm004.contig3	ExonAligner	CDS	318163	318235	.	+	2	gene_id "LL22NC03-113A11.1-001"; transcript_id "LL22NC03-113A11.1-001"; exon_number 11;
ENm004.contig3	ExonAligner	CDS	327041	327144	.	+	1	gene_id "LL22NC03-113A11.1-001"; transcript_id "LL22NC03-113A11.1-001"; exon_number 12;
ENm004.contig3	ExonAligner	CDS	327461	327535	.	+	2	gene_id "LL22NC03-113A11.1-001"; transcript_id "LL22NC03-113A11.1-001"; exon_number 13;
ENm004.contig3	ExonAligner	CDS	329085	329213	.	+	2	gene_id "LL22NC03-113A11.1-001"; transcript_id "LL22NC03-113A11.1-001"; exon_number 14;
ENm004.contig3	ExonAligner	CDS	330048	330103	.	+	2	gene_id "LL22NC03-113A11.1-001"; transcript_id "LL22NC03-113A11.1-001"; exon_number 15;
ENm004.contig3	ExonAligner	CDS	330297	330364	.	+	0	gene_id "LL22NC03-113A11.1-001"; transcript_id "LL22NC03-113A11.1-001"; exon_number 16;
ENm004.contig3	ExonAligner	CDS	335185	335254	.	+	1	gene_id "LL22NC03-113A11.1-001"; transcript_id "LL22NC03-113A11.1-001"; exon_number 17;
ENm004.contig3	ExonAligner	CDS	338478	338508	.	+	0	gene_id "LL22NC03-113A11.1-001"; transcript_id "LL22NC03-113A11.1-001"; exon_number 18;
ENm004.contig3	ExonAligner	CDS	339262	339382	.	+	2	gene_id "LL22NC03-113A11.1-001"; transcript_id "LL22NC03-113A11.1-001"; exon_number 19;
ENm004.contig3	ExonAligner	CDS	342539	342759	.	+	1	gene_id "LL22NC03-113A11.1-001"; transcript_id "LL22NC03-113A11.1-001"; exon_number 20;
ENm004.contig3	ExonAligner	CDS	346625	346828	.	+	2	gene_id "LL22NC03-113A11.1-001"; transcript_id "LL22NC03-113A11.1-001"; exon_number 21;
ENm004.contig3	ExonAligner	CDS	348742	348877	.	+	2	gene_id "LL22NC03-113A11.1-001"; transcript_id "LL22NC03-113A11.1-001"; exon_number 22;
ENm004.contig3	ExonAligner	CDS	349879	349976	.	+	1	gene_id "LL22NC03-113A11.1-001"; transcript_id "LL22NC03-113A11.1-001"; exon_number 23;
ENm004.contig3	ExonAligner	CDS	359394	359459	.	+	2	gene_id "LL22NC03-113A11.1-001"; transcript_id "LL22NC03-113A11.1-001"; exon_number 24;
ENm004.contig3	ExonAligner	CDS	362494	362650	.	+	2	gene_id "LL22NC03-113A11.1-001"; transcript_id "LL22NC03-113A11.1-001"; exon_number 25;
ENm004.contig3	ExonAligner	CDS	363109	363269	.	+	1	gene_id "LL22NC03-113A11.1-001"; transcript_id "LL22NC03-113A11.1-001"; exon_number 26;
ENm004.contig3	ExonAligner	CDS	368105	368222	.	+	2	gene_id "LL22NC03-113A11.1-001"; transcript_id "LL22NC03-113A11.1-001"; exon_number 27;
ENm004.contig3	ExonAligner	CDS	368694	368861	.	+	1	gene_id "LL22NC03-113A11.1-001"; transcript_id "LL22NC03-113A11.1-001"; exon_number 28;
ENm004.contig3	ExonAligner	CDS	370355	370568	.	+	1	gene_id "LL22NC03-113A11.1-001"; transcript_id "LL22NC03-113A11.1-001"; exon_number 29;
ENm004.contig3	ExonAligner	CDS	371876	372003	.	+	0	gene_id "LL22NC03-113A11.1-001"; transcript_id "LL22NC03-113A11.1-001"; exon_number 30;
ENm004.contig3	ExonAligner	CDS	377956	378064	.	+	1	gene_id "LL22NC03-113A11.1-001"; transcript_id "LL22NC03-113A11.1-001"; exon_number 31;
ENm004.contig3	ExonAligner	CDS	392432	392586	.	+	0	gene_id "LL22NC03-113A11.1-001"; transcript_id "LL22NC03-113A11.1-001"; exon_number 32;
ENm004.contig3	ExonAligner	CDS	395451	395528	.	+	1	gene_id "LL22NC03-113A11.1-001"; transcript_id "LL22NC03-113A11.1-001"; exon_number 33;
ENm004.contig3	ExonAligner	CDS	396035	396167	.	+	1	gene_id "LL22NC03-113A11.1-001"; transcript_id "LL22NC03-113A11.1-001"; exon_number 34;
ENm004.contig3	ExonAligner	CDS	397216	397318	.	+	0	gene_id "LL22NC03-113A11.1-001"; transcript_id "LL22NC03-113A11.1-001"; exon_number 35;
ENm004.contig3	ExonAligner	CDS	398987	399211	.	+	2	gene_id "LL22NC03-113A11.1-001"; transcript_id "LL22NC03-113A11.1-001"; exon_number 36;
ENm004.contig3	ExonAligner	CDS	404459	404628	.	+	2	gene_id "LL22NC03-113A11.1-001"; transcript_id "LL22NC03-113A11.1-001"; exon_number 37;
ENm004.contig3	ExonAligner	CDS	411609	411780	.	+	0	gene_id "LL22NC03-113A11.1-001"; transcript_id "LL22NC03-113A11.1-001"; exon_number 38;
ENm004.contig3	ExonAligner	CDS	414290	414344	.	+	2	gene_id "LL22NC03-113A11.1-001"; transcript_id "LL22NC03-113A11.1-001"; exon_number 39;
ENm004.contig3	ExonAligner	CDS	416381	416463	.	+	1	gene_id "LL22NC03-113A11.1-001"; transcript_id "LL22NC03-113A11.1-001"; exon_number 40;
ENm004.contig3	ExonAligner	CDS	416626	416921	.	+	2	gene_id "LL22NC03-113A11.1-001"; transcript_id "LL22NC03-113A11.1-001"; exon_number 41;
ENm004.contig3	ExonAligner	CDS	346768	346828	.	+	2	gene_id "LL22NC03-113A11.1-005"; transcript_id "LL22NC03-113A11.1-005"; exon_number 1;
ENm004.contig3	ExonAligner	CDS	348742	348877	.	+	2	gene_id "LL22NC03-113A11.1-005"; transcript_id "LL22NC03-113A11.1-005"; exon_number 2;
ENm004.contig3	ExonAligner	CDS	349879	349976	.	+	1	gene_id "LL22NC03-113A11.1-005"; transcript_id "LL22NC03-113A11.1-005"; exon_number 3;
ENm004.contig3	ExonAligner	CDS	359394	359459	.	+	2	gene_id "LL22NC03-113A11.1-005"; transcript_id "LL22NC03-113A11.1-005"; exon_number 4;
ENm004.contig3	ExonAligner	CDS	362467	362650	.	+	2	gene_id "LL22NC03-113A11.1-005"; transcript_id "LL22NC03-113A11.1-005"; exon_number 5;
ENm004.contig3	ExonAligner	CDS	363109	363269	.	+	1	gene_id "LL22NC03-113A11.1-005"; transcript_id "LL22NC03-113A11.1-005"; exon_number 6;
ENm004.contig3	ExonAligner	CDS	368105	368222	.	+	2	gene_id "LL22NC03-113A11.1-005"; transcript_id "LL22NC03-113A11.1-005"; exon_number 7;
ENm004.contig3	ExonAligner	CDS	368694	368861	.	+	1	gene_id "LL22NC03-113A11.1-005"; transcript_id "LL22NC03-113A11.1-005"; exon_number 8;
ENm004.contig3	ExonAligner	CDS	370355	370568	.	+	1	gene_id "LL22NC03-113A11.1-005"; transcript_id "LL22NC03-113A11.1-005"; exon_number 9;
ENm004.contig3	ExonAligner	CDS	371876	372003	.	+	0	gene_id "LL22NC03-113A11.1-005"; transcript_id "LL22NC03-113A11.1-005"; exon_number 10;
ENm004.contig3	ExonAligner	CDS	377956	378064	.	+	1	gene_id "LL22NC03-113A11.1-005"; transcript_id "LL22NC03-113A11.1-005"; exon_number 11;
ENm004.contig3	ExonAligner	CDS	392432	392586	.	+	0	gene_id "LL22NC03-113A11.1-005"; transcript_id "LL22NC03-113A11.1-005"; exon_number 12;
ENm004.contig3	ExonAligner	CDS	395451	395528	.	+	1	gene_id "LL22NC03-113A11.1-005"; transcript_id "LL22NC03-113A11.1-005"; exon_number 13;
ENm004.contig3	ExonAligner	CDS	396035	396167	.	+	1	gene_id "LL22NC03-113A11.1-005"; transcript_id "LL22NC03-113A11.1-005"; exon_number 14;
ENm004.contig3	ExonAligner	CDS	397216	397318	.	+	0	gene_id "LL22NC03-113A11.1-005"; transcript_id "LL22NC03-113A11.1-005"; exon_number 15;
ENm004.contig3	ExonAligner	CDS	398987	399211	.	+	2	gene_id "LL22NC03-113A11.1-005"; transcript_id "LL22NC03-113A11.1-005"; exon_number 16;
ENm004.contig3	ExonAligner	CDS	404459	404628	.	+	2	gene_id "LL22NC03-113A11.1-005"; transcript_id "LL22NC03-113A11.1-005"; exon_number 17;
ENm004.contig3	ExonAligner	CDS	411609	411780	.	+	0	gene_id "LL22NC03-113A11.1-005"; transcript_id "LL22NC03-113A11.1-005"; exon_number 18;
ENm004.contig3	ExonAligner	CDS	414290	414344	.	+	2	gene_id "LL22NC03-113A11.1-005"; transcript_id "LL22NC03-113A11.1-005"; exon_number 19;
ENm004.contig3	ExonAligner	CDS	416381	416463	.	+	1	gene_id "LL22NC03-113A11.1-005"; transcript_id "LL22NC03-113A11.1-005"; exon_number 20;
ENm004.contig3	ExonAligner	CDS	416626	416921	.	+	2	gene_id "LL22NC03-113A11.1-005"; transcript_id "LL22NC03-113A11.1-005"; exon_number 21;
ENm004.contig3	ExonAligner	CDS	439595	439921	.	+	2	gene_id "LL22NC03-44A4.2-002"; transcript_id "LL22NC03-44A4.2-002"; exon_number 1;
ENm004.contig3	ExonAligner	CDS	436653	436810	.	+	0	gene_id "LL22NC03-44A4.2-002"; transcript_id "LL22NC03-44A4.2-002"; exon_number 2;
ENm004.contig3	ExonAligner	CDS	458009	458665	.	+	0	gene_id "LL22NC03-44A4.1-001"; transcript_id "LL22NC03-44A4.1-001"; exon_number 2;
ENm004.contig2	ExonAligner	CDS	605782	605892	.	+	0	gene_id "RP1-149A16.6-001"; transcript_id "RP1-149A16.6-001"; exon_number 1;
ENm004.contig2	ExonAligner	CDS	601446	601565	.	+	0	gene_id "RP1-149A16.6-001"; transcript_id "RP1-149A16.6-001"; exon_number 2;
ENm004.contig2	ExonAligner	CDS	599907	600011	.	+	0	gene_id "RP1-149A16.6-001"; transcript_id "RP1-149A16.6-001"; exon_number 3;
ENm004.contig2	ExonAligner	CDS	599039	599227	.	+	0	gene_id "RP1-149A16.6-001"; transcript_id "RP1-149A16.6-001"; exon_number 4;
ENm004.contig2	ExonAligner	CDS	598145	598320	.	+	2	gene_id "RP1-149A16.6-001"; transcript_id "RP1-149A16.6-001"; exon_number 5;
ENm004.contig2	ExonAligner	CDS	596589	596748	.	+	0	gene_id "RP1-149A16.6-001"; transcript_id "RP1-149A16.6-001"; exon_number 6;
ENm004.contig2	ExonAligner	CDS	594977	595133	.	+	1	gene_id "RP1-149A16.6-001"; transcript_id "RP1-149A16.6-001"; exon_number 7;
ENm004.contig2	ExonAligner	CDS	592688	592844	.	+	2	gene_id "RP1-149A16.6-001"; transcript_id "RP1-149A16.6-001"; exon_number 8;
ENm004.contig2	ExonAligner	CDS	589655	589754	.	+	0	gene_id "RP1-149A16.6-001"; transcript_id "RP1-149A16.6-001"; exon_number 9;
ENm004.contig2	ExonAligner	CDS	587628	587695	.	+	2	gene_id "RP1-149A16.6-001"; transcript_id "RP1-149A16.6-001"; exon_number 10;
ENm004.contig2	ExonAligner	CDS	586183	586261	.	+	0	gene_id "RP1-149A16.6-001"; transcript_id "RP1-149A16.6-001"; exon_number 11;
ENm004.contig2	ExonAligner	CDS	583601	583693	.	+	0	gene_id "RP1-149A16.6-001"; transcript_id "RP1-149A16.6-001"; exon_number 12;
ENm004.contig2	ExonAligner	CDS	581413	581535	.	+	0	gene_id "RP1-149A16.10-010"; transcript_id "RP1-149A16.10-010"; exon_number 1;
ENm004.contig2	ExonAligner	CDS	580153	580229	.	+	2	gene_id "RP1-149A16.10-010"; transcript_id "RP1-149A16.10-010"; exon_number 2;
ENm004.contig2	ExonAligner	CDS	579330	579393	.	+	0	gene_id "RP1-149A16.10-010"; transcript_id "RP1-149A16.10-010"; exon_number 3;
ENm004.contig2	ExonAligner	CDS	576619	576661	.	+	1	gene_id "RP1-149A16.10-010"; transcript_id "RP1-149A16.10-010"; exon_number 4;
ENm004.contig2	ExonAligner	CDS	567043	567110	.	+	0	gene_id "RP1-149A16.10-010"; transcript_id "RP1-149A16.10-010"; exon_number 5;
ENm004.contig2	ExonAligner	CDS	566241	566411	.	+	0	gene_id "RP1-149A16.10-010"; transcript_id "RP1-149A16.10-010"; exon_number 6;
ENm004.contig2	ExonAligner	CDS	565186	565233	.	+	0	gene_id "RP1-149A16.10-010"; transcript_id "RP1-149A16.10-010"; exon_number 7;
ENm004.contig2	ExonAligner	CDS	563845	564021	.	+	0	gene_id "RP1-149A16.10-010"; transcript_id "RP1-149A16.10-010"; exon_number 8;
ENm004.contig2	ExonAligner	CDS	562326	562417	.	+	2	gene_id "RP1-149A16.10-010"; transcript_id "RP1-149A16.10-010"; exon_number 9;
ENm004.contig2	ExonAligner	CDS	559521	559581	.	+	0	gene_id "RP1-149A16.10-010"; transcript_id "RP1-149A16.10-010"; exon_number 10;
ENm004.contig2	ExonAligner	CDS	556936	556999	.	+	1	gene_id "RP1-149A16.10-010"; transcript_id "RP1-149A16.10-010"; exon_number 11;
ENm004.contig2	ExonAligner	CDS	556658	556813	.	+	1	gene_id "RP1-149A16.10-010"; transcript_id "RP1-149A16.10-010"; exon_number 12;
ENm004.contig2	ExonAligner	CDS	555333	555461	.	+	1	gene_id "RP1-149A16.10-010"; transcript_id "RP1-149A16.10-010"; exon_number 13;
ENm004.contig2	ExonAligner	CDS	550364	550484	.	+	2	gene_id "RP1-149A16.10-010"; transcript_id "RP1-149A16.10-010"; exon_number 14;
ENm004.contig2	ExonAligner	CDS	547387	547510	.	+	0	gene_id "RP1-149A16.10-010"; transcript_id "RP1-149A16.10-010"; exon_number 15;
ENm004.contig2	ExonAligner	CDS	550364	550488	.	+	2	gene_id "RP1-149A16.10-011"; transcript_id "RP1-149A16.10-011"; exon_number 1;
ENm004.contig2	ExonAligner	CDS	547387	547510	.	+	0	gene_id "RP1-149A16.10-011"; transcript_id "RP1-149A16.10-011"; exon_number 2;
ENm004.contig2	ExonAligner	CDS	517324	517618	.	-	1	gene_id "LL22NC03-28H9.2-001"; transcript_id "LL22NC03-28H9.2-001"; exon_number 2;
ENm004.contig2	ExonAligner	CDS	512726	512953	.	-	0	gene_id "LL22NC03-28H9.2-001"; transcript_id "LL22NC03-28H9.2-001"; exon_number 3;
ENm004.contig2	ExonAligner	CDS	511431	511572	.	-	0	gene_id "LL22NC03-28H9.2-001"; transcript_id "LL22NC03-28H9.2-001"; exon_number 4;
ENm004.contig2	ExonAligner	CDS	508976	509059	.	-	2	gene_id "LL22NC03-28H9.2-001"; transcript_id "LL22NC03-28H9.2-001"; exon_number 5;
ENm004.contig2	ExonAligner	CDS	506051	506146	.	-	2	gene_id "LL22NC03-28H9.2-001"; transcript_id "LL22NC03-28H9.2-001"; exon_number 6;
ENm004.contig2	ExonAligner	CDS	504313	504489	.	-	2	gene_id "LL22NC03-28H9.2-001"; transcript_id "LL22NC03-28H9.2-001"; exon_number 7;
ENm004.contig2	ExonAligner	CDS	502376	502413	.	-	2	gene_id "LL22NC03-28H9.2-001"; transcript_id "LL22NC03-28H9.2-001"; exon_number 8;
ENm004.contig2	ExonAligner	CDS	501067	501456	.	-	0	gene_id "LL22NC03-28H9.2-001"; transcript_id "LL22NC03-28H9.2-001"; exon_number 9;
ENm004.contig2	ExonAligner	CDS	517324	517618	.	-	1	gene_id "LL22NC03-28H9.2-002"; transcript_id "LL22NC03-28H9.2-002"; exon_number 2;
ENm004.contig2	ExonAligner	CDS	512726	512953	.	-	0	gene_id "LL22NC03-28H9.2-002"; transcript_id "LL22NC03-28H9.2-002"; exon_number 3;
ENm004.contig2	ExonAligner	CDS	511431	511572	.	-	0	gene_id "LL22NC03-28H9.2-002"; transcript_id "LL22NC03-28H9.2-002"; exon_number 4;
ENm004.contig2	ExonAligner	CDS	508976	509059	.	-	2	gene_id "LL22NC03-28H9.2-002"; transcript_id "LL22NC03-28H9.2-002"; exon_number 5;
ENm004.contig2	ExonAligner	CDS	506051	506146	.	-	2	gene_id "LL22NC03-28H9.2-002"; transcript_id "LL22NC03-28H9.2-002"; exon_number 6;
ENm004.contig2	ExonAligner	CDS	504313	504489	.	-	2	gene_id "LL22NC03-28H9.2-002"; transcript_id "LL22NC03-28H9.2-002"; exon_number 7;
ENm004.contig2	ExonAligner	CDS	502376	502413	.	-	2	gene_id "LL22NC03-28H9.2-002"; transcript_id "LL22NC03-28H9.2-002"; exon_number 8;
ENm004.contig2	ExonAligner	CDS	501067	501456	.	-	0	gene_id "LL22NC03-28H9.2-002"; transcript_id "LL22NC03-28H9.2-002"; exon_number 9;
ENm004.contig2	ExonAligner	CDS	494886	495021	.	+	1	gene_id "LL22NC03-28H9.1-001"; transcript_id "LL22NC03-28H9.1-001"; exon_number 1;
ENm004.contig2	ExonAligner	CDS	491386	491674	.	+	2	gene_id "LL22NC03-28H9.1-001"; transcript_id "LL22NC03-28H9.1-001"; exon_number 2;
ENm004.contig2	ExonAligner	CDS	486399	486480	.	+	0	gene_id "LL22NC03-28H9.1-001"; transcript_id "LL22NC03-28H9.1-001"; exon_number 3;
ENm004.contig2	ExonAligner	CDS	485404	485532	.	+	0	gene_id "LL22NC03-28H9.1-001"; transcript_id "LL22NC03-28H9.1-001"; exon_number 4;
ENm004.contig2	ExonAligner	CDS	480935	481037	.	+	1	gene_id "LL22NC03-28H9.1-001"; transcript_id "LL22NC03-28H9.1-001"; exon_number 5;
ENm004.contig2	ExonAligner	CDS	476558	476632	.	+	1	gene_id "LL22NC03-28H9.1-001"; transcript_id "LL22NC03-28H9.1-001"; exon_number 6;
ENm004.contig2	ExonAligner	CDS	471323	471465	.	+	0	gene_id "LL22NC03-28H9.1-001"; transcript_id "LL22NC03-28H9.1-001"; exon_number 7;
ENm004.contig2	ExonAligner	CDS	423481	423543	.	+	0	gene_id "LL22NC03-28H9.1-001"; transcript_id "LL22NC03-28H9.1-001"; exon_number 8;
ENm004.contig2	ExonAligner	CDS	194117	194200	.	+	0	gene_id "LL22NC03-28H9.1-001"; transcript_id "LL22NC03-28H9.1-001"; exon_number 9;
ENm004.contig2	ExonAligner	CDS	190506	190662	.	+	1	gene_id "LL22NC03-28H9.1-001"; transcript_id "LL22NC03-28H9.1-001"; exon_number 10;
ENm004.contig2	ExonAligner	CDS	131942	132033	.	+	0	gene_id "LL22NC03-28H9.1-001"; transcript_id "LL22NC03-28H9.1-001"; exon_number 11;
ENm004.contig2	ExonAligner	CDS	102370	102427	.	+	1	gene_id "LL22NC03-28H9.1-001"; transcript_id "LL22NC03-28H9.1-001"; exon_number 12;
ENm004.contig2	ExonAligner	CDS	83552	83862	.	+	0	gene_id "LL22NC03-28H9.1-001"; transcript_id "LL22NC03-28H9.1-001"; exon_number 13;
ENm004.contig2	ExonAligner	CDS	253848	253968	.	-	0	gene_id "RP1-309I22.1-001"; transcript_id "RP1-309I22.1-001"; exon_number 1;
ENm004.contig2	ExonAligner	CDS	209486	209568	.	-	2	gene_id "RP1-309I22.1-001"; transcript_id "RP1-309I22.1-001"; exon_number 2;
ENm004.contig2	ExonAligner	CDS	201877	201988	.	-	0	gene_id "RP1-309I22.1-001"; transcript_id "RP1-309I22.1-001"; exon_number 3;
ENm004.contig2	ExonAligner	CDS	201101	201222	.	-	2	gene_id "RP1-309I22.1-001"; transcript_id "RP1-309I22.1-001"; exon_number 4;
ENm004.contig2	ExonAligner	CDS	199824	200024	.	-	0	gene_id "RP1-309I22.1-001"; transcript_id "RP1-309I22.1-001"; exon_number 5;
ENm004.contig2	ExonAligner	CDS	253848	253968	.	-	0	gene_id "RP1-309I22.1-003"; transcript_id "RP1-309I22.1-003"; exon_number 1;
ENm004.contig2	ExonAligner	CDS	209486	209568	.	-	2	gene_id "RP1-309I22.1-003"; transcript_id "RP1-309I22.1-003"; exon_number 2;
ENm004.contig2	ExonAligner	CDS	201877	201988	.	-	0	gene_id "RP1-309I22.1-003"; transcript_id "RP1-309I22.1-003"; exon_number 3;
ENm004.contig2	ExonAligner	CDS	201101	201222	.	-	2	gene_id "RP1-309I22.1-003"; transcript_id "RP1-309I22.1-003"; exon_number 4;
ENm004.contig2	ExonAligner	CDS	199855	200031	.	-	0	gene_id "RP1-309I22.1-003"; transcript_id "RP1-309I22.1-003"; exon_number 5;
ENm004.contig2	ExonAligner	CDS	253848	253968	.	-	0	gene_id "RP1-309I22.1-002"; transcript_id "RP1-309I22.1-002"; exon_number 1;
ENm004.contig2	ExonAligner	CDS	209486	209568	.	-	2	gene_id "RP1-309I22.1-002"; transcript_id "RP1-309I22.1-002"; exon_number 2;
ENm004.contig2	ExonAligner	CDS	201877	201988	.	-	0	gene_id "RP1-309I22.1-002"; transcript_id "RP1-309I22.1-002"; exon_number 3;
ENm004.contig2	ExonAligner	CDS	201126	201222	.	-	2	gene_id "RP1-309I22.1-002"; transcript_id "RP1-309I22.1-002"; exon_number 4;
ENm004.contig2	ExonAligner	CDS	199855	200056	.	-	1	gene_id "RP1-309I22.1-002"; transcript_id "RP1-309I22.1-002"; exon_number 5;
ENm004.contig2	ExonAligner	CDS	102370	102402	.	+	1	gene_id "LL22NC03-28H9.1-008"; transcript_id "LL22NC03-28H9.1-008"; exon_number 1;
ENm004.contig2	ExonAligner	CDS	83552	83862	.	+	0	gene_id "LL22NC03-28H9.1-008"; transcript_id "LL22NC03-28H9.1-008"; exon_number 2;
ENm005.contig2	ExonAligner	CDS	34711	34870	.	+	0	gene_id "AP000272.65-001"; transcript_id "AP000272.65-001"; exon_number 1;
ENm005.contig2	ExonAligner	CDS	71378	71568	.	+	2	gene_id "AP000272.65-001"; transcript_id "AP000272.65-001"; exon_number 2;
ENm005.contig2	ExonAligner	CDS	74692	74815	.	+	0	gene_id "AP000272.65-001"; transcript_id "AP000272.65-001"; exon_number 3;
ENm005.contig2	ExonAligner	CDS	83367	83519	.	+	2	gene_id "AP000272.65-001"; transcript_id "AP000272.65-001"; exon_number 4;
ENm005.contig2	ExonAligner	CDS	94235	94378	.	+	2	gene_id "AP000272.65-001"; transcript_id "AP000272.65-001"; exon_number 5;
ENm005.contig2	ExonAligner	CDS	102903	102977	.	+	2	gene_id "AP000272.65-001"; transcript_id "AP000272.65-001"; exon_number 6;
ENm005.contig2	ExonAligner	CDS	104392	104475	.	+	2	gene_id "AP000272.65-001"; transcript_id "AP000272.65-001"; exon_number 7;
ENm005.contig2	ExonAligner	CDS	112739	113118	.	+	2	gene_id "AP000272.65-001"; transcript_id "AP000272.65-001"; exon_number 8;
ENm005.contig2	ExonAligner	CDS	34711	34870	.	+	0	gene_id "AP000272.65-002"; transcript_id "AP000272.65-002"; exon_number 1;
ENm005.contig2	ExonAligner	CDS	71378	71568	.	+	2	gene_id "AP000272.65-002"; transcript_id "AP000272.65-002"; exon_number 2;
ENm005.contig2	ExonAligner	CDS	74692	74815	.	+	0	gene_id "AP000272.65-002"; transcript_id "AP000272.65-002"; exon_number 3;
ENm005.contig2	ExonAligner	CDS	83367	83519	.	+	2	gene_id "AP000272.65-002"; transcript_id "AP000272.65-002"; exon_number 4;
ENm005.contig2	ExonAligner	CDS	94235	94378	.	+	2	gene_id "AP000272.65-002"; transcript_id "AP000272.65-002"; exon_number 5;
ENm005.contig2	ExonAligner	CDS	102903	102968	.	+	2	gene_id "AP000272.65-002"; transcript_id "AP000272.65-002"; exon_number 6;
ENm005.contig2	ExonAligner	CDS	104392	104475	.	+	2	gene_id "AP000272.65-002"; transcript_id "AP000272.65-002"; exon_number 7;
ENm005.contig2	ExonAligner	CDS	112739	113118	.	+	2	gene_id "AP000272.65-002"; transcript_id "AP000272.65-002"; exon_number 8;
ENm005.contig1	ExonAligner	CDS	17946	18108	.	+	0	gene_id "AP000274.7-001"; transcript_id "AP000274.7-001"; exon_number 1;
ENm005.contig1	ExonAligner	CDS	15774	15911	.	+	0	gene_id "AP000274.7-001"; transcript_id "AP000274.7-001"; exon_number 2;
ENm005.contig1	ExonAligner	CDS	13989	14204	.	+	0	gene_id "AP000274.7-001"; transcript_id "AP000274.7-001"; exon_number 3;
ENm005.contig1	ExonAligner	CDS	12792	12923	.	+	0	gene_id "AP000274.7-001"; transcript_id "AP000274.7-001"; exon_number 4;
ENm005.contig2	ExonAligner	CDS	153754	153864	.	-	0	gene_id "AP000275.61-006"; transcript_id "AP000275.61-006"; exon_number 1;
ENm005.contig2	ExonAligner	CDS	155028	155159	.	-	0	gene_id "AP000275.61-006"; transcript_id "AP000275.61-006"; exon_number 2;
ENm005.contig2	ExonAligner	CDS	155866	156012	.	-	0	gene_id "AP000275.61-006"; transcript_id "AP000275.61-006"; exon_number 3;
ENm005.contig2	ExonAligner	CDS	153754	153864	.	-	0	gene_id "AP000275.61-001"; transcript_id "AP000275.61-001"; exon_number 1;
ENm005.contig2	ExonAligner	CDS	154149	154244	.	-	0	gene_id "AP000275.61-001"; transcript_id "AP000275.61-001"; exon_number 2;
ENm005.contig2	ExonAligner	CDS	155028	155159	.	-	0	gene_id "AP000275.61-001"; transcript_id "AP000275.61-001"; exon_number 3;
ENm005.contig2	ExonAligner	CDS	155869	156021	.	-	0	gene_id "AP000275.61-001"; transcript_id "AP000275.61-001"; exon_number 4;
ENm005.contig2	ExonAligner	CDS	157967	158034	.	-	2	gene_id "AP000275.61-001"; transcript_id "AP000275.61-001"; exon_number 5;
ENm005.contig2	ExonAligner	CDS	159230	159397	.	-	2	gene_id "AP000275.61-001"; transcript_id "AP000275.61-001"; exon_number 6;
ENm005.contig2	ExonAligner	CDS	161954	162092	.	-	0	gene_id "AP000275.61-001"; transcript_id "AP000275.61-001"; exon_number 7;
ENm005.contig2	ExonAligner	CDS	154954	155159	.	-	0	gene_id "AP000275.61-002"; transcript_id "AP000275.61-002"; exon_number 1;
ENm005.contig2	ExonAligner	CDS	155869	156021	.	-	0	gene_id "AP000275.61-002"; transcript_id "AP000275.61-002"; exon_number 2;
ENm005.contig2	ExonAligner	CDS	157967	158034	.	-	2	gene_id "AP000275.61-002"; transcript_id "AP000275.61-002"; exon_number 3;
ENm005.contig2	ExonAligner	CDS	159230	159397	.	-	2	gene_id "AP000275.61-002"; transcript_id "AP000275.61-002"; exon_number 4;
ENm005.contig2	ExonAligner	CDS	161954	162092	.	-	0	gene_id "AP000275.61-002"; transcript_id "AP000275.61-002"; exon_number 5;
ENm005.contig2	ExonAligner	CDS	155089	155159	.	-	0	gene_id "AP000275.61-007"; transcript_id "AP000275.61-007"; exon_number 1;
ENm005.contig2	ExonAligner	CDS	155869	156021	.	-	0	gene_id "AP000275.61-007"; transcript_id "AP000275.61-007"; exon_number 2;
ENm005.contig2	ExonAligner	CDS	157967	158034	.	-	2	gene_id "AP000275.61-007"; transcript_id "AP000275.61-007"; exon_number 3;
ENm005.contig2	ExonAligner	CDS	159230	159346	.	-	2	gene_id "AP000275.61-007"; transcript_id "AP000275.61-007"; exon_number 4;
ENm005.contig2	ExonAligner	CDS	161954	162092	.	-	0	gene_id "AP000275.61-007"; transcript_id "AP000275.61-007"; exon_number 5;
ENm005.contig2	ExonAligner	CDS	167090	167893	.	-	0	gene_id "AP000275.63-004"; transcript_id "AP000275.63-004"; exon_number 1;
ENm005.contig2	ExonAligner	CDS	174546	174763	.	-	2	gene_id "AP000275.63-004"; transcript_id "AP000275.63-004"; exon_number 2;
ENm005.contig2	ExonAligner	CDS	175002	175110	.	-	0	gene_id "AP000275.63-004"; transcript_id "AP000275.63-004"; exon_number 3;
ENm005.contig2	ExonAligner	CDS	177630	177700	.	-	2	gene_id "AP000275.63-004"; transcript_id "AP000275.63-004"; exon_number 4;
ENm005.contig2	ExonAligner	CDS	177835	177873	.	-	2	gene_id "AP000275.63-004"; transcript_id "AP000275.63-004"; exon_number 5;
ENm005.contig2	ExonAligner	CDS	179149	179196	.	-	2	gene_id "AP000275.63-004"; transcript_id "AP000275.63-004"; exon_number 6;
ENm005.contig2	ExonAligner	CDS	181129	181167	.	-	2	gene_id "AP000275.63-004"; transcript_id "AP000275.63-004"; exon_number 7;
ENm005.contig2	ExonAligner	CDS	181731	181871	.	-	2	gene_id "AP000275.63-004"; transcript_id "AP000275.63-004"; exon_number 8;
ENm005.contig2	ExonAligner	CDS	182751	182960	.	-	2	gene_id "AP000275.63-004"; transcript_id "AP000275.63-004"; exon_number 9;
ENm005.contig2	ExonAligner	CDS	186368	186530	.	-	0	gene_id "AP000275.63-004"; transcript_id "AP000275.63-004"; exon_number 10;
ENm005.contig2	ExonAligner	CDS	189858	189936	.	-	1	gene_id "AP000275.63-004"; transcript_id "AP000275.63-004"; exon_number 11;
ENm005.contig2	ExonAligner	CDS	193805	194020	.	-	1	gene_id "AP000275.63-004"; transcript_id "AP000275.63-004"; exon_number 12;
ENm005.contig2	ExonAligner	CDS	194124	194235	.	-	2	gene_id "AP000275.63-004"; transcript_id "AP000275.63-004"; exon_number 13;
ENm005.contig2	ExonAligner	CDS	194936	195092	.	-	0	gene_id "AP000275.63-004"; transcript_id "AP000275.63-004"; exon_number 14;
ENm005.contig2	ExonAligner	CDS	196238	196390	.	-	0	gene_id "AP000275.63-004"; transcript_id "AP000275.63-004"; exon_number 15;
ENm005.contig2	ExonAligner	CDS	196838	197030	.	-	1	gene_id "AP000275.63-004"; transcript_id "AP000275.63-004"; exon_number 16;
ENm005.contig2	ExonAligner	CDS	197303	197443	.	-	1	gene_id "AP000275.63-004"; transcript_id "AP000275.63-004"; exon_number 17;
ENm005.contig2	ExonAligner	CDS	202280	202364	.	-	2	gene_id "AP000275.63-004"; transcript_id "AP000275.63-004"; exon_number 18;
ENm005.contig2	ExonAligner	CDS	204175	204360	.	-	2	gene_id "AP000275.63-004"; transcript_id "AP000275.63-004"; exon_number 19;
ENm005.contig2	ExonAligner	CDS	207119	207136	.	-	2	gene_id "AP000275.63-004"; transcript_id "AP000275.63-004"; exon_number 20;
ENm005.contig2	ExonAligner	CDS	209616	209772	.	-	0	gene_id "AP000275.63-004"; transcript_id "AP000275.63-004"; exon_number 21;
ENm005.contig2	ExonAligner	CDS	212791	212937	.	-	0	gene_id "AP000275.63-004"; transcript_id "AP000275.63-004"; exon_number 22;
ENm005.contig2	ExonAligner	CDS	215395	215470	.	-	1	gene_id "AP000275.63-004"; transcript_id "AP000275.63-004"; exon_number 23;
ENm005.contig2	ExonAligner	CDS	216635	216798	.	-	0	gene_id "AP000275.63-004"; transcript_id "AP000275.63-004"; exon_number 24;
ENm005.contig2	ExonAligner	CDS	217997	218087	.	-	1	gene_id "AP000275.63-004"; transcript_id "AP000275.63-004"; exon_number 25;
ENm005.contig2	ExonAligner	CDS	220526	220581	.	-	0	gene_id "AP000275.63-004"; transcript_id "AP000275.63-004"; exon_number 26;
ENm005.contig2	ExonAligner	CDS	226126	226203	.	-	0	gene_id "AP000275.63-004"; transcript_id "AP000275.63-004"; exon_number 27;
ENm005.contig2	ExonAligner	CDS	227492	227717	.	-	1	gene_id "AP000275.63-004"; transcript_id "AP000275.63-004"; exon_number 28;
ENm005.contig2	ExonAligner	CDS	230908	231175	.	-	2	gene_id "AP000275.63-004"; transcript_id "AP000275.63-004"; exon_number 29;
ENm005.contig2	ExonAligner	CDS	232656	232742	.	-	2	gene_id "AP000275.63-004"; transcript_id "AP000275.63-004"; exon_number 30;
ENm005.contig2	ExonAligner	CDS	254581	254704	.	-	0	gene_id "AP000275.63-004"; transcript_id "AP000275.63-004"; exon_number 31;
ENm005.contig2	ExonAligner	CDS	170594	170614	.	-	0	gene_id "AP000275.63-003"; transcript_id "AP000275.63-003"; exon_number 1;
ENm005.contig2	ExonAligner	CDS	174546	174763	.	-	2	gene_id "AP000275.63-003"; transcript_id "AP000275.63-003"; exon_number 2;
ENm005.contig2	ExonAligner	CDS	175002	175110	.	-	0	gene_id "AP000275.63-003"; transcript_id "AP000275.63-003"; exon_number 3;
ENm005.contig2	ExonAligner	CDS	177630	177700	.	-	2	gene_id "AP000275.63-003"; transcript_id "AP000275.63-003"; exon_number 4;
ENm005.contig2	ExonAligner	CDS	177835	177873	.	-	2	gene_id "AP000275.63-003"; transcript_id "AP000275.63-003"; exon_number 5;
ENm005.contig2	ExonAligner	CDS	181129	181167	.	-	2	gene_id "AP000275.63-003"; transcript_id "AP000275.63-003"; exon_number 6;
ENm005.contig2	ExonAligner	CDS	181734	181792	.	-	1	gene_id "AP000275.63-003"; transcript_id "AP000275.63-003"; exon_number 7;
ENm005.contig2	ExonAligner	CDS	181844	181868	.	-	2	gene_id "AP000275.63-003"; transcript_id "AP000275.63-003"; exon_number 8;
ENm005.contig2	ExonAligner	CDS	182751	182960	.	-	2	gene_id "AP000275.63-003"; transcript_id "AP000275.63-003"; exon_number 9;
ENm005.contig2	ExonAligner	CDS	186368	186530	.	-	0	gene_id "AP000275.63-003"; transcript_id "AP000275.63-003"; exon_number 10;
ENm005.contig2	ExonAligner	CDS	189858	189936	.	-	1	gene_id "AP000275.63-003"; transcript_id "AP000275.63-003"; exon_number 11;
ENm005.contig2	ExonAligner	CDS	193805	194020	.	-	1	gene_id "AP000275.63-003"; transcript_id "AP000275.63-003"; exon_number 12;
ENm005.contig2	ExonAligner	CDS	194124	194235	.	-	2	gene_id "AP000275.63-003"; transcript_id "AP000275.63-003"; exon_number 13;
ENm005.contig2	ExonAligner	CDS	194936	195092	.	-	0	gene_id "AP000275.63-003"; transcript_id "AP000275.63-003"; exon_number 14;
ENm005.contig2	ExonAligner	CDS	196238	196390	.	-	0	gene_id "AP000275.63-003"; transcript_id "AP000275.63-003"; exon_number 15;
ENm005.contig2	ExonAligner	CDS	196838	197030	.	-	1	gene_id "AP000275.63-003"; transcript_id "AP000275.63-003"; exon_number 16;
ENm005.contig2	ExonAligner	CDS	197303	197443	.	-	1	gene_id "AP000275.63-003"; transcript_id "AP000275.63-003"; exon_number 17;
ENm005.contig2	ExonAligner	CDS	202280	202364	.	-	2	gene_id "AP000275.63-003"; transcript_id "AP000275.63-003"; exon_number 18;
ENm005.contig2	ExonAligner	CDS	204175	204360	.	-	2	gene_id "AP000275.63-003"; transcript_id "AP000275.63-003"; exon_number 19;
ENm005.contig2	ExonAligner	CDS	207119	207136	.	-	2	gene_id "AP000275.63-003"; transcript_id "AP000275.63-003"; exon_number 20;
ENm005.contig2	ExonAligner	CDS	209616	209772	.	-	0	gene_id "AP000275.63-003"; transcript_id "AP000275.63-003"; exon_number 21;
ENm005.contig2	ExonAligner	CDS	212791	212937	.	-	0	gene_id "AP000275.63-003"; transcript_id "AP000275.63-003"; exon_number 22;
ENm005.contig2	ExonAligner	CDS	215395	215470	.	-	1	gene_id "AP000275.63-003"; transcript_id "AP000275.63-003"; exon_number 23;
ENm005.contig2	ExonAligner	CDS	216635	216798	.	-	0	gene_id "AP000275.63-003"; transcript_id "AP000275.63-003"; exon_number 24;
ENm005.contig2	ExonAligner	CDS	217997	218087	.	-	1	gene_id "AP000275.63-003"; transcript_id "AP000275.63-003"; exon_number 25;
ENm005.contig2	ExonAligner	CDS	220526	220581	.	-	0	gene_id "AP000275.63-003"; transcript_id "AP000275.63-003"; exon_number 26;
ENm005.contig2	ExonAligner	CDS	226126	226203	.	-	0	gene_id "AP000275.63-003"; transcript_id "AP000275.63-003"; exon_number 27;
ENm005.contig2	ExonAligner	CDS	227492	227717	.	-	1	gene_id "AP000275.63-003"; transcript_id "AP000275.63-003"; exon_number 28;
ENm005.contig2	ExonAligner	CDS	230908	231175	.	-	2	gene_id "AP000275.63-003"; transcript_id "AP000275.63-003"; exon_number 29;
ENm005.contig2	ExonAligner	CDS	232656	232742	.	-	2	gene_id "AP000275.63-003"; transcript_id "AP000275.63-003"; exon_number 30;
ENm005.contig2	ExonAligner	CDS	254581	254704	.	-	0	gene_id "AP000275.63-003"; transcript_id "AP000275.63-003"; exon_number 31;
ENm005.contig2	ExonAligner	CDS	170594	170614	.	-	0	gene_id "AP000275.63-001"; transcript_id "AP000275.63-001"; exon_number 1;
ENm005.contig2	ExonAligner	CDS	174546	174763	.	-	2	gene_id "AP000275.63-001"; transcript_id "AP000275.63-001"; exon_number 2;
ENm005.contig2	ExonAligner	CDS	175002	175110	.	-	0	gene_id "AP000275.63-001"; transcript_id "AP000275.63-001"; exon_number 3;
ENm005.contig2	ExonAligner	CDS	177630	177700	.	-	2	gene_id "AP000275.63-001"; transcript_id "AP000275.63-001"; exon_number 4;
ENm005.contig2	ExonAligner	CDS	177835	177873	.	-	2	gene_id "AP000275.63-001"; transcript_id "AP000275.63-001"; exon_number 5;
ENm005.contig2	ExonAligner	CDS	179149	179196	.	-	2	gene_id "AP000275.63-001"; transcript_id "AP000275.63-001"; exon_number 6;
ENm005.contig2	ExonAligner	CDS	181129	181167	.	-	2	gene_id "AP000275.63-001"; transcript_id "AP000275.63-001"; exon_number 7;
ENm005.contig2	ExonAligner	CDS	181731	181871	.	-	2	gene_id "AP000275.63-001"; transcript_id "AP000275.63-001"; exon_number 8;
ENm005.contig2	ExonAligner	CDS	182751	182960	.	-	2	gene_id "AP000275.63-001"; transcript_id "AP000275.63-001"; exon_number 9;
ENm005.contig2	ExonAligner	CDS	186368	186530	.	-	0	gene_id "AP000275.63-001"; transcript_id "AP000275.63-001"; exon_number 10;
ENm005.contig2	ExonAligner	CDS	189858	189936	.	-	1	gene_id "AP000275.63-001"; transcript_id "AP000275.63-001"; exon_number 11;
ENm005.contig2	ExonAligner	CDS	193805	194020	.	-	1	gene_id "AP000275.63-001"; transcript_id "AP000275.63-001"; exon_number 12;
ENm005.contig2	ExonAligner	CDS	194124	194235	.	-	2	gene_id "AP000275.63-001"; transcript_id "AP000275.63-001"; exon_number 13;
ENm005.contig2	ExonAligner	CDS	194936	195092	.	-	0	gene_id "AP000275.63-001"; transcript_id "AP000275.63-001"; exon_number 14;
ENm005.contig2	ExonAligner	CDS	196238	196390	.	-	0	gene_id "AP000275.63-001"; transcript_id "AP000275.63-001"; exon_number 15;
ENm005.contig2	ExonAligner	CDS	196838	197030	.	-	1	gene_id "AP000275.63-001"; transcript_id "AP000275.63-001"; exon_number 16;
ENm005.contig2	ExonAligner	CDS	197303	197443	.	-	1	gene_id "AP000275.63-001"; transcript_id "AP000275.63-001"; exon_number 17;
ENm005.contig2	ExonAligner	CDS	202280	202364	.	-	2	gene_id "AP000275.63-001"; transcript_id "AP000275.63-001"; exon_number 18;
ENm005.contig2	ExonAligner	CDS	204175	204360	.	-	2	gene_id "AP000275.63-001"; transcript_id "AP000275.63-001"; exon_number 19;
ENm005.contig2	ExonAligner	CDS	207119	207136	.	-	2	gene_id "AP000275.63-001"; transcript_id "AP000275.63-001"; exon_number 20;
ENm005.contig2	ExonAligner	CDS	209616	209772	.	-	0	gene_id "AP000275.63-001"; transcript_id "AP000275.63-001"; exon_number 21;
ENm005.contig2	ExonAligner	CDS	212791	212937	.	-	0	gene_id "AP000275.63-001"; transcript_id "AP000275.63-001"; exon_number 22;
ENm005.contig2	ExonAligner	CDS	215395	215470	.	-	1	gene_id "AP000275.63-001"; transcript_id "AP000275.63-001"; exon_number 23;
ENm005.contig2	ExonAligner	CDS	216635	216798	.	-	0	gene_id "AP000275.63-001"; transcript_id "AP000275.63-001"; exon_number 24;
ENm005.contig2	ExonAligner	CDS	217997	218087	.	-	1	gene_id "AP000275.63-001"; transcript_id "AP000275.63-001"; exon_number 25;
ENm005.contig2	ExonAligner	CDS	220526	220581	.	-	0	gene_id "AP000275.63-001"; transcript_id "AP000275.63-001"; exon_number 26;
ENm005.contig2	ExonAligner	CDS	226126	226203	.	-	0	gene_id "AP000275.63-001"; transcript_id "AP000275.63-001"; exon_number 27;
ENm005.contig2	ExonAligner	CDS	227492	227717	.	-	1	gene_id "AP000275.63-001"; transcript_id "AP000275.63-001"; exon_number 28;
ENm005.contig2	ExonAligner	CDS	230908	231175	.	-	2	gene_id "AP000275.63-001"; transcript_id "AP000275.63-001"; exon_number 29;
ENm005.contig2	ExonAligner	CDS	232656	232742	.	-	2	gene_id "AP000275.63-001"; transcript_id "AP000275.63-001"; exon_number 30;
ENm005.contig2	ExonAligner	CDS	254581	254704	.	-	0	gene_id "AP000275.63-001"; transcript_id "AP000275.63-001"; exon_number 31;
ENm005.contig2	ExonAligner	CDS	174653	174763	.	-	1	gene_id "AP000275.63-008"; transcript_id "AP000275.63-008"; exon_number 1;
ENm005.contig2	ExonAligner	CDS	175002	175110	.	-	2	gene_id "AP000275.63-008"; transcript_id "AP000275.63-008"; exon_number 2;
ENm005.contig2	ExonAligner	CDS	177630	177700	.	-	1	gene_id "AP000275.63-008"; transcript_id "AP000275.63-008"; exon_number 3;
ENm005.contig2	ExonAligner	CDS	181731	181804	.	-	2	gene_id "AP000275.63-008"; transcript_id "AP000275.63-008"; exon_number 4;
ENm005.contig2	ExonAligner	CDS	196878	197030	.	-	1	gene_id "AP000275.63-002"; transcript_id "AP000275.63-002"; exon_number 1;
ENm005.contig2	ExonAligner	CDS	197303	197443	.	-	1	gene_id "AP000275.63-002"; transcript_id "AP000275.63-002"; exon_number 2;
ENm005.contig2	ExonAligner	CDS	202280	202364	.	-	2	gene_id "AP000275.63-002"; transcript_id "AP000275.63-002"; exon_number 3;
ENm005.contig2	ExonAligner	CDS	204175	204360	.	-	2	gene_id "AP000275.63-002"; transcript_id "AP000275.63-002"; exon_number 4;
ENm005.contig2	ExonAligner	CDS	209616	209781	.	-	0	gene_id "AP000275.63-002"; transcript_id "AP000275.63-002"; exon_number 5;
ENm005.contig2	ExonAligner	CDS	212791	212937	.	-	0	gene_id "AP000275.63-002"; transcript_id "AP000275.63-002"; exon_number 6;
ENm005.contig2	ExonAligner	CDS	215395	215470	.	-	1	gene_id "AP000275.63-002"; transcript_id "AP000275.63-002"; exon_number 7;
ENm005.contig2	ExonAligner	CDS	216635	216798	.	-	0	gene_id "AP000275.63-002"; transcript_id "AP000275.63-002"; exon_number 8;
ENm005.contig2	ExonAligner	CDS	217997	218087	.	-	1	gene_id "AP000275.63-002"; transcript_id "AP000275.63-002"; exon_number 9;
ENm005.contig2	ExonAligner	CDS	220526	220581	.	-	0	gene_id "AP000275.63-002"; transcript_id "AP000275.63-002"; exon_number 10;
ENm005.contig2	ExonAligner	CDS	226126	226203	.	-	0	gene_id "AP000275.63-002"; transcript_id "AP000275.63-002"; exon_number 11;
ENm005.contig2	ExonAligner	CDS	227492	227717	.	-	1	gene_id "AP000275.63-002"; transcript_id "AP000275.63-002"; exon_number 12;
ENm005.contig2	ExonAligner	CDS	230908	231175	.	-	2	gene_id "AP000275.63-002"; transcript_id "AP000275.63-002"; exon_number 13;
ENm005.contig2	ExonAligner	CDS	232656	232742	.	-	2	gene_id "AP000275.63-002"; transcript_id "AP000275.63-002"; exon_number 14;
ENm005.contig2	ExonAligner	CDS	254581	254704	.	-	0	gene_id "AP000275.63-002"; transcript_id "AP000275.63-002"; exon_number 15;
ENm005.contig2	ExonAligner	CDS	263290	263410	.	-	1	gene_id "AP000279.68-001"; transcript_id "AP000279.68-001"; exon_number 1;
ENm005.contig2	ExonAligner	CDS	265497	265651	.	-	0	gene_id "AP000279.68-001"; transcript_id "AP000279.68-001"; exon_number 2;
ENm005.contig2	ExonAligner	CDS	267784	267930	.	-	0	gene_id "AP000279.68-001"; transcript_id "AP000279.68-001"; exon_number 3;
ENm005.contig2	ExonAligner	CDS	272045	272105	.	-	1	gene_id "AP000279.68-001"; transcript_id "AP000279.68-001"; exon_number 4;
ENm005.contig2	ExonAligner	CDS	272495	272565	.	-	0	gene_id "AP000279.68-001"; transcript_id "AP000279.68-001"; exon_number 5;
ENm005.contig2	ExonAligner	CDS	273908	274029	.	-	2	gene_id "AP000279.68-001"; transcript_id "AP000279.68-001"; exon_number 6;
ENm005.contig2	ExonAligner	CDS	274696	274834	.	-	0	gene_id "AP000279.68-001"; transcript_id "AP000279.68-001"; exon_number 7;
ENm005.contig2	ExonAligner	CDS	276086	276279	.	-	2	gene_id "AP000279.68-001"; transcript_id "AP000279.68-001"; exon_number 8;
ENm005.contig2	ExonAligner	CDS	278082	278197	.	-	1	gene_id "AP000279.68-001"; transcript_id "AP000279.68-001"; exon_number 9;
ENm005.contig2	ExonAligner	CDS	278289	278382	.	-	2	gene_id "AP000279.68-001"; transcript_id "AP000279.68-001"; exon_number 10;
ENm005.contig2	ExonAligner	CDS	281739	281856	.	-	0	gene_id "AP000279.68-001"; transcript_id "AP000279.68-001"; exon_number 11;
ENm005.contig2	ExonAligner	CDS	285475	285658	.	-	1	gene_id "AP000279.68-001"; transcript_id "AP000279.68-001"; exon_number 12;
ENm005.contig2	ExonAligner	CDS	286195	286406	.	-	0	gene_id "AP000279.68-001"; transcript_id "AP000279.68-001"; exon_number 13;
ENm005.contig2	ExonAligner	CDS	287417	287514	.	-	2	gene_id "AP000279.68-001"; transcript_id "AP000279.68-001"; exon_number 14;
ENm005.contig2	ExonAligner	CDS	288078	288299	.	-	2	gene_id "AP000279.68-001"; transcript_id "AP000279.68-001"; exon_number 15;
ENm005.contig2	ExonAligner	CDS	289603	289779	.	-	2	gene_id "AP000279.68-001"; transcript_id "AP000279.68-001"; exon_number 16;
ENm005.contig2	ExonAligner	CDS	294513	294641	.	-	2	gene_id "AP000279.68-001"; transcript_id "AP000279.68-001"; exon_number 17;
ENm005.contig2	ExonAligner	CDS	296085	296439	.	-	0	gene_id "AP000279.68-001"; transcript_id "AP000279.68-001"; exon_number 18;
ENm005.contig2	ExonAligner	CDS	272045	272105	.	-	1	gene_id "AP000279.68-005"; transcript_id "AP000279.68-005"; exon_number 2;
ENm005.contig2	ExonAligner	CDS	272495	272565	.	-	0	gene_id "AP000279.68-005"; transcript_id "AP000279.68-005"; exon_number 3;
ENm005.contig2	ExonAligner	CDS	273908	274029	.	-	2	gene_id "AP000279.68-005"; transcript_id "AP000279.68-005"; exon_number 4;
ENm005.contig2	ExonAligner	CDS	274696	274834	.	-	0	gene_id "AP000279.68-005"; transcript_id "AP000279.68-005"; exon_number 5;
ENm005.contig2	ExonAligner	CDS	276086	276279	.	-	2	gene_id "AP000279.68-005"; transcript_id "AP000279.68-005"; exon_number 6;
ENm005.contig2	ExonAligner	CDS	278082	278197	.	-	1	gene_id "AP000279.68-005"; transcript_id "AP000279.68-005"; exon_number 7;
ENm005.contig2	ExonAligner	CDS	278289	278382	.	-	2	gene_id "AP000279.68-005"; transcript_id "AP000279.68-005"; exon_number 8;
ENm005.contig2	ExonAligner	CDS	281739	281856	.	-	0	gene_id "AP000279.68-005"; transcript_id "AP000279.68-005"; exon_number 9;
ENm005.contig2	ExonAligner	CDS	285475	285658	.	-	1	gene_id "AP000279.68-005"; transcript_id "AP000279.68-005"; exon_number 10;
ENm005.contig2	ExonAligner	CDS	286195	286406	.	-	0	gene_id "AP000279.68-005"; transcript_id "AP000279.68-005"; exon_number 11;
ENm005.contig2	ExonAligner	CDS	287417	287514	.	-	2	gene_id "AP000279.68-005"; transcript_id "AP000279.68-005"; exon_number 12;
ENm005.contig2	ExonAligner	CDS	288078	288299	.	-	2	gene_id "AP000279.68-005"; transcript_id "AP000279.68-005"; exon_number 13;
ENm005.contig2	ExonAligner	CDS	289603	289779	.	-	2	gene_id "AP000279.68-005"; transcript_id "AP000279.68-005"; exon_number 14;
ENm005.contig2	ExonAligner	CDS	294513	294641	.	-	2	gene_id "AP000279.68-005"; transcript_id "AP000279.68-005"; exon_number 15;
ENm005.contig2	ExonAligner	CDS	296085	296439	.	-	0	gene_id "AP000279.68-005"; transcript_id "AP000279.68-005"; exon_number 16;
ENm005.contig2	ExonAligner	CDS	282863	282889	.	-	0	gene_id "AP000279.68-004"; transcript_id "AP000279.68-004"; exon_number 1;
ENm005.contig2	ExonAligner	CDS	285475	285658	.	-	1	gene_id "AP000279.68-004"; transcript_id "AP000279.68-004"; exon_number 2;
ENm005.contig2	ExonAligner	CDS	286195	286406	.	-	0	gene_id "AP000279.68-004"; transcript_id "AP000279.68-004"; exon_number 3;
ENm005.contig2	ExonAligner	CDS	287417	287514	.	-	2	gene_id "AP000279.68-004"; transcript_id "AP000279.68-004"; exon_number 4;
ENm005.contig2	ExonAligner	CDS	288078	288299	.	-	2	gene_id "AP000279.68-004"; transcript_id "AP000279.68-004"; exon_number 5;
ENm005.contig2	ExonAligner	CDS	289603	289779	.	-	2	gene_id "AP000279.68-004"; transcript_id "AP000279.68-004"; exon_number 6;
ENm005.contig2	ExonAligner	CDS	294513	294641	.	-	2	gene_id "AP000279.68-004"; transcript_id "AP000279.68-004"; exon_number 7;
ENm005.contig2	ExonAligner	CDS	296085	296439	.	-	0	gene_id "AP000279.68-004"; transcript_id "AP000279.68-004"; exon_number 8;
ENm005.contig2	ExonAligner	CDS	317525	318269	.	-	0	gene_id "AP000280.67-001"; transcript_id "AP000280.67-001"; exon_number 1;
ENm005.contig2	ExonAligner	CDS	317525	318269	.	-	0	gene_id "AP000280.67-003"; transcript_id "AP000280.67-003"; exon_number 1;
ENm005.contig2	ExonAligner	CDS	317538	318231	.	-	1	gene_id "AP000280.67-004"; transcript_id "AP000280.67-004"; exon_number 1;
ENm005.contig2	ExonAligner	CDS	330659	330739	.	-	1	gene_id "AP000280.67-004"; transcript_id "AP000280.67-004"; exon_number 2;
ENm005.contig2	ExonAligner	CDS	333040	333129	.	-	0	gene_id "AP000280.67-004"; transcript_id "AP000280.67-004"; exon_number 3;
ENm005.contig2	ExonAligner	CDS	317557	318269	.	-	0	gene_id "AP000280.67-002"; transcript_id "AP000280.67-002"; exon_number 1;
ENm005.contig2	ExonAligner	CDS	576601	577438	.	+	0	gene_id "AP000289.5-001"; transcript_id "AP000289.5-001"; exon_number 1;
ENm005.contig2	ExonAligner	CDS	727436	727490	.	+	0	gene_id "AP000295.6-004"; transcript_id "AP000295.6-004"; exon_number 1;
ENm005.contig2	ExonAligner	CDS	728517	728558	.	+	2	gene_id "AP000295.6-004"; transcript_id "AP000295.6-004"; exon_number 2;
ENm005.contig2	ExonAligner	CDS	730207	730330	.	+	2	gene_id "AP000295.6-004"; transcript_id "AP000295.6-004"; exon_number 3;
ENm005.contig2	ExonAligner	CDS	731704	731870	.	+	1	gene_id "AP000295.6-004"; transcript_id "AP000295.6-004"; exon_number 4;
ENm005.contig2	ExonAligner	CDS	734319	734473	.	+	2	gene_id "AP000295.6-004"; transcript_id "AP000295.6-004"; exon_number 5;
ENm005.contig2	ExonAligner	CDS	738126	738294	.	+	0	gene_id "AP000295.6-004"; transcript_id "AP000295.6-004"; exon_number 6;
ENm005.contig2	ExonAligner	CDS	742872	743002	.	+	2	gene_id "AP000295.6-004"; transcript_id "AP000295.6-004"; exon_number 7;
ENm005.contig2	ExonAligner	CDS	727436	727490	.	+	0	gene_id "AP000295.6-001"; transcript_id "AP000295.6-001"; exon_number 1;
ENm005.contig2	ExonAligner	CDS	728517	728558	.	+	2	gene_id "AP000295.6-001"; transcript_id "AP000295.6-001"; exon_number 2;
ENm005.contig2	ExonAligner	CDS	730207	730330	.	+	2	gene_id "AP000295.6-001"; transcript_id "AP000295.6-001"; exon_number 3;
ENm005.contig2	ExonAligner	CDS	731704	731870	.	+	1	gene_id "AP000295.6-001"; transcript_id "AP000295.6-001"; exon_number 4;
ENm005.contig2	ExonAligner	CDS	734319	734473	.	+	2	gene_id "AP000295.6-001"; transcript_id "AP000295.6-001"; exon_number 5;
ENm005.contig2	ExonAligner	CDS	738126	738294	.	+	0	gene_id "AP000295.6-001"; transcript_id "AP000295.6-001"; exon_number 6;
ENm005.contig2	ExonAligner	CDS	742872	743002	.	+	2	gene_id "AP000295.6-001"; transcript_id "AP000295.6-001"; exon_number 7;
ENm005.contig2	ExonAligner	CDS	727436	727490	.	+	0	gene_id "AP000295.6-002"; transcript_id "AP000295.6-002"; exon_number 1;
ENm005.contig2	ExonAligner	CDS	728517	728558	.	+	2	gene_id "AP000295.6-002"; transcript_id "AP000295.6-002"; exon_number 2;
ENm005.contig2	ExonAligner	CDS	730207	730330	.	+	2	gene_id "AP000295.6-002"; transcript_id "AP000295.6-002"; exon_number 3;
ENm005.contig2	ExonAligner	CDS	731704	731870	.	+	1	gene_id "AP000295.6-002"; transcript_id "AP000295.6-002"; exon_number 4;
ENm005.contig2	ExonAligner	CDS	734319	734473	.	+	2	gene_id "AP000295.6-002"; transcript_id "AP000295.6-002"; exon_number 5;
ENm005.contig2	ExonAligner	CDS	738126	738294	.	+	0	gene_id "AP000295.6-002"; transcript_id "AP000295.6-002"; exon_number 6;
ENm005.contig2	ExonAligner	CDS	742872	743002	.	+	2	gene_id "AP000295.6-002"; transcript_id "AP000295.6-002"; exon_number 7;
ENm005.contig2	ExonAligner	CDS	747071	747784	.	+	0	gene_id "AP000295.6-002"; transcript_id "AP000295.6-002"; exon_number 8;
ENm005.contig2	ExonAligner	CDS	727436	727490	.	+	0	gene_id "AP000295.6-003"; transcript_id "AP000295.6-003"; exon_number 1;
ENm005.contig2	ExonAligner	CDS	728517	728558	.	+	2	gene_id "AP000295.6-003"; transcript_id "AP000295.6-003"; exon_number 2;
ENm005.contig2	ExonAligner	CDS	730207	730330	.	+	2	gene_id "AP000295.6-003"; transcript_id "AP000295.6-003"; exon_number 3;
ENm005.contig2	ExonAligner	CDS	731704	731870	.	+	1	gene_id "AP000295.6-003"; transcript_id "AP000295.6-003"; exon_number 4;
ENm005.contig2	ExonAligner	CDS	734319	734473	.	+	2	gene_id "AP000295.6-003"; transcript_id "AP000295.6-003"; exon_number 5;
ENm005.contig2	ExonAligner	CDS	738126	738294	.	+	0	gene_id "AP000295.6-003"; transcript_id "AP000295.6-003"; exon_number 6;
ENm005.contig2	ExonAligner	CDS	727436	727490	.	+	0	gene_id "AP000295.6-008"; transcript_id "AP000295.6-008"; exon_number 1;
ENm005.contig2	ExonAligner	CDS	728517	728558	.	+	2	gene_id "AP000295.6-008"; transcript_id "AP000295.6-008"; exon_number 2;
ENm005.contig2	ExonAligner	CDS	730207	730330	.	+	2	gene_id "AP000295.6-008"; transcript_id "AP000295.6-008"; exon_number 3;
ENm005.contig2	ExonAligner	CDS	731704	731870	.	+	1	gene_id "AP000295.6-008"; transcript_id "AP000295.6-008"; exon_number 4;
ENm005.contig2	ExonAligner	CDS	734319	734473	.	+	2	gene_id "AP000295.6-008"; transcript_id "AP000295.6-008"; exon_number 5;
ENm005.contig2	ExonAligner	CDS	738126	738294	.	+	0	gene_id "AP000295.6-007"; transcript_id "AP000295.6-007"; exon_number 2;
ENm005.contig2	ExonAligner	CDS	742872	743002	.	+	2	gene_id "AP000295.6-007"; transcript_id "AP000295.6-007"; exon_number 3;
ENm005.contig2	ExonAligner	CDS	750484	750532	.	+	0	gene_id "AP000295.8-001"; transcript_id "AP000295.8-001"; exon_number 1;
ENm005.contig2	ExonAligner	CDS	751761	751884	.	+	2	gene_id "AP000295.8-001"; transcript_id "AP000295.8-001"; exon_number 2;
ENm005.contig2	ExonAligner	CDS	755465	755622	.	+	1	gene_id "AP000295.8-001"; transcript_id "AP000295.8-001"; exon_number 3;
ENm005.contig2	ExonAligner	CDS	757866	758026	.	+	2	gene_id "AP000295.8-001"; transcript_id "AP000295.8-001"; exon_number 4;
ENm005.contig2	ExonAligner	CDS	761408	761555	.	+	0	gene_id "AP000295.8-001"; transcript_id "AP000295.8-001"; exon_number 5;
ENm005.contig2	ExonAligner	CDS	767035	767189	.	+	2	gene_id "AP000295.8-001"; transcript_id "AP000295.8-001"; exon_number 6;
ENm005.contig2	ExonAligner	CDS	813784	813856	.	+	0	gene_id "AP000298.3-001"; transcript_id "AP000298.3-001"; exon_number 1;
ENm005.contig2	ExonAligner	CDS	818876	818999	.	+	2	gene_id "AP000298.3-001"; transcript_id "AP000298.3-001"; exon_number 2;
ENm005.contig2	ExonAligner	CDS	820509	820687	.	+	1	gene_id "AP000298.3-001"; transcript_id "AP000298.3-001"; exon_number 3;
ENm005.contig2	ExonAligner	CDS	822434	822591	.	+	2	gene_id "AP000298.3-001"; transcript_id "AP000298.3-001"; exon_number 4;
ENm005.contig2	ExonAligner	CDS	822705	822843	.	+	0	gene_id "AP000298.3-001"; transcript_id "AP000298.3-001"; exon_number 5;
ENm005.contig2	ExonAligner	CDS	823750	823865	.	+	2	gene_id "AP000298.3-001"; transcript_id "AP000298.3-001"; exon_number 6;
ENm005.contig2	ExonAligner	CDS	827027	827226	.	+	1	gene_id "AP000298.3-001"; transcript_id "AP000298.3-001"; exon_number 7;
ENm005.contig2	ExonAligner	CDS	827319	827476	.	+	2	gene_id "AP000298.3-001"; transcript_id "AP000298.3-001"; exon_number 8;
ENm005.contig2	ExonAligner	CDS	829515	829665	.	+	0	gene_id "AP000298.3-001"; transcript_id "AP000298.3-001"; exon_number 9;
ENm005.contig2	ExonAligner	CDS	830554	830699	.	+	2	gene_id "AP000298.3-001"; transcript_id "AP000298.3-001"; exon_number 10;
ENm005.contig2	ExonAligner	CDS	831835	832074	.	+	0	gene_id "AP000298.3-001"; transcript_id "AP000298.3-001"; exon_number 11;
ENm005.contig2	ExonAligner	CDS	888157	888289	.	+	2	gene_id "AP000300.6-001"; transcript_id "AP000300.6-001"; exon_number 2;
ENm005.contig2	ExonAligner	CDS	893323	893531	.	+	1	gene_id "AP000300.6-001"; transcript_id "AP000300.6-001"; exon_number 3;
ENm005.contig2	ExonAligner	CDS	897730	897875	.	+	2	gene_id "AP000300.6-001"; transcript_id "AP000300.6-001"; exon_number 4;
ENm005.contig2	ExonAligner	CDS	901464	901623	.	+	0	gene_id "AP000300.6-001"; transcript_id "AP000300.6-001"; exon_number 5;
ENm005.contig2	ExonAligner	CDS	902015	902172	.	+	2	gene_id "AP000300.6-001"; transcript_id "AP000300.6-001"; exon_number 6;
ENm005.contig2	ExonAligner	CDS	906785	906925	.	+	0	gene_id "AP000300.6-001"; transcript_id "AP000300.6-001"; exon_number 7;
ENm005.contig2	ExonAligner	CDS	888157	888289	.	+	2	gene_id "AP000300.6-002"; transcript_id "AP000300.6-002"; exon_number 3;
ENm005.contig2	ExonAligner	CDS	893323	893531	.	+	1	gene_id "AP000300.6-002"; transcript_id "AP000300.6-002"; exon_number 4;
ENm005.contig2	ExonAligner	CDS	897730	897875	.	+	2	gene_id "AP000300.6-002"; transcript_id "AP000300.6-002"; exon_number 5;
ENm005.contig2	ExonAligner	CDS	901464	901623	.	+	0	gene_id "AP000300.6-002"; transcript_id "AP000300.6-002"; exon_number 6;
ENm005.contig2	ExonAligner	CDS	902015	902172	.	+	2	gene_id "AP000300.6-002"; transcript_id "AP000300.6-002"; exon_number 7;
ENm005.contig2	ExonAligner	CDS	906785	906925	.	+	0	gene_id "AP000300.6-002"; transcript_id "AP000300.6-002"; exon_number 8;
ENm005.contig2	ExonAligner	CDS	940699	940744	.	+	1	gene_id "AP000300.7-001"; transcript_id "AP000300.7-001"; exon_number 1;
ENm005.contig2	ExonAligner	CDS	937263	937320	.	+	2	gene_id "AP000300.7-001"; transcript_id "AP000300.7-001"; exon_number 2;
ENm005.contig2	ExonAligner	CDS	933286	933378	.	+	2	gene_id "AP000300.7-001"; transcript_id "AP000300.7-001"; exon_number 3;
ENm005.contig2	ExonAligner	CDS	932641	932708	.	+	1	gene_id "AP000300.7-001"; transcript_id "AP000300.7-001"; exon_number 4;
ENm005.contig2	ExonAligner	CDS	930740	930852	.	+	0	gene_id "AP000300.7-001"; transcript_id "AP000300.7-001"; exon_number 5;
ENm005.contig2	ExonAligner	CDS	928245	928343	.	+	0	gene_id "AP000300.7-001"; transcript_id "AP000300.7-001"; exon_number 6;
ENm005.contig2	ExonAligner	CDS	972614	973783	.	-	0	gene_id "AP000302.59-001"; transcript_id "AP000302.59-001"; exon_number 1;
ENm005.contig2	ExonAligner	CDS	972614	973783	.	-	0	gene_id "AP000302.59-002"; transcript_id "AP000302.59-002"; exon_number 1;
ENm005.contig2	ExonAligner	CDS	992162	992353	.	-	0	gene_id "AP000302.60-006"; transcript_id "AP000302.60-006"; exon_number 1;
ENm005.contig2	ExonAligner	CDS	992443	992558	.	-	2	gene_id "AP000302.60-006"; transcript_id "AP000302.60-006"; exon_number 2;
ENm005.contig2	ExonAligner	CDS	993742	993883	.	-	0	gene_id "AP000302.60-006"; transcript_id "AP000302.60-006"; exon_number 3;
ENm005.contig2	ExonAligner	CDS	994469	994599	.	-	2	gene_id "AP000302.60-006"; transcript_id "AP000302.60-006"; exon_number 4;
ENm005.contig2	ExonAligner	CDS	996431	996562	.	-	2	gene_id "AP000302.60-006"; transcript_id "AP000302.60-006"; exon_number 5;
ENm005.contig2	ExonAligner	CDS	997626	997826	.	-	2	gene_id "AP000302.60-006"; transcript_id "AP000302.60-006"; exon_number 6;
ENm005.contig2	ExonAligner	CDS	1002468	1002614	.	-	2	gene_id "AP000302.60-006"; transcript_id "AP000302.60-006"; exon_number 7;
ENm005.contig2	ExonAligner	CDS	1002860	1003105	.	-	2	gene_id "AP000302.60-006"; transcript_id "AP000302.60-006"; exon_number 8;
ENm005.contig2	ExonAligner	CDS	1004571	1004763	.	-	0	gene_id "AP000302.60-006"; transcript_id "AP000302.60-006"; exon_number 9;
ENm005.contig2	ExonAligner	CDS	1005750	1005859	.	-	2	gene_id "AP000302.60-006"; transcript_id "AP000302.60-006"; exon_number 10;
ENm005.contig2	ExonAligner	CDS	1006241	1006335	.	-	1	gene_id "AP000302.60-006"; transcript_id "AP000302.60-006"; exon_number 11;
ENm005.contig2	ExonAligner	CDS	1008358	1008592	.	-	2	gene_id "AP000302.60-006"; transcript_id "AP000302.60-006"; exon_number 12;
ENm005.contig2	ExonAligner	CDS	1010751	1010919	.	-	0	gene_id "AP000302.60-006"; transcript_id "AP000302.60-006"; exon_number 13;
ENm005.contig2	ExonAligner	CDS	1011107	1011186	.	-	2	gene_id "AP000302.60-006"; transcript_id "AP000302.60-006"; exon_number 14;
ENm005.contig2	ExonAligner	CDS	1011584	1011671	.	-	0	gene_id "AP000302.60-006"; transcript_id "AP000302.60-006"; exon_number 15;
ENm005.contig2	ExonAligner	CDS	1013308	1013433	.	-	0	gene_id "AP000302.60-006"; transcript_id "AP000302.60-006"; exon_number 16;
ENm005.contig2	ExonAligner	CDS	1013935	1014000	.	-	0	gene_id "AP000302.60-006"; transcript_id "AP000302.60-006"; exon_number 17;
ENm005.contig2	ExonAligner	CDS	1014906	1015017	.	-	1	gene_id "AP000302.60-006"; transcript_id "AP000302.60-006"; exon_number 18;
ENm005.contig2	ExonAligner	CDS	1016074	1016248	.	-	2	gene_id "AP000302.60-006"; transcript_id "AP000302.60-006"; exon_number 19;
ENm005.contig2	ExonAligner	CDS	1016685	1016780	.	-	2	gene_id "AP000302.60-006"; transcript_id "AP000302.60-006"; exon_number 20;
ENm005.contig2	ExonAligner	CDS	1019138	1019282	.	-	0	gene_id "AP000302.60-006"; transcript_id "AP000302.60-006"; exon_number 21;
ENm005.contig2	ExonAligner	CDS	992162	992353	.	-	0	gene_id "AP000302.60-003"; transcript_id "AP000302.60-003"; exon_number 1;
ENm005.contig2	ExonAligner	CDS	992443	992558	.	-	2	gene_id "AP000302.60-003"; transcript_id "AP000302.60-003"; exon_number 2;
ENm005.contig2	ExonAligner	CDS	993742	993883	.	-	0	gene_id "AP000302.60-003"; transcript_id "AP000302.60-003"; exon_number 3;
ENm005.contig2	ExonAligner	CDS	994469	994599	.	-	2	gene_id "AP000302.60-003"; transcript_id "AP000302.60-003"; exon_number 4;
ENm005.contig2	ExonAligner	CDS	996431	996562	.	-	2	gene_id "AP000302.60-003"; transcript_id "AP000302.60-003"; exon_number 5;
ENm005.contig2	ExonAligner	CDS	997626	997826	.	-	2	gene_id "AP000302.60-003"; transcript_id "AP000302.60-003"; exon_number 6;
ENm005.contig2	ExonAligner	CDS	1002468	1002614	.	-	2	gene_id "AP000302.60-003"; transcript_id "AP000302.60-003"; exon_number 7;
ENm005.contig2	ExonAligner	CDS	1002860	1003105	.	-	2	gene_id "AP000302.60-003"; transcript_id "AP000302.60-003"; exon_number 8;
ENm005.contig2	ExonAligner	CDS	1004571	1004763	.	-	0	gene_id "AP000302.60-003"; transcript_id "AP000302.60-003"; exon_number 9;
ENm005.contig2	ExonAligner	CDS	1005750	1005859	.	-	2	gene_id "AP000302.60-003"; transcript_id "AP000302.60-003"; exon_number 10;
ENm005.contig2	ExonAligner	CDS	1006241	1006335	.	-	1	gene_id "AP000302.60-003"; transcript_id "AP000302.60-003"; exon_number 11;
ENm005.contig2	ExonAligner	CDS	1008358	1008592	.	-	2	gene_id "AP000302.60-003"; transcript_id "AP000302.60-003"; exon_number 12;
ENm005.contig2	ExonAligner	CDS	1010751	1010919	.	-	0	gene_id "AP000302.60-003"; transcript_id "AP000302.60-003"; exon_number 13;
ENm005.contig2	ExonAligner	CDS	1011107	1011186	.	-	2	gene_id "AP000302.60-003"; transcript_id "AP000302.60-003"; exon_number 14;
ENm005.contig2	ExonAligner	CDS	1011584	1011671	.	-	0	gene_id "AP000302.60-003"; transcript_id "AP000302.60-003"; exon_number 15;
ENm005.contig2	ExonAligner	CDS	1013308	1013433	.	-	0	gene_id "AP000302.60-003"; transcript_id "AP000302.60-003"; exon_number 16;
ENm005.contig2	ExonAligner	CDS	1013935	1014000	.	-	0	gene_id "AP000302.60-003"; transcript_id "AP000302.60-003"; exon_number 17;
ENm005.contig2	ExonAligner	CDS	1014906	1015017	.	-	1	gene_id "AP000302.60-003"; transcript_id "AP000302.60-003"; exon_number 18;
ENm005.contig2	ExonAligner	CDS	1016074	1016248	.	-	2	gene_id "AP000302.60-003"; transcript_id "AP000302.60-003"; exon_number 19;
ENm005.contig2	ExonAligner	CDS	1016685	1016780	.	-	2	gene_id "AP000302.60-003"; transcript_id "AP000302.60-003"; exon_number 20;
ENm005.contig2	ExonAligner	CDS	1019138	1019282	.	-	0	gene_id "AP000302.60-003"; transcript_id "AP000302.60-003"; exon_number 21;
ENm005.contig2	ExonAligner	CDS	992162	992353	.	-	0	gene_id "AP000302.60-001"; transcript_id "AP000302.60-001"; exon_number 1;
ENm005.contig2	ExonAligner	CDS	992443	992558	.	-	2	gene_id "AP000302.60-001"; transcript_id "AP000302.60-001"; exon_number 2;
ENm005.contig2	ExonAligner	CDS	993742	993883	.	-	0	gene_id "AP000302.60-001"; transcript_id "AP000302.60-001"; exon_number 3;
ENm005.contig2	ExonAligner	CDS	994469	994599	.	-	2	gene_id "AP000302.60-001"; transcript_id "AP000302.60-001"; exon_number 4;
ENm005.contig2	ExonAligner	CDS	996431	996562	.	-	2	gene_id "AP000302.60-001"; transcript_id "AP000302.60-001"; exon_number 5;
ENm005.contig2	ExonAligner	CDS	997626	997826	.	-	2	gene_id "AP000302.60-001"; transcript_id "AP000302.60-001"; exon_number 6;
ENm005.contig2	ExonAligner	CDS	1002468	1002614	.	-	2	gene_id "AP000302.60-001"; transcript_id "AP000302.60-001"; exon_number 7;
ENm005.contig2	ExonAligner	CDS	1002860	1003105	.	-	2	gene_id "AP000302.60-001"; transcript_id "AP000302.60-001"; exon_number 8;
ENm005.contig2	ExonAligner	CDS	1004571	1004763	.	-	0	gene_id "AP000302.60-001"; transcript_id "AP000302.60-001"; exon_number 9;
ENm005.contig2	ExonAligner	CDS	1005750	1005859	.	-	2	gene_id "AP000302.60-001"; transcript_id "AP000302.60-001"; exon_number 10;
ENm005.contig2	ExonAligner	CDS	1006241	1006335	.	-	1	gene_id "AP000302.60-001"; transcript_id "AP000302.60-001"; exon_number 11;
ENm005.contig2	ExonAligner	CDS	1008358	1008592	.	-	2	gene_id "AP000302.60-001"; transcript_id "AP000302.60-001"; exon_number 12;
ENm005.contig2	ExonAligner	CDS	1010751	1010919	.	-	0	gene_id "AP000302.60-001"; transcript_id "AP000302.60-001"; exon_number 13;
ENm005.contig2	ExonAligner	CDS	1011107	1011186	.	-	2	gene_id "AP000302.60-001"; transcript_id "AP000302.60-001"; exon_number 14;
ENm005.contig2	ExonAligner	CDS	1011584	1011671	.	-	0	gene_id "AP000302.60-001"; transcript_id "AP000302.60-001"; exon_number 15;
ENm005.contig2	ExonAligner	CDS	1013308	1013433	.	-	0	gene_id "AP000302.60-001"; transcript_id "AP000302.60-001"; exon_number 16;
ENm005.contig2	ExonAligner	CDS	1013935	1014000	.	-	0	gene_id "AP000302.60-001"; transcript_id "AP000302.60-001"; exon_number 17;
ENm005.contig2	ExonAligner	CDS	1014906	1015017	.	-	1	gene_id "AP000302.60-001"; transcript_id "AP000302.60-001"; exon_number 18;
ENm005.contig2	ExonAligner	CDS	1016074	1016248	.	-	2	gene_id "AP000302.60-001"; transcript_id "AP000302.60-001"; exon_number 19;
ENm005.contig2	ExonAligner	CDS	1016685	1016780	.	-	2	gene_id "AP000302.60-001"; transcript_id "AP000302.60-001"; exon_number 20;
ENm005.contig2	ExonAligner	CDS	1019138	1019282	.	-	0	gene_id "AP000302.60-001"; transcript_id "AP000302.60-001"; exon_number 21;
ENm005.contig2	ExonAligner	CDS	1008351	1008592	.	-	2	gene_id "AP000302.60-004"; transcript_id "AP000302.60-004"; exon_number 1;
ENm005.contig2	ExonAligner	CDS	1010751	1010919	.	-	0	gene_id "AP000302.60-004"; transcript_id "AP000302.60-004"; exon_number 2;
ENm005.contig2	ExonAligner	CDS	1011107	1011186	.	-	2	gene_id "AP000302.60-004"; transcript_id "AP000302.60-004"; exon_number 3;
ENm005.contig2	ExonAligner	CDS	1011584	1011671	.	-	0	gene_id "AP000302.60-004"; transcript_id "AP000302.60-004"; exon_number 4;
ENm005.contig2	ExonAligner	CDS	1013308	1013433	.	-	0	gene_id "AP000302.60-004"; transcript_id "AP000302.60-004"; exon_number 5;
ENm005.contig2	ExonAligner	CDS	1013935	1014000	.	-	0	gene_id "AP000302.60-004"; transcript_id "AP000302.60-004"; exon_number 6;
ENm005.contig2	ExonAligner	CDS	1014906	1015017	.	-	1	gene_id "AP000302.60-004"; transcript_id "AP000302.60-004"; exon_number 7;
ENm005.contig2	ExonAligner	CDS	1016074	1016248	.	-	2	gene_id "AP000302.60-004"; transcript_id "AP000302.60-004"; exon_number 8;
ENm005.contig2	ExonAligner	CDS	1016685	1016780	.	-	2	gene_id "AP000302.60-004"; transcript_id "AP000302.60-004"; exon_number 9;
ENm005.contig2	ExonAligner	CDS	1019138	1019282	.	-	0	gene_id "AP000302.60-004"; transcript_id "AP000302.60-004"; exon_number 10;
ENm005.contig2	ExonAligner	CDS	1013308	1013433	.	-	0	gene_id "AP000302.60-007"; transcript_id "AP000302.60-007"; exon_number 1;
ENm005.contig2	ExonAligner	CDS	1013935	1014000	.	-	0	gene_id "AP000302.60-007"; transcript_id "AP000302.60-007"; exon_number 2;
ENm005.contig2	ExonAligner	CDS	1014906	1015017	.	-	1	gene_id "AP000302.60-007"; transcript_id "AP000302.60-007"; exon_number 3;
ENm005.contig2	ExonAligner	CDS	1016074	1016248	.	-	2	gene_id "AP000302.60-007"; transcript_id "AP000302.60-007"; exon_number 4;
ENm005.contig2	ExonAligner	CDS	1016685	1016780	.	-	2	gene_id "AP000302.60-007"; transcript_id "AP000302.60-007"; exon_number 5;
ENm005.contig2	ExonAligner	CDS	1019138	1019282	.	-	0	gene_id "AP000302.60-007"; transcript_id "AP000302.60-007"; exon_number 6;
ENm005.contig2	ExonAligner	CDS	1013333	1013433	.	-	0	gene_id "AP000302.60-009"; transcript_id "AP000302.60-009"; exon_number 1;
ENm005.contig2	ExonAligner	CDS	1013935	1014000	.	-	0	gene_id "AP000302.60-009"; transcript_id "AP000302.60-009"; exon_number 2;
ENm005.contig2	ExonAligner	CDS	1014906	1015017	.	-	1	gene_id "AP000302.60-009"; transcript_id "AP000302.60-009"; exon_number 3;
ENm005.contig2	ExonAligner	CDS	1016074	1016248	.	-	2	gene_id "AP000302.60-009"; transcript_id "AP000302.60-009"; exon_number 4;
ENm005.contig2	ExonAligner	CDS	1016685	1016780	.	-	2	gene_id "AP000302.60-009"; transcript_id "AP000302.60-009"; exon_number 5;
ENm005.contig2	ExonAligner	CDS	1019138	1019282	.	-	0	gene_id "AP000302.60-009"; transcript_id "AP000302.60-009"; exon_number 6;
ENm005.contig2	ExonAligner	CDS	1016074	1016248	.	-	2	gene_id "AP000302.60-008"; transcript_id "AP000302.60-008"; exon_number 1;
ENm005.contig2	ExonAligner	CDS	1016685	1016780	.	-	2	gene_id "AP000302.60-008"; transcript_id "AP000302.60-008"; exon_number 2;
ENm005.contig2	ExonAligner	CDS	1019138	1019282	.	-	0	gene_id "AP000302.60-008"; transcript_id "AP000302.60-008"; exon_number 3;
ENm005.contig2	ExonAligner	CDS	1016079	1016248	.	-	2	gene_id "AP000302.60-010"; transcript_id "AP000302.60-010"; exon_number 1;
ENm005.contig2	ExonAligner	CDS	1016685	1016780	.	-	2	gene_id "AP000302.60-010"; transcript_id "AP000302.60-010"; exon_number 2;
ENm005.contig2	ExonAligner	CDS	1019138	1019282	.	-	0	gene_id "AP000302.60-010"; transcript_id "AP000302.60-010"; exon_number 3;
ENm005.contig2	ExonAligner	CDS	1023950	1024026	.	+	0	gene_id "AP000304.8-001"; transcript_id "AP000304.8-001"; exon_number 1;
ENm005.contig2	ExonAligner	CDS	1027096	1027262	.	+	1	gene_id "AP000304.8-001"; transcript_id "AP000304.8-001"; exon_number 2;
ENm005.contig2	ExonAligner	CDS	1029786	1035717	.	+	2	gene_id "AP000304.8-001"; transcript_id "AP000304.8-001"; exon_number 3;
ENm005.contig2	ExonAligner	CDS	1037338	1037498	.	+	2	gene_id "AP000304.8-001"; transcript_id "AP000304.8-001"; exon_number 4;
ENm005.contig2	ExonAligner	CDS	1039432	1039578	.	+	0	gene_id "AP000304.8-001"; transcript_id "AP000304.8-001"; exon_number 5;
ENm005.contig2	ExonAligner	CDS	1039754	1039942	.	+	0	gene_id "AP000304.8-001"; transcript_id "AP000304.8-001"; exon_number 6;
ENm005.contig2	ExonAligner	CDS	1046908	1047018	.	+	0	gene_id "AP000304.8-001"; transcript_id "AP000304.8-001"; exon_number 7;
ENm005.contig2	ExonAligner	CDS	1048191	1048301	.	+	0	gene_id "AP000304.8-001"; transcript_id "AP000304.8-001"; exon_number 8;
ENm005.contig2	ExonAligner	CDS	1052483	1052630	.	+	0	gene_id "AP000304.8-001"; transcript_id "AP000304.8-001"; exon_number 9;
ENm005.contig2	ExonAligner	CDS	1054875	1054940	.	+	2	gene_id "AP000304.8-001"; transcript_id "AP000304.8-001"; exon_number 10;
ENm005.contig2	ExonAligner	CDS	1055044	1055159	.	+	2	gene_id "AP000304.8-001"; transcript_id "AP000304.8-001"; exon_number 11;
ENm005.contig2	ExonAligner	CDS	1055656	1055718	.	+	0	gene_id "AP000304.8-001"; transcript_id "AP000304.8-001"; exon_number 12;
ENm005.contig2	ExonAligner	CDS	1023950	1024026	.	+	0	gene_id "AP000304.8-002"; transcript_id "AP000304.8-002"; exon_number 1;
ENm005.contig2	ExonAligner	CDS	1027096	1027262	.	+	1	gene_id "AP000304.8-002"; transcript_id "AP000304.8-002"; exon_number 2;
ENm005.contig2	ExonAligner	CDS	1037338	1037498	.	+	2	gene_id "AP000304.8-002"; transcript_id "AP000304.8-002"; exon_number 3;
ENm005.contig2	ExonAligner	CDS	1039432	1039578	.	+	0	gene_id "AP000304.8-002"; transcript_id "AP000304.8-002"; exon_number 4;
ENm005.contig2	ExonAligner	CDS	1039754	1039942	.	+	0	gene_id "AP000304.8-002"; transcript_id "AP000304.8-002"; exon_number 5;
ENm005.contig2	ExonAligner	CDS	1046908	1047018	.	+	0	gene_id "AP000304.8-002"; transcript_id "AP000304.8-002"; exon_number 6;
ENm005.contig2	ExonAligner	CDS	1048191	1048301	.	+	0	gene_id "AP000304.8-002"; transcript_id "AP000304.8-002"; exon_number 7;
ENm005.contig2	ExonAligner	CDS	1052483	1052630	.	+	0	gene_id "AP000304.8-002"; transcript_id "AP000304.8-002"; exon_number 8;
ENm005.contig2	ExonAligner	CDS	1054875	1054940	.	+	2	gene_id "AP000304.8-002"; transcript_id "AP000304.8-002"; exon_number 9;
ENm005.contig2	ExonAligner	CDS	1055044	1055159	.	+	2	gene_id "AP000304.8-002"; transcript_id "AP000304.8-002"; exon_number 10;
ENm005.contig2	ExonAligner	CDS	1055656	1055718	.	+	0	gene_id "AP000304.8-002"; transcript_id "AP000304.8-002"; exon_number 11;
ENm005.contig2	ExonAligner	CDS	1023950	1024026	.	+	0	gene_id "AP000304.8-003"; transcript_id "AP000304.8-003"; exon_number 1;
ENm005.contig2	ExonAligner	CDS	1027096	1027262	.	+	1	gene_id "AP000304.8-003"; transcript_id "AP000304.8-003"; exon_number 2;
ENm005.contig2	ExonAligner	CDS	1029786	1035717	.	+	2	gene_id "AP000304.8-003"; transcript_id "AP000304.8-003"; exon_number 3;
ENm005.contig2	ExonAligner	CDS	1037338	1037498	.	+	2	gene_id "AP000304.8-003"; transcript_id "AP000304.8-003"; exon_number 4;
ENm005.contig2	ExonAligner	CDS	1039432	1039578	.	+	0	gene_id "AP000304.8-003"; transcript_id "AP000304.8-003"; exon_number 5;
ENm005.contig2	ExonAligner	CDS	1039754	1039942	.	+	0	gene_id "AP000304.8-003"; transcript_id "AP000304.8-003"; exon_number 6;
ENm005.contig2	ExonAligner	CDS	1040050	1040304	.	+	0	gene_id "AP000304.8-003"; transcript_id "AP000304.8-003"; exon_number 7;
ENm005.contig2	ExonAligner	CDS	1072113	1072250	.	+	0	gene_id "AP000304.9-008"; transcript_id "AP000304.9-008"; exon_number 1;
ENm005.contig2	ExonAligner	CDS	1071044	1071256	.	+	0	gene_id "AP000304.9-008"; transcript_id "AP000304.9-008"; exon_number 2;
ENm005.contig2	ExonAligner	CDS	1069241	1069439	.	+	1	gene_id "AP000304.9-008"; transcript_id "AP000304.9-008"; exon_number 3;
ENm005.contig2	ExonAligner	CDS	1068680	1068784	.	+	1	gene_id "AP000304.9-008"; transcript_id "AP000304.9-008"; exon_number 4;
ENm005.contig2	ExonAligner	CDS	1068484	1068565	.	+	2	gene_id "AP000304.9-008"; transcript_id "AP000304.9-008"; exon_number 5;
ENm005.contig2	ExonAligner	CDS	1067069	1067247	.	+	1	gene_id "AP000304.9-008"; transcript_id "AP000304.9-008"; exon_number 6;
ENm005.contig2	ExonAligner	CDS	1066197	1066333	.	+	0	gene_id "AP000304.9-008"; transcript_id "AP000304.9-008"; exon_number 7;
ENm005.contig2	ExonAligner	CDS	1064824	1065027	.	+	0	gene_id "AP000304.9-008"; transcript_id "AP000304.9-008"; exon_number 8;
ENm005.contig2	ExonAligner	CDS	1063204	1063284	.	+	0	gene_id "AP000304.9-008"; transcript_id "AP000304.9-008"; exon_number 9;
ENm005.contig2	ExonAligner	CDS	1072122	1072259	.	+	0	gene_id "AP000304.9-001"; transcript_id "AP000304.9-001"; exon_number 1;
ENm005.contig2	ExonAligner	CDS	1071053	1071265	.	+	0	gene_id "AP000304.9-001"; transcript_id "AP000304.9-001"; exon_number 2;
ENm005.contig2	ExonAligner	CDS	1069250	1069448	.	+	1	gene_id "AP000304.9-001"; transcript_id "AP000304.9-001"; exon_number 3;
ENm005.contig2	ExonAligner	CDS	1068689	1068793	.	+	1	gene_id "AP000304.9-001"; transcript_id "AP000304.9-001"; exon_number 4;
ENm005.contig2	ExonAligner	CDS	1068493	1068574	.	+	2	gene_id "AP000304.9-001"; transcript_id "AP000304.9-001"; exon_number 5;
ENm005.contig2	ExonAligner	CDS	1067078	1067256	.	+	1	gene_id "AP000304.9-001"; transcript_id "AP000304.9-001"; exon_number 6;
ENm005.contig2	ExonAligner	CDS	1066164	1066342	.	+	0	gene_id "AP000304.9-001"; transcript_id "AP000304.9-001"; exon_number 7;
ENm005.contig2	ExonAligner	CDS	1064833	1065036	.	+	0	gene_id "AP000304.9-001"; transcript_id "AP000304.9-001"; exon_number 8;
ENm005.contig2	ExonAligner	CDS	1063213	1063293	.	+	0	gene_id "AP000304.9-001"; transcript_id "AP000304.9-001"; exon_number 9;
ENm005.contig2	ExonAligner	CDS	1063156	1063291	.	+	1	gene_id "AP000304.9-002"; transcript_id "AP000304.9-002"; exon_number 1;
ENm005.contig2	ExonAligner	CDS	1062087	1062299	.	+	1	gene_id "AP000304.9-002"; transcript_id "AP000304.9-002"; exon_number 2;
ENm005.contig2	ExonAligner	CDS	1060284	1060482	.	+	2	gene_id "AP000304.9-002"; transcript_id "AP000304.9-002"; exon_number 3;
ENm005.contig2	ExonAligner	CDS	1059723	1059827	.	+	2	gene_id "AP000304.9-002"; transcript_id "AP000304.9-002"; exon_number 4;
ENm005.contig2	ExonAligner	CDS	1059527	1059608	.	+	0	gene_id "AP000304.9-002"; transcript_id "AP000304.9-002"; exon_number 5;
ENm005.contig2	ExonAligner	CDS	1058112	1058290	.	+	2	gene_id "AP000304.9-002"; transcript_id "AP000304.9-002"; exon_number 6;
ENm005.contig2	ExonAligner	CDS	1057198	1057376	.	+	1	gene_id "AP000304.9-002"; transcript_id "AP000304.9-002"; exon_number 7;
ENm005.contig2	ExonAligner	CDS	1055867	1056070	.	+	1	gene_id "AP000304.9-002"; transcript_id "AP000304.9-002"; exon_number 8;
ENm005.contig2	ExonAligner	CDS	1071024	1071061	.	+	2	gene_id "AP000304.9-009"; transcript_id "AP000304.9-009"; exon_number 1;
ENm005.contig2	ExonAligner	CDS	1069221	1069419	.	+	0	gene_id "AP000304.9-009"; transcript_id "AP000304.9-009"; exon_number 2;
ENm005.contig2	ExonAligner	CDS	1068660	1068764	.	+	0	gene_id "AP000304.9-009"; transcript_id "AP000304.9-009"; exon_number 3;
ENm005.contig2	ExonAligner	CDS	1066135	1066313	.	+	2	gene_id "AP000304.9-009"; transcript_id "AP000304.9-009"; exon_number 4;
ENm005.contig2	ExonAligner	CDS	1064827	1065007	.	+	2	gene_id "AP000304.9-009"; transcript_id "AP000304.9-009"; exon_number 5;
ENm005.contig2	ExonAligner	CDS	1068643	1068742	.	-	1	gene_id "AP000304.10-001"; transcript_id "AP000304.10-001"; exon_number 1;
ENm005.contig2	ExonAligner	CDS	1069383	1069428	.	-	2	gene_id "AP000304.10-001"; transcript_id "AP000304.10-001"; exon_number 2;
ENm005.contig2	ExonAligner	CDS	1072059	1072164	.	-	0	gene_id "AP000304.10-001"; transcript_id "AP000304.10-001"; exon_number 3;
ENm005.contig2	ExonAligner	CDS	1073009	1073130	.	-	2	gene_id "AP000304.10-001"; transcript_id "AP000304.10-001"; exon_number 4;
ENm005.contig2	ExonAligner	CDS	1074292	1074384	.	-	2	gene_id "AP000304.10-001"; transcript_id "AP000304.10-001"; exon_number 5;
ENm005.contig2	ExonAligner	CDS	1077576	1077681	.	-	0	gene_id "AP000304.10-001"; transcript_id "AP000304.10-001"; exon_number 6;
ENm005.contig2	ExonAligner	CDS	1078919	1079046	.	-	2	gene_id "AP000304.10-001"; transcript_id "AP000304.10-001"; exon_number 7;
ENm005.contig2	ExonAligner	CDS	1087046	1087114	.	-	2	gene_id "AP000304.10-001"; transcript_id "AP000304.10-001"; exon_number 8;
ENm005.contig2	ExonAligner	CDS	1088903	1088947	.	-	2	gene_id "AP000304.10-001"; transcript_id "AP000304.10-001"; exon_number 9;
ENm005.contig2	ExonAligner	CDS	1091779	1091851	.	-	0	gene_id "AP000304.10-001"; transcript_id "AP000304.10-001"; exon_number 10;
ENm005.contig2	ExonAligner	CDS	1093953	1094030	.	-	0	gene_id "AP000304.10-001"; transcript_id "AP000304.10-001"; exon_number 11;
ENm005.contig2	ExonAligner	CDS	1095712	1095777	.	-	0	gene_id "AP000304.10-001"; transcript_id "AP000304.10-001"; exon_number 12;
ENm005.contig2	ExonAligner	CDS	1068643	1068742	.	-	1	gene_id "AP000304.10-007"; transcript_id "AP000304.10-007"; exon_number 1;
ENm005.contig2	ExonAligner	CDS	1069383	1069428	.	-	2	gene_id "AP000304.10-007"; transcript_id "AP000304.10-007"; exon_number 2;
ENm005.contig2	ExonAligner	CDS	1072059	1072164	.	-	0	gene_id "AP000304.10-007"; transcript_id "AP000304.10-007"; exon_number 3;
ENm005.contig2	ExonAligner	CDS	1073009	1073130	.	-	2	gene_id "AP000304.10-007"; transcript_id "AP000304.10-007"; exon_number 4;
ENm005.contig2	ExonAligner	CDS	1074292	1074384	.	-	2	gene_id "AP000304.10-007"; transcript_id "AP000304.10-007"; exon_number 5;
ENm005.contig2	ExonAligner	CDS	1077576	1077681	.	-	0	gene_id "AP000304.10-007"; transcript_id "AP000304.10-007"; exon_number 6;
ENm005.contig2	ExonAligner	CDS	1078919	1079046	.	-	2	gene_id "AP000304.10-007"; transcript_id "AP000304.10-007"; exon_number 7;
ENm005.contig2	ExonAligner	CDS	1087046	1087114	.	-	2	gene_id "AP000304.10-007"; transcript_id "AP000304.10-007"; exon_number 8;
ENm005.contig2	ExonAligner	CDS	1091779	1091851	.	-	0	gene_id "AP000304.10-007"; transcript_id "AP000304.10-007"; exon_number 9;
ENm005.contig2	ExonAligner	CDS	1093953	1094030	.	-	0	gene_id "AP000304.10-007"; transcript_id "AP000304.10-007"; exon_number 10;
ENm005.contig2	ExonAligner	CDS	1095712	1095777	.	-	0	gene_id "AP000304.10-007"; transcript_id "AP000304.10-007"; exon_number 11;
ENm005.contig2	ExonAligner	CDS	1069383	1069432	.	-	2	gene_id "AP000304.10-002"; transcript_id "AP000304.10-002"; exon_number 2;
ENm005.contig2	ExonAligner	CDS	1072059	1072164	.	-	0	gene_id "AP000304.10-002"; transcript_id "AP000304.10-002"; exon_number 3;
ENm005.contig2	ExonAligner	CDS	1073009	1073130	.	-	2	gene_id "AP000304.10-002"; transcript_id "AP000304.10-002"; exon_number 4;
ENm005.contig2	ExonAligner	CDS	1074292	1074384	.	-	2	gene_id "AP000304.10-002"; transcript_id "AP000304.10-002"; exon_number 5;
ENm005.contig2	ExonAligner	CDS	1077576	1077681	.	-	0	gene_id "AP000304.10-002"; transcript_id "AP000304.10-002"; exon_number 6;
ENm005.contig2	ExonAligner	CDS	1078919	1079046	.	-	2	gene_id "AP000304.10-002"; transcript_id "AP000304.10-002"; exon_number 7;
ENm005.contig2	ExonAligner	CDS	1087046	1087114	.	-	2	gene_id "AP000304.10-002"; transcript_id "AP000304.10-002"; exon_number 8;
ENm005.contig2	ExonAligner	CDS	1088903	1088947	.	-	2	gene_id "AP000304.10-002"; transcript_id "AP000304.10-002"; exon_number 9;
ENm005.contig2	ExonAligner	CDS	1091779	1091851	.	-	0	gene_id "AP000304.10-002"; transcript_id "AP000304.10-002"; exon_number 10;
ENm005.contig2	ExonAligner	CDS	1093953	1094030	.	-	0	gene_id "AP000304.10-002"; transcript_id "AP000304.10-002"; exon_number 11;
ENm005.contig2	ExonAligner	CDS	1095712	1095777	.	-	0	gene_id "AP000304.10-002"; transcript_id "AP000304.10-002"; exon_number 12;
ENm005.contig2	ExonAligner	CDS	1077607	1077684	.	-	0	gene_id "AP000304.10-013"; transcript_id "AP000304.10-013"; exon_number 1;
ENm005.contig2	ExonAligner	CDS	1078919	1079046	.	-	2	gene_id "AP000304.10-013"; transcript_id "AP000304.10-013"; exon_number 2;
ENm005.contig2	ExonAligner	CDS	1087046	1087114	.	-	2	gene_id "AP000304.10-013"; transcript_id "AP000304.10-013"; exon_number 3;
ENm005.contig2	ExonAligner	CDS	1088903	1088947	.	-	2	gene_id "AP000304.10-013"; transcript_id "AP000304.10-013"; exon_number 4;
ENm005.contig2	ExonAligner	CDS	1091779	1091851	.	-	0	gene_id "AP000304.10-013"; transcript_id "AP000304.10-013"; exon_number 5;
ENm005.contig2	ExonAligner	CDS	1093953	1094030	.	-	0	gene_id "AP000304.10-013"; transcript_id "AP000304.10-013"; exon_number 6;
ENm005.contig2	ExonAligner	CDS	1095712	1095777	.	-	0	gene_id "AP000304.10-013"; transcript_id "AP000304.10-013"; exon_number 7;
ENm005.contig2	ExonAligner	CDS	1172156	1172183	.	+	0	gene_id "AP000313.6-020"; transcript_id "AP000313.6-020"; exon_number 1;
ENm005.contig2	ExonAligner	CDS	1174466	1174558	.	+	2	gene_id "AP000313.6-020"; transcript_id "AP000313.6-020"; exon_number 2;
ENm005.contig2	ExonAligner	CDS	1175759	1175822	.	+	2	gene_id "AP000313.6-020"; transcript_id "AP000313.6-020"; exon_number 3;
ENm005.contig2	ExonAligner	CDS	1185179	1185339	.	+	1	gene_id "AP000313.6-020"; transcript_id "AP000313.6-020"; exon_number 4;
ENm005.contig2	ExonAligner	CDS	1192805	1192873	.	+	2	gene_id "AP000313.6-020"; transcript_id "AP000313.6-020"; exon_number 5;
ENm005.contig2	ExonAligner	CDS	1194632	1194722	.	+	2	gene_id "AP000313.6-020"; transcript_id "AP000313.6-020"; exon_number 6;
ENm005.contig2	ExonAligner	CDS	1197565	1197659	.	+	1	gene_id "AP000313.6-020"; transcript_id "AP000313.6-020"; exon_number 7;
ENm005.contig2	ExonAligner	CDS	1202433	1202490	.	+	2	gene_id "AP000313.6-020"; transcript_id "AP000313.6-020"; exon_number 8;
ENm005.contig2	ExonAligner	CDS	1205893	1206024	.	+	1	gene_id "AP000313.6-020"; transcript_id "AP000313.6-020"; exon_number 9;
ENm005.contig2	ExonAligner	CDS	1207410	1207525	.	+	1	gene_id "AP000313.6-020"; transcript_id "AP000313.6-020"; exon_number 10;
ENm005.contig2	ExonAligner	CDS	1212436	1212698	.	+	2	gene_id "AP000313.6-020"; transcript_id "AP000313.6-020"; exon_number 11;
ENm005.contig2	ExonAligner	CDS	1214758	1214907	.	+	0	gene_id "AP000313.6-020"; transcript_id "AP000313.6-020"; exon_number 12;
ENm005.contig2	ExonAligner	CDS	1215297	1215431	.	+	0	gene_id "AP000313.6-020"; transcript_id "AP000313.6-020"; exon_number 13;
ENm005.contig2	ExonAligner	CDS	1218677	1218764	.	+	0	gene_id "AP000313.6-020"; transcript_id "AP000313.6-020"; exon_number 14;
ENm005.contig2	ExonAligner	CDS	1218897	1219036	.	+	2	gene_id "AP000313.6-020"; transcript_id "AP000313.6-020"; exon_number 15;
ENm005.contig2	ExonAligner	CDS	1230898	1230972	.	+	0	gene_id "AP000313.6-020"; transcript_id "AP000313.6-020"; exon_number 16;
ENm005.contig2	ExonAligner	CDS	1172156	1172183	.	+	0	gene_id "AP000313.6-001"; transcript_id "AP000313.6-001"; exon_number 1;
ENm005.contig2	ExonAligner	CDS	1174466	1174558	.	+	2	gene_id "AP000313.6-001"; transcript_id "AP000313.6-001"; exon_number 2;
ENm005.contig2	ExonAligner	CDS	1175759	1175822	.	+	2	gene_id "AP000313.6-001"; transcript_id "AP000313.6-001"; exon_number 3;
ENm005.contig2	ExonAligner	CDS	1185179	1185339	.	+	1	gene_id "AP000313.6-001"; transcript_id "AP000313.6-001"; exon_number 4;
ENm005.contig2	ExonAligner	CDS	1192694	1192873	.	+	2	gene_id "AP000313.6-001"; transcript_id "AP000313.6-001"; exon_number 5;
ENm005.contig2	ExonAligner	CDS	1194632	1194722	.	+	2	gene_id "AP000313.6-001"; transcript_id "AP000313.6-001"; exon_number 6;
ENm005.contig2	ExonAligner	CDS	1197565	1197659	.	+	1	gene_id "AP000313.6-001"; transcript_id "AP000313.6-001"; exon_number 7;
ENm005.contig2	ExonAligner	CDS	1202433	1202490	.	+	2	gene_id "AP000313.6-001"; transcript_id "AP000313.6-001"; exon_number 8;
ENm005.contig2	ExonAligner	CDS	1205893	1206024	.	+	1	gene_id "AP000313.6-001"; transcript_id "AP000313.6-001"; exon_number 9;
ENm005.contig2	ExonAligner	CDS	1207410	1207525	.	+	1	gene_id "AP000313.6-001"; transcript_id "AP000313.6-001"; exon_number 10;
ENm005.contig2	ExonAligner	CDS	1212436	1212698	.	+	2	gene_id "AP000313.6-001"; transcript_id "AP000313.6-001"; exon_number 11;
ENm005.contig2	ExonAligner	CDS	1214758	1214907	.	+	0	gene_id "AP000313.6-001"; transcript_id "AP000313.6-001"; exon_number 12;
ENm005.contig2	ExonAligner	CDS	1215297	1215431	.	+	0	gene_id "AP000313.6-001"; transcript_id "AP000313.6-001"; exon_number 13;
ENm005.contig2	ExonAligner	CDS	1218677	1218764	.	+	0	gene_id "AP000313.6-001"; transcript_id "AP000313.6-001"; exon_number 14;
ENm005.contig2	ExonAligner	CDS	1218897	1219036	.	+	2	gene_id "AP000313.6-001"; transcript_id "AP000313.6-001"; exon_number 15;
ENm005.contig2	ExonAligner	CDS	1230898	1231025	.	+	0	gene_id "AP000313.6-001"; transcript_id "AP000313.6-001"; exon_number 16;
ENm005.contig2	ExonAligner	CDS	1233570	1233793	.	+	1	gene_id "AP000313.6-001"; transcript_id "AP000313.6-001"; exon_number 17;
ENm005.contig2	ExonAligner	CDS	1235588	1235703	.	+	2	gene_id "AP000313.6-001"; transcript_id "AP000313.6-001"; exon_number 18;
ENm005.contig2	ExonAligner	CDS	1245919	1246166	.	+	0	gene_id "AP000313.6-001"; transcript_id "AP000313.6-001"; exon_number 20;
ENm005.contig2	ExonAligner	CDS	1248469	1248628	.	+	1	gene_id "AP000313.6-001"; transcript_id "AP000313.6-001"; exon_number 21;
ENm005.contig2	ExonAligner	CDS	1251398	1251603	.	+	0	gene_id "AP000313.6-001"; transcript_id "AP000313.6-001"; exon_number 22;
ENm005.contig2	ExonAligner	CDS	1252377	1252453	.	+	1	gene_id "AP000313.6-001"; transcript_id "AP000313.6-001"; exon_number 23;
ENm005.contig2	ExonAligner	CDS	1256356	1256522	.	+	2	gene_id "AP000313.6-001"; transcript_id "AP000313.6-001"; exon_number 24;
ENm005.contig2	ExonAligner	CDS	1259808	1259847	.	+	0	gene_id "AP000313.6-001"; transcript_id "AP000313.6-001"; exon_number 25;
ENm005.contig2	ExonAligner	CDS	1262284	1262405	.	+	2	gene_id "AP000313.6-001"; transcript_id "AP000313.6-001"; exon_number 26;
ENm005.contig2	ExonAligner	CDS	1265207	1265318	.	+	0	gene_id "AP000313.6-001"; transcript_id "AP000313.6-001"; exon_number 27;
ENm005.contig2	ExonAligner	CDS	1266983	1267174	.	+	2	gene_id "AP000313.6-001"; transcript_id "AP000313.6-001"; exon_number 28;
ENm005.contig2	ExonAligner	CDS	1286755	1286870	.	+	2	gene_id "AP000313.6-001"; transcript_id "AP000313.6-001"; exon_number 29;
ENm005.contig2	ExonAligner	CDS	1288660	1288766	.	+	0	gene_id "AP000313.6-001"; transcript_id "AP000313.6-001"; exon_number 30;
ENm005.contig2	ExonAligner	CDS	1295736	1295919	.	+	1	gene_id "AP000313.6-001"; transcript_id "AP000313.6-001"; exon_number 31;
ENm005.contig2	ExonAligner	CDS	1298461	1298553	.	+	0	gene_id "AP000313.6-001"; transcript_id "AP000313.6-001"; exon_number 32;
ENm005.contig2	ExonAligner	CDS	1303938	1304099	.	+	0	gene_id "AP000313.6-001"; transcript_id "AP000313.6-001"; exon_number 33;
ENm005.contig2	ExonAligner	CDS	1308171	1308377	.	+	0	gene_id "AP000313.6-001"; transcript_id "AP000313.6-001"; exon_number 34;
ENm005.contig2	ExonAligner	CDS	1309401	1309522	.	+	0	gene_id "AP000313.6-001"; transcript_id "AP000313.6-001"; exon_number 35;
ENm005.contig2	ExonAligner	CDS	1310545	1310627	.	+	1	gene_id "AP000313.6-001"; transcript_id "AP000313.6-001"; exon_number 36;
ENm005.contig2	ExonAligner	CDS	1310924	1311007	.	+	2	gene_id "AP000313.6-001"; transcript_id "AP000313.6-001"; exon_number 37;
ENm005.contig2	ExonAligner	CDS	1311731	1311904	.	+	2	gene_id "AP000313.6-001"; transcript_id "AP000313.6-001"; exon_number 38;
ENm005.contig2	ExonAligner	CDS	1314248	1314399	.	+	2	gene_id "AP000313.6-001"; transcript_id "AP000313.6-001"; exon_number 39;
ENm005.contig2	ExonAligner	CDS	1172156	1172183	.	+	0	gene_id "AP000313.6-002"; transcript_id "AP000313.6-002"; exon_number 1;
ENm005.contig2	ExonAligner	CDS	1174466	1174558	.	+	2	gene_id "AP000313.6-002"; transcript_id "AP000313.6-002"; exon_number 2;
ENm005.contig2	ExonAligner	CDS	1175759	1175822	.	+	2	gene_id "AP000313.6-002"; transcript_id "AP000313.6-002"; exon_number 3;
ENm005.contig2	ExonAligner	CDS	1185179	1185339	.	+	1	gene_id "AP000313.6-002"; transcript_id "AP000313.6-002"; exon_number 4;
ENm005.contig2	ExonAligner	CDS	1192694	1192873	.	+	2	gene_id "AP000313.6-002"; transcript_id "AP000313.6-002"; exon_number 5;
ENm005.contig2	ExonAligner	CDS	1194632	1194722	.	+	2	gene_id "AP000313.6-002"; transcript_id "AP000313.6-002"; exon_number 6;
ENm005.contig2	ExonAligner	CDS	1197565	1197659	.	+	1	gene_id "AP000313.6-002"; transcript_id "AP000313.6-002"; exon_number 7;
ENm005.contig2	ExonAligner	CDS	1202433	1202490	.	+	2	gene_id "AP000313.6-002"; transcript_id "AP000313.6-002"; exon_number 8;
ENm005.contig2	ExonAligner	CDS	1205893	1206024	.	+	1	gene_id "AP000313.6-002"; transcript_id "AP000313.6-002"; exon_number 9;
ENm005.contig2	ExonAligner	CDS	1207410	1207525	.	+	1	gene_id "AP000313.6-002"; transcript_id "AP000313.6-002"; exon_number 10;
ENm005.contig2	ExonAligner	CDS	1212436	1212698	.	+	2	gene_id "AP000313.6-002"; transcript_id "AP000313.6-002"; exon_number 11;
ENm005.contig2	ExonAligner	CDS	1214758	1214907	.	+	0	gene_id "AP000313.6-002"; transcript_id "AP000313.6-002"; exon_number 12;
ENm005.contig2	ExonAligner	CDS	1215297	1215431	.	+	0	gene_id "AP000313.6-002"; transcript_id "AP000313.6-002"; exon_number 13;
ENm005.contig2	ExonAligner	CDS	1218677	1218764	.	+	0	gene_id "AP000313.6-002"; transcript_id "AP000313.6-002"; exon_number 14;
ENm005.contig2	ExonAligner	CDS	1218897	1219036	.	+	2	gene_id "AP000313.6-002"; transcript_id "AP000313.6-002"; exon_number 15;
ENm005.contig2	ExonAligner	CDS	1230898	1231025	.	+	0	gene_id "AP000313.6-002"; transcript_id "AP000313.6-002"; exon_number 16;
ENm005.contig2	ExonAligner	CDS	1233570	1233793	.	+	1	gene_id "AP000313.6-002"; transcript_id "AP000313.6-002"; exon_number 17;
ENm005.contig2	ExonAligner	CDS	1235588	1235703	.	+	2	gene_id "AP000313.6-002"; transcript_id "AP000313.6-002"; exon_number 18;
ENm005.contig2	ExonAligner	CDS	1245919	1246166	.	+	0	gene_id "AP000313.6-002"; transcript_id "AP000313.6-002"; exon_number 20;
ENm005.contig2	ExonAligner	CDS	1248469	1248628	.	+	1	gene_id "AP000313.6-002"; transcript_id "AP000313.6-002"; exon_number 21;
ENm005.contig2	ExonAligner	CDS	1251398	1251603	.	+	0	gene_id "AP000313.6-002"; transcript_id "AP000313.6-002"; exon_number 22;
ENm005.contig2	ExonAligner	CDS	1252377	1252453	.	+	1	gene_id "AP000313.6-002"; transcript_id "AP000313.6-002"; exon_number 23;
ENm005.contig2	ExonAligner	CDS	1256356	1256522	.	+	2	gene_id "AP000313.6-002"; transcript_id "AP000313.6-002"; exon_number 24;
ENm005.contig2	ExonAligner	CDS	1259808	1259847	.	+	0	gene_id "AP000313.6-002"; transcript_id "AP000313.6-002"; exon_number 25;
ENm005.contig2	ExonAligner	CDS	1262284	1262405	.	+	2	gene_id "AP000313.6-002"; transcript_id "AP000313.6-002"; exon_number 26;
ENm005.contig2	ExonAligner	CDS	1265207	1265318	.	+	0	gene_id "AP000313.6-002"; transcript_id "AP000313.6-002"; exon_number 27;
ENm005.contig2	ExonAligner	CDS	1266983	1267174	.	+	2	gene_id "AP000313.6-002"; transcript_id "AP000313.6-002"; exon_number 28;
ENm005.contig2	ExonAligner	CDS	1192831	1192873	.	+	2	gene_id "AP000313.6-014"; transcript_id "AP000313.6-014"; exon_number 1;
ENm005.contig2	ExonAligner	CDS	1194632	1194722	.	+	2	gene_id "AP000313.6-014"; transcript_id "AP000313.6-014"; exon_number 2;
ENm005.contig2	ExonAligner	CDS	1197565	1197659	.	+	1	gene_id "AP000313.6-014"; transcript_id "AP000313.6-014"; exon_number 3;
ENm005.contig2	ExonAligner	CDS	1202433	1202490	.	+	2	gene_id "AP000313.6-014"; transcript_id "AP000313.6-014"; exon_number 4;
ENm005.contig2	ExonAligner	CDS	1205893	1206024	.	+	1	gene_id "AP000313.6-014"; transcript_id "AP000313.6-014"; exon_number 5;
ENm005.contig2	ExonAligner	CDS	1207410	1207525	.	+	1	gene_id "AP000313.6-014"; transcript_id "AP000313.6-014"; exon_number 6;
ENm005.contig2	ExonAligner	CDS	1212436	1212698	.	+	2	gene_id "AP000313.6-014"; transcript_id "AP000313.6-014"; exon_number 7;
ENm005.contig2	ExonAligner	CDS	1214758	1214907	.	+	0	gene_id "AP000313.6-014"; transcript_id "AP000313.6-014"; exon_number 8;
ENm005.contig2	ExonAligner	CDS	1215297	1215431	.	+	0	gene_id "AP000313.6-014"; transcript_id "AP000313.6-014"; exon_number 9;
ENm005.contig2	ExonAligner	CDS	1218677	1218764	.	+	0	gene_id "AP000313.6-014"; transcript_id "AP000313.6-014"; exon_number 10;
ENm005.contig2	ExonAligner	CDS	1218897	1219036	.	+	2	gene_id "AP000313.6-014"; transcript_id "AP000313.6-014"; exon_number 11;
ENm005.contig2	ExonAligner	CDS	1230898	1231025	.	+	0	gene_id "AP000313.6-014"; transcript_id "AP000313.6-014"; exon_number 12;
ENm005.contig2	ExonAligner	CDS	1233570	1233793	.	+	1	gene_id "AP000313.6-014"; transcript_id "AP000313.6-014"; exon_number 13;
ENm005.contig2	ExonAligner	CDS	1235588	1235703	.	+	2	gene_id "AP000313.6-014"; transcript_id "AP000313.6-014"; exon_number 14;
ENm005.contig2	ExonAligner	CDS	1245919	1246166	.	+	0	gene_id "AP000313.6-014"; transcript_id "AP000313.6-014"; exon_number 15;
ENm005.contig2	ExonAligner	CDS	1248469	1248628	.	+	1	gene_id "AP000313.6-014"; transcript_id "AP000313.6-014"; exon_number 16;
ENm005.contig2	ExonAligner	CDS	1251398	1251603	.	+	0	gene_id "AP000313.6-014"; transcript_id "AP000313.6-014"; exon_number 17;
ENm005.contig2	ExonAligner	CDS	1252377	1252453	.	+	1	gene_id "AP000313.6-014"; transcript_id "AP000313.6-014"; exon_number 18;
ENm005.contig2	ExonAligner	CDS	1262284	1262405	.	+	2	gene_id "AP000313.6-014"; transcript_id "AP000313.6-014"; exon_number 19;
ENm005.contig2	ExonAligner	CDS	1265207	1265318	.	+	0	gene_id "AP000313.6-014"; transcript_id "AP000313.6-014"; exon_number 20;
ENm005.contig2	ExonAligner	CDS	1266983	1267174	.	+	2	gene_id "AP000313.6-014"; transcript_id "AP000313.6-014"; exon_number 21;
ENm005.contig2	ExonAligner	CDS	1202433	1202490	.	+	2	gene_id "AP000313.6-019"; transcript_id "AP000313.6-019"; exon_number 2;
ENm005.contig2	ExonAligner	CDS	1205893	1206024	.	+	1	gene_id "AP000313.6-019"; transcript_id "AP000313.6-019"; exon_number 3;
ENm005.contig2	ExonAligner	CDS	1207410	1207525	.	+	1	gene_id "AP000313.6-019"; transcript_id "AP000313.6-019"; exon_number 4;
ENm005.contig2	ExonAligner	CDS	1212436	1212678	.	+	2	gene_id "AP000313.6-019"; transcript_id "AP000313.6-019"; exon_number 5;
ENm005.contig2	ExonAligner	CDS	1230931	1231025	.	+	2	gene_id "AP000313.6-003"; transcript_id "AP000313.6-003"; exon_number 1;
ENm005.contig2	ExonAligner	CDS	1233570	1233793	.	+	1	gene_id "AP000313.6-003"; transcript_id "AP000313.6-003"; exon_number 2;
ENm005.contig2	ExonAligner	CDS	1235588	1235703	.	+	2	gene_id "AP000313.6-003"; transcript_id "AP000313.6-003"; exon_number 3;
ENm005.contig2	ExonAligner	CDS	1245919	1246166	.	+	0	gene_id "AP000313.6-003"; transcript_id "AP000313.6-003"; exon_number 4;
ENm005.contig2	ExonAligner	CDS	1248469	1248628	.	+	1	gene_id "AP000313.6-003"; transcript_id "AP000313.6-003"; exon_number 5;
ENm005.contig2	ExonAligner	CDS	1251398	1251603	.	+	0	gene_id "AP000313.6-003"; transcript_id "AP000313.6-003"; exon_number 6;
ENm005.contig2	ExonAligner	CDS	1252377	1252453	.	+	1	gene_id "AP000313.6-003"; transcript_id "AP000313.6-003"; exon_number 7;
ENm005.contig2	ExonAligner	CDS	1262284	1262405	.	+	2	gene_id "AP000313.6-003"; transcript_id "AP000313.6-003"; exon_number 8;
ENm005.contig2	ExonAligner	CDS	1265207	1265318	.	+	0	gene_id "AP000313.6-003"; transcript_id "AP000313.6-003"; exon_number 9;
ENm005.contig2	ExonAligner	CDS	1266983	1267174	.	+	2	gene_id "AP000313.6-003"; transcript_id "AP000313.6-003"; exon_number 10;
ENm005.contig2	ExonAligner	CDS	1251515	1251603	.	+	2	gene_id "AP000313.6-006"; transcript_id "AP000313.6-006"; exon_number 1;
ENm005.contig2	ExonAligner	CDS	1252377	1252453	.	+	1	gene_id "AP000313.6-006"; transcript_id "AP000313.6-006"; exon_number 2;
ENm005.contig2	ExonAligner	CDS	1259808	1259847	.	+	2	gene_id "AP000313.6-006"; transcript_id "AP000313.6-006"; exon_number 3;
ENm005.contig2	ExonAligner	CDS	1288672	1288766	.	+	2	gene_id "AP000313.6-004"; transcript_id "AP000313.6-004"; exon_number 1;
ENm005.contig2	ExonAligner	CDS	1295736	1295919	.	+	1	gene_id "AP000313.6-004"; transcript_id "AP000313.6-004"; exon_number 2;
ENm005.contig2	ExonAligner	CDS	1298461	1298553	.	+	0	gene_id "AP000313.6-004"; transcript_id "AP000313.6-004"; exon_number 3;
ENm005.contig2	ExonAligner	CDS	1308171	1308377	.	+	0	gene_id "AP000313.6-004"; transcript_id "AP000313.6-004"; exon_number 4;
ENm005.contig2	ExonAligner	CDS	1309401	1309522	.	+	0	gene_id "AP000313.6-004"; transcript_id "AP000313.6-004"; exon_number 5;
ENm005.contig2	ExonAligner	CDS	1310545	1310627	.	+	1	gene_id "AP000313.6-004"; transcript_id "AP000313.6-004"; exon_number 6;
ENm005.contig2	ExonAligner	CDS	1310924	1311007	.	+	2	gene_id "AP000313.6-004"; transcript_id "AP000313.6-004"; exon_number 7;
ENm005.contig2	ExonAligner	CDS	1311731	1311801	.	+	2	gene_id "AP000313.6-004"; transcript_id "AP000313.6-004"; exon_number 8;
ENm005.contig2	ExonAligner	CDS	1303941	1304102	.	+	0	gene_id "AP000313.6-005"; transcript_id "AP000313.6-005"; exon_number 1;
ENm005.contig2	ExonAligner	CDS	1309401	1309522	.	+	0	gene_id "AP000313.6-005"; transcript_id "AP000313.6-005"; exon_number 2;
ENm005.contig2	ExonAligner	CDS	1310545	1310627	.	+	1	gene_id "AP000313.6-005"; transcript_id "AP000313.6-005"; exon_number 3;
ENm005.contig2	ExonAligner	CDS	1310924	1311007	.	+	2	gene_id "AP000313.6-005"; transcript_id "AP000313.6-005"; exon_number 4;
ENm005.contig2	ExonAligner	CDS	1311731	1311801	.	+	2	gene_id "AP000313.6-005"; transcript_id "AP000313.6-005"; exon_number 5;
ENm005.contig2	ExonAligner	CDS	1330186	1330299	.	-	0	gene_id "AP000313.5-001"; transcript_id "AP000313.5-001"; exon_number 1;
ENm005.contig2	ExonAligner	CDS	1330591	1330677	.	-	0	gene_id "AP000313.5-001"; transcript_id "AP000313.5-001"; exon_number 2;
ENm005.contig2	ExonAligner	CDS	1332966	1333078	.	-	2	gene_id "AP000313.5-001"; transcript_id "AP000313.5-001"; exon_number 3;
ENm005.contig2	ExonAligner	CDS	1334240	1334369	.	-	0	gene_id "AP000313.5-001"; transcript_id "AP000313.5-001"; exon_number 4;
ENm005.contig2	ExonAligner	CDS	1336708	1336818	.	-	0	gene_id "AP000313.5-001"; transcript_id "AP000313.5-001"; exon_number 5;
ENm005.contig2	ExonAligner	CDS	1338337	1338387	.	-	0	gene_id "AP000313.5-001"; transcript_id "AP000313.5-001"; exon_number 6;
ENm005.contig2	ExonAligner	CDS	1339637	1339672	.	-	0	gene_id "AP000313.5-001"; transcript_id "AP000313.5-001"; exon_number 7;
ENm007.contig1	ExonAligner	CDS	571391	571560	.	-	0	gene_id "AC008440.6-001"; transcript_id "AC008440.6-001"; exon_number 1;
ENm007.contig1	ExonAligner	CDS	570746	570771	.	-	1	gene_id "AC008440.6-001"; transcript_id "AC008440.6-001"; exon_number 2;
ENm007.contig1	ExonAligner	CDS	569688	569770	.	-	2	gene_id "AC008440.6-001"; transcript_id "AC008440.6-001"; exon_number 3;
ENm007.contig1	ExonAligner	CDS	565940	566051	.	-	0	gene_id "AC008440.6-001"; transcript_id "AC008440.6-001"; exon_number 4;
ENm007.contig1	ExonAligner	CDS	565647	565778	.	-	2	gene_id "AC008440.6-001"; transcript_id "AC008440.6-001"; exon_number 5;
ENm007.contig1	ExonAligner	CDS	564983	565133	.	-	2	gene_id "AC008440.6-001"; transcript_id "AC008440.6-001"; exon_number 6;
ENm007.contig1	ExonAligner	CDS	563748	563835	.	-	1	gene_id "AC008440.6-001"; transcript_id "AC008440.6-001"; exon_number 8;
ENm007.contig1	ExonAligner	CDS	563453	563476	.	-	0	gene_id "AC008440.6-001"; transcript_id "AC008440.6-001"; exon_number 9;
ENm007.contig1	ExonAligner	CDS	561637	561789	.	-	0	gene_id "AC008440.6-001"; transcript_id "AC008440.6-001"; exon_number 10;
ENm007.contig1	ExonAligner	CDS	561182	561364	.	-	0	gene_id "AC008440.6-001"; transcript_id "AC008440.6-001"; exon_number 11;
ENm007.contig1	ExonAligner	CDS	560302	560387	.	-	0	gene_id "AC008440.6-001"; transcript_id "AC008440.6-001"; exon_number 12;
ENm007.contig1	ExonAligner	CDS	560158	560220	.	-	1	gene_id "AC008440.6-001"; transcript_id "AC008440.6-001"; exon_number 13;
ENm007.contig1	ExonAligner	CDS	559820	559952	.	-	1	gene_id "AC008440.6-001"; transcript_id "AC008440.6-001"; exon_number 14;
ENm007.contig1	ExonAligner	CDS	558696	558770	.	-	0	gene_id "AC008440.6-001"; transcript_id "AC008440.6-001"; exon_number 15;
ENm007.contig1	ExonAligner	CDS	557214	557315	.	-	0	gene_id "AC008440.6-001"; transcript_id "AC008440.6-001"; exon_number 16;
ENm007.contig1	ExonAligner	CDS	555851	555991	.	-	0	gene_id "AC008440.6-001"; transcript_id "AC008440.6-001"; exon_number 17;
ENm007.contig1	ExonAligner	CDS	555453	555644	.	-	0	gene_id "AC008440.6-001"; transcript_id "AC008440.6-001"; exon_number 18;
ENm007.contig1	ExonAligner	CDS	549899	550094	.	-	0	gene_id "AC008440.7-001"; transcript_id "AC008440.7-001"; exon_number 1;
ENm007.contig1	ExonAligner	CDS	549181	549267	.	-	2	gene_id "AC008440.7-001"; transcript_id "AC008440.7-001"; exon_number 2;
ENm007.contig1	ExonAligner	CDS	548675	548815	.	-	2	gene_id "AC008440.7-001"; transcript_id "AC008440.7-001"; exon_number 3;
ENm007.contig1	ExonAligner	CDS	533781	533926	.	-	2	gene_id "AC008440.7-001"; transcript_id "AC008440.7-001"; exon_number 4;
ENm007.contig1	ExonAligner	CDS	533225	533485	.	-	0	gene_id "AC008440.7-001"; transcript_id "AC008440.7-001"; exon_number 5;
ENm007.contig1	ExonAligner	CDS	549899	550094	.	-	0	gene_id "AC008440.7-002"; transcript_id "AC008440.7-002"; exon_number 1;
ENm007.contig1	ExonAligner	CDS	549181	549267	.	-	2	gene_id "AC008440.7-002"; transcript_id "AC008440.7-002"; exon_number 2;
ENm007.contig1	ExonAligner	CDS	548675	548815	.	-	2	gene_id "AC008440.7-002"; transcript_id "AC008440.7-002"; exon_number 3;
ENm007.contig1	ExonAligner	CDS	533754	533926	.	-	2	gene_id "AC008440.7-002"; transcript_id "AC008440.7-002"; exon_number 4;
ENm007.contig1	ExonAligner	CDS	517564	517741	.	-	0	gene_id "AC008440.8-001"; transcript_id "AC008440.8-001"; exon_number 1;
ENm007.contig1	ExonAligner	CDS	509160	509243	.	-	2	gene_id "AC008440.8-001"; transcript_id "AC008440.8-001"; exon_number 2;
ENm007.contig1	ExonAligner	CDS	507958	508098	.	-	2	gene_id "AC008440.8-001"; transcript_id "AC008440.8-001"; exon_number 3;
ENm007.contig1	ExonAligner	CDS	497736	498065	.	-	0	gene_id "AC008440.9-001"; transcript_id "AC008440.9-001"; exon_number 1;
ENm007.contig1	ExonAligner	CDS	492947	493021	.	-	2	gene_id "AC008440.9-001"; transcript_id "AC008440.9-001"; exon_number 2;
ENm007.contig1	ExonAligner	CDS	490396	490533	.	-	2	gene_id "AC008440.9-001"; transcript_id "AC008440.9-001"; exon_number 3;
ENm007.contig1	ExonAligner	CDS	483076	483314	.	-	2	gene_id "AC008440.9-001"; transcript_id "AC008440.9-001"; exon_number 4;
ENm007.contig1	ExonAligner	CDS	497736	498065	.	-	0	gene_id "AC008440.9-002"; transcript_id "AC008440.9-002"; exon_number 1;
ENm007.contig1	ExonAligner	CDS	492947	493021	.	-	2	gene_id "AC008440.9-002"; transcript_id "AC008440.9-002"; exon_number 2;
ENm007.contig1	ExonAligner	CDS	483076	483314	.	-	2	gene_id "AC008440.9-002"; transcript_id "AC008440.9-002"; exon_number 3;
ENm007.contig1	ExonAligner	CDS	468672	468784	.	+	0	gene_id "AC012314.1-003"; transcript_id "AC012314.1-003"; exon_number 1;
ENm007.contig1	ExonAligner	CDS	466446	466483	.	+	2	gene_id "AC012314.1-003"; transcript_id "AC012314.1-003"; exon_number 2;
ENm007.contig1	ExonAligner	CDS	466310	466347	.	+	1	gene_id "AC012314.1-003"; transcript_id "AC012314.1-003"; exon_number 3;
ENm007.contig1	ExonAligner	CDS	466134	466164	.	+	2	gene_id "AC012314.1-003"; transcript_id "AC012314.1-003"; exon_number 4;
ENm007.contig1	ExonAligner	CDS	457806	457923	.	+	0	gene_id "AC012314.1-003"; transcript_id "AC012314.1-003"; exon_number 6;
ENm007.contig1	ExonAligner	CDS	468672	468784	.	+	0	gene_id "AC012314.1-001"; transcript_id "AC012314.1-001"; exon_number 1;
ENm007.contig1	ExonAligner	CDS	466446	466483	.	+	2	gene_id "AC012314.1-001"; transcript_id "AC012314.1-001"; exon_number 2;
ENm007.contig1	ExonAligner	CDS	466310	466347	.	+	1	gene_id "AC012314.1-001"; transcript_id "AC012314.1-001"; exon_number 3;
ENm007.contig1	ExonAligner	CDS	466134	466164	.	+	2	gene_id "AC012314.1-001"; transcript_id "AC012314.1-001"; exon_number 4;
ENm007.contig1	ExonAligner	CDS	465678	465770	.	+	2	gene_id "AC012314.1-001"; transcript_id "AC012314.1-001"; exon_number 5;
ENm007.contig1	ExonAligner	CDS	457639	457923	.	+	2	gene_id "AC012314.1-001"; transcript_id "AC012314.1-001"; exon_number 7;
ENm007.contig1	ExonAligner	CDS	457476	457511	.	+	2	gene_id "AC012314.1-001"; transcript_id "AC012314.1-001"; exon_number 8;
ENm007.contig1	ExonAligner	CDS	451346	451379	.	+	0	gene_id "AC012314.1-001"; transcript_id "AC012314.1-001"; exon_number 9;
ENm007.contig1	ExonAligner	CDS	360905	361040	.	+	2	gene_id "AC012314.3-006"; transcript_id "AC012314.3-006"; exon_number 1;
ENm007.contig1	ExonAligner	CDS	360101	360382	.	+	2	gene_id "AC012314.3-006"; transcript_id "AC012314.3-006"; exon_number 2;
ENm007.contig1	ExonAligner	CDS	358944	359243	.	+	2	gene_id "AC012314.3-006"; transcript_id "AC012314.3-006"; exon_number 3;
ENm007.contig1	ExonAligner	CDS	355885	355921	.	+	0	gene_id "AC012314.3-006"; transcript_id "AC012314.3-006"; exon_number 4;
ENm007.contig1	ExonAligner	CDS	360905	361040	.	+	2	gene_id "AC012314.3-005"; transcript_id "AC012314.3-005"; exon_number 1;
ENm007.contig1	ExonAligner	CDS	360101	360382	.	+	2	gene_id "AC012314.3-005"; transcript_id "AC012314.3-005"; exon_number 2;
ENm007.contig1	ExonAligner	CDS	358944	359243	.	+	2	gene_id "AC012314.3-005"; transcript_id "AC012314.3-005"; exon_number 3;
ENm007.contig1	ExonAligner	CDS	356574	356600	.	+	2	gene_id "AC012314.3-005"; transcript_id "AC012314.3-005"; exon_number 5;
ENm007.contig1	ExonAligner	CDS	355885	355921	.	+	0	gene_id "AC012314.3-005"; transcript_id "AC012314.3-005"; exon_number 6;
ENm007.contig1	ExonAligner	CDS	360905	361040	.	+	2	gene_id "AC012314.3-004"; transcript_id "AC012314.3-004"; exon_number 1;
ENm007.contig1	ExonAligner	CDS	360101	360382	.	+	2	gene_id "AC012314.3-004"; transcript_id "AC012314.3-004"; exon_number 2;
ENm007.contig1	ExonAligner	CDS	358944	359243	.	+	2	gene_id "AC012314.3-004"; transcript_id "AC012314.3-004"; exon_number 3;
ENm007.contig1	ExonAligner	CDS	356574	356600	.	+	2	gene_id "AC012314.3-004"; transcript_id "AC012314.3-004"; exon_number 4;
ENm007.contig1	ExonAligner	CDS	355885	355921	.	+	0	gene_id "AC012314.3-004"; transcript_id "AC012314.3-004"; exon_number 5;
ENm007.contig1	ExonAligner	CDS	360101	360519	.	+	2	gene_id "AC012314.3-008"; transcript_id "AC012314.3-008"; exon_number 1;
ENm007.contig1	ExonAligner	CDS	358944	359243	.	+	2	gene_id "AC012314.3-008"; transcript_id "AC012314.3-008"; exon_number 2;
ENm007.contig1	ExonAligner	CDS	355885	355921	.	+	0	gene_id "AC012314.3-008"; transcript_id "AC012314.3-008"; exon_number 3;
ENm007.contig1	ExonAligner	CDS	360101	360519	.	+	2	gene_id "AC012314.3-002"; transcript_id "AC012314.3-002"; exon_number 1;
ENm007.contig1	ExonAligner	CDS	358944	359243	.	+	2	gene_id "AC012314.3-002"; transcript_id "AC012314.3-002"; exon_number 2;
ENm007.contig1	ExonAligner	CDS	356574	356600	.	+	2	gene_id "AC012314.3-002"; transcript_id "AC012314.3-002"; exon_number 4;
ENm007.contig1	ExonAligner	CDS	355885	355921	.	+	0	gene_id "AC012314.3-002"; transcript_id "AC012314.3-002"; exon_number 5;
ENm007.contig1	ExonAligner	CDS	360101	360519	.	+	2	gene_id "AC012314.3-001"; transcript_id "AC012314.3-001"; exon_number 1;
ENm007.contig1	ExonAligner	CDS	358944	359243	.	+	2	gene_id "AC012314.3-001"; transcript_id "AC012314.3-001"; exon_number 2;
ENm007.contig1	ExonAligner	CDS	356574	356600	.	+	2	gene_id "AC012314.3-001"; transcript_id "AC012314.3-001"; exon_number 3;
ENm007.contig1	ExonAligner	CDS	355885	355921	.	+	0	gene_id "AC012314.3-001"; transcript_id "AC012314.3-001"; exon_number 4;
ENm007.contig1	ExonAligner	CDS	360129	360519	.	+	1	gene_id "AC012314.3-003"; transcript_id "AC012314.3-003"; exon_number 1;
ENm007.contig1	ExonAligner	CDS	358944	359243	.	+	2	gene_id "AC012314.3-003"; transcript_id "AC012314.3-003"; exon_number 3;
ENm007.contig1	ExonAligner	CDS	356574	356600	.	+	2	gene_id "AC012314.3-003"; transcript_id "AC012314.3-003"; exon_number 4;
ENm007.contig1	ExonAligner	CDS	355885	355921	.	+	0	gene_id "AC012314.3-003"; transcript_id "AC012314.3-003"; exon_number 5;
ENm007.contig1	ExonAligner	CDS	360101	360383	.	+	1	gene_id "AC012314.3-007"; transcript_id "AC012314.3-007"; exon_number 1;
ENm007.contig1	ExonAligner	CDS	359114	359243	.	+	2	gene_id "AC012314.3-007"; transcript_id "AC012314.3-007"; exon_number 2;
ENm007.contig1	ExonAligner	CDS	356574	356600	.	+	2	gene_id "AC012314.3-007"; transcript_id "AC012314.3-007"; exon_number 3;
ENm007.contig1	ExonAligner	CDS	355885	355921	.	+	0	gene_id "AC012314.3-007"; transcript_id "AC012314.3-007"; exon_number 4;
ENm007.contig1	ExonAligner	CDS	354638	354712	.	-	2	gene_id "AC012314.4-010"; transcript_id "AC012314.4-010"; exon_number 2;
ENm007.contig1	ExonAligner	CDS	353307	353384	.	-	2	gene_id "AC012314.4-010"; transcript_id "AC012314.4-010"; exon_number 3;
ENm007.contig1	ExonAligner	CDS	352769	352863	.	-	2	gene_id "AC012314.4-010"; transcript_id "AC012314.4-010"; exon_number 4;
ENm007.contig1	ExonAligner	CDS	354638	354712	.	-	2	gene_id "AC012314.4-001"; transcript_id "AC012314.4-001"; exon_number 2;
ENm007.contig1	ExonAligner	CDS	353307	353384	.	-	2	gene_id "AC012314.4-001"; transcript_id "AC012314.4-001"; exon_number 3;
ENm007.contig1	ExonAligner	CDS	352769	352863	.	-	2	gene_id "AC012314.4-001"; transcript_id "AC012314.4-001"; exon_number 4;
ENm007.contig1	ExonAligner	CDS	352508	352630	.	+	0	gene_id "AC012314.5-003"; transcript_id "AC012314.5-003"; exon_number 1;
ENm007.contig1	ExonAligner	CDS	351903	352121	.	+	0	gene_id "AC012314.5-003"; transcript_id "AC012314.5-003"; exon_number 2;
ENm007.contig1	ExonAligner	CDS	351741	351810	.	+	1	gene_id "AC012314.5-003"; transcript_id "AC012314.5-003"; exon_number 3;
ENm007.contig1	ExonAligner	CDS	348346	348410	.	+	0	gene_id "AC012314.5-003"; transcript_id "AC012314.5-003"; exon_number 4;
ENm007.contig1	ExonAligner	CDS	345655	345913	.	+	1	gene_id "AC012314.5-003"; transcript_id "AC012314.5-003"; exon_number 5;
ENm007.contig1	ExonAligner	CDS	345195	345217	.	+	0	gene_id "AC012314.5-003"; transcript_id "AC012314.5-003"; exon_number 6;
ENm007.contig1	ExonAligner	CDS	352508	352630	.	+	0	gene_id "AC012314.5-001"; transcript_id "AC012314.5-001"; exon_number 1;
ENm007.contig1	ExonAligner	CDS	351903	352121	.	+	0	gene_id "AC012314.5-001"; transcript_id "AC012314.5-001"; exon_number 2;
ENm007.contig1	ExonAligner	CDS	351741	351810	.	+	1	gene_id "AC012314.5-001"; transcript_id "AC012314.5-001"; exon_number 3;
ENm007.contig1	ExonAligner	CDS	348346	348410	.	+	0	gene_id "AC012314.5-001"; transcript_id "AC012314.5-001"; exon_number 4;
ENm007.contig1	ExonAligner	CDS	345655	345913	.	+	1	gene_id "AC012314.5-001"; transcript_id "AC012314.5-001"; exon_number 5;
ENm007.contig1	ExonAligner	CDS	345195	345217	.	+	0	gene_id "AC012314.5-001"; transcript_id "AC012314.5-001"; exon_number 6;
ENm007.contig1	ExonAligner	CDS	342804	342980	.	-	0	gene_id "AC012314.7-001"; transcript_id "AC012314.7-001"; exon_number 1;
ENm007.contig1	ExonAligner	CDS	342643	342703	.	-	0	gene_id "AC012314.7-001"; transcript_id "AC012314.7-001"; exon_number 2;
ENm007.contig1	ExonAligner	CDS	340469	340552	.	-	2	gene_id "AC012314.7-001"; transcript_id "AC012314.7-001"; exon_number 3;
ENm007.contig1	ExonAligner	CDS	339782	339879	.	-	2	gene_id "AC012314.7-001"; transcript_id "AC012314.7-001"; exon_number 4;
ENm007.contig1	ExonAligner	CDS	338766	338872	.	-	0	gene_id "AC012314.7-001"; transcript_id "AC012314.7-001"; exon_number 5;
ENm007.contig1	ExonAligner	CDS	337057	337220	.	-	1	gene_id "AC012314.7-001"; transcript_id "AC012314.7-001"; exon_number 6;
ENm007.contig1	ExonAligner	CDS	335136	335293	.	-	2	gene_id "AC012314.7-001"; transcript_id "AC012314.7-001"; exon_number 7;
ENm007.contig1	ExonAligner	CDS	331177	331266	.	-	0	gene_id "AC012314.7-001"; transcript_id "AC012314.7-001"; exon_number 8;
ENm007.contig1	ExonAligner	CDS	330096	330223	.	-	0	gene_id "AC012314.7-001"; transcript_id "AC012314.7-001"; exon_number 9;
ENm007.contig1	ExonAligner	CDS	329943	330015	.	-	1	gene_id "AC012314.7-001"; transcript_id "AC012314.7-001"; exon_number 10;
ENm007.contig1	ExonAligner	CDS	329351	329479	.	-	0	gene_id "AC012314.7-001"; transcript_id "AC012314.7-001"; exon_number 11;
ENm007.contig1	ExonAligner	CDS	329157	329255	.	-	0	gene_id "AC012314.7-001"; transcript_id "AC012314.7-001"; exon_number 12;
ENm007.contig1	ExonAligner	CDS	327685	327813	.	-	0	gene_id "AC012314.7-001"; transcript_id "AC012314.7-001"; exon_number 13;
ENm007.contig1	ExonAligner	CDS	342804	342980	.	-	0	gene_id "AC012314.7-005"; transcript_id "AC012314.7-005"; exon_number 1;
ENm007.contig1	ExonAligner	CDS	342643	342703	.	-	0	gene_id "AC012314.7-005"; transcript_id "AC012314.7-005"; exon_number 2;
ENm007.contig1	ExonAligner	CDS	340469	340552	.	-	2	gene_id "AC012314.7-005"; transcript_id "AC012314.7-005"; exon_number 3;
ENm007.contig1	ExonAligner	CDS	339782	339879	.	-	2	gene_id "AC012314.7-005"; transcript_id "AC012314.7-005"; exon_number 4;
ENm007.contig1	ExonAligner	CDS	338766	338872	.	-	0	gene_id "AC012314.7-005"; transcript_id "AC012314.7-005"; exon_number 5;
ENm007.contig1	ExonAligner	CDS	337057	337220	.	-	1	gene_id "AC012314.7-005"; transcript_id "AC012314.7-005"; exon_number 6;
ENm007.contig1	ExonAligner	CDS	335135	335293	.	-	2	gene_id "AC012314.7-005"; transcript_id "AC012314.7-005"; exon_number 7;
ENm007.contig1	ExonAligner	CDS	342804	342980	.	-	0	gene_id "AC012314.7-002"; transcript_id "AC012314.7-002"; exon_number 1;
ENm007.contig1	ExonAligner	CDS	342643	342703	.	-	0	gene_id "AC012314.7-002"; transcript_id "AC012314.7-002"; exon_number 2;
ENm007.contig1	ExonAligner	CDS	340469	340552	.	-	2	gene_id "AC012314.7-002"; transcript_id "AC012314.7-002"; exon_number 3;
ENm007.contig1	ExonAligner	CDS	339782	339879	.	-	2	gene_id "AC012314.7-002"; transcript_id "AC012314.7-002"; exon_number 4;
ENm007.contig1	ExonAligner	CDS	338766	338872	.	-	0	gene_id "AC012314.7-002"; transcript_id "AC012314.7-002"; exon_number 5;
ENm007.contig1	ExonAligner	CDS	337057	337220	.	-	1	gene_id "AC012314.7-002"; transcript_id "AC012314.7-002"; exon_number 6;
ENm007.contig1	ExonAligner	CDS	335136	335293	.	-	2	gene_id "AC012314.7-002"; transcript_id "AC012314.7-002"; exon_number 7;
ENm007.contig1	ExonAligner	CDS	331177	331266	.	-	0	gene_id "AC012314.7-002"; transcript_id "AC012314.7-002"; exon_number 8;
ENm007.contig1	ExonAligner	CDS	330189	330223	.	-	0	gene_id "AC012314.7-002"; transcript_id "AC012314.7-002"; exon_number 9;
ENm007.contig1	ExonAligner	CDS	327684	327780	.	-	1	gene_id "AC012314.7-002"; transcript_id "AC012314.7-002"; exon_number 10;
ENm007.contig1	ExonAligner	CDS	342804	342980	.	-	0	gene_id "AC012314.7-006"; transcript_id "AC012314.7-006"; exon_number 1;
ENm007.contig1	ExonAligner	CDS	342643	342703	.	-	0	gene_id "AC012314.7-006"; transcript_id "AC012314.7-006"; exon_number 2;
ENm007.contig1	ExonAligner	CDS	340469	340552	.	-	2	gene_id "AC012314.7-006"; transcript_id "AC012314.7-006"; exon_number 3;
ENm007.contig1	ExonAligner	CDS	339782	339879	.	-	2	gene_id "AC012314.7-006"; transcript_id "AC012314.7-006"; exon_number 4;
ENm007.contig1	ExonAligner	CDS	338766	338872	.	-	0	gene_id "AC012314.7-006"; transcript_id "AC012314.7-006"; exon_number 5;
ENm007.contig1	ExonAligner	CDS	337057	337220	.	-	1	gene_id "AC012314.7-006"; transcript_id "AC012314.7-006"; exon_number 6;
ENm007.contig1	ExonAligner	CDS	335159	335293	.	-	2	gene_id "AC012314.7-006"; transcript_id "AC012314.7-006"; exon_number 7;
[truncated: 4,470 more rows]
