# Supplementary material for: Reference based annotation with GeneMapper
Source: Genome Biol. 2006 Apr 5;7(4):R29. doi: 10.1186/gb-2006-7-4-r29 (PMC1557983; doi:10.1186/gb-2006-7-4-r29)
Supplement: Additional data file 3 — A gunzipped tar file containing GeneMapper annotations of the ENCODE regions [file gb-2006-7-4-r29-S3.tgz › genemapper_encode/elephant.gff]

ENm001.contig1	ExonAligner	CDS	16275	16301	.	+	0	gene_id "AC073130.2-001"; transcript_id "AC073130.2-001"; exon_number 1;
ENm001.contig1	ExonAligner	CDS	44962	45047	.	+	0	gene_id "AC073130.2-001"; transcript_id "AC073130.2-001"; exon_number 2;
ENm001.contig1	ExonAligner	CDS	53129	53381	.	+	1	gene_id "AC073130.2-001"; transcript_id "AC073130.2-001"; exon_number 3;
ENm001.contig1	ExonAligner	CDS	54280	54615	.	+	0	gene_id "AC073130.2-001"; transcript_id "AC073130.2-001"; exon_number 4;
ENm001.contig1	ExonAligner	CDS	55584	55799	.	+	0	gene_id "AC073130.2-001"; transcript_id "AC073130.2-001"; exon_number 5;
ENm001.contig1	ExonAligner	CDS	56210	56368	.	+	0	gene_id "AC073130.2-001"; transcript_id "AC073130.2-001"; exon_number 6;
ENm001.contig1	ExonAligner	CDS	59749	59940	.	+	0	gene_id "AC073130.2-001"; transcript_id "AC073130.2-001"; exon_number 7;
ENm001.contig1	ExonAligner	CDS	193175	193204	.	+	0	gene_id "AC006159.2-001"; transcript_id "AC006159.2-001"; exon_number 1;
ENm001.contig1	ExonAligner	CDS	194605	194769	.	+	0	gene_id "AC006159.2-001"; transcript_id "AC006159.2-001"; exon_number 2;
ENm001.contig1	ExonAligner	CDS	237400	237741	.	+	0	gene_id "AC006159.2-001"; transcript_id "AC006159.2-001"; exon_number 3;
ENm001.contig1	ExonAligner	CDS	392395	393495	.	+	0	gene_id "AC002543.3-002"; transcript_id "AC002543.3-002"; exon_number 1;
ENm001.contig1	ExonAligner	CDS	423971	424162	.	+	0	gene_id "AC002543.3-002"; transcript_id "AC002543.3-002"; exon_number 2;
ENm001.contig1	ExonAligner	CDS	439318	439452	.	+	0	gene_id "AC002543.3-002"; transcript_id "AC002543.3-002"; exon_number 3;
ENm001.contig1	ExonAligner	CDS	440212	440385	.	+	0	gene_id "AC002543.3-002"; transcript_id "AC002543.3-002"; exon_number 4;
ENm001.contig1	ExonAligner	CDS	445136	445296	.	+	0	gene_id "AC002543.3-002"; transcript_id "AC002543.3-002"; exon_number 5;
ENm001.contig1	ExonAligner	CDS	446923	447019	.	+	1	gene_id "AC002543.3-002"; transcript_id "AC002543.3-002"; exon_number 6;
ENm001.contig1	ExonAligner	CDS	447141	447271	.	+	0	gene_id "AC002543.3-002"; transcript_id "AC002543.3-002"; exon_number 7;
ENm001.contig1	ExonAligner	CDS	447931	448092	.	+	1	gene_id "AC002543.3-002"; transcript_id "AC002543.3-002"; exon_number 8;
ENm001.contig1	ExonAligner	CDS	448876	448975	.	+	1	gene_id "AC002543.3-002"; transcript_id "AC002543.3-002"; exon_number 9;
ENm001.contig1	ExonAligner	CDS	507323	507455	.	+	0	gene_id "AC002543.3-002"; transcript_id "AC002543.3-002"; exon_number 12;
ENm001.contig1	ExonAligner	CDS	507905	508030	.	+	2	gene_id "AC002543.3-002"; transcript_id "AC002543.3-002"; exon_number 13;
ENm001.contig1	ExonAligner	CDS	509124	509260	.	+	0	gene_id "AC002543.3-002"; transcript_id "AC002543.3-002"; exon_number 19;
ENm001.contig1	ExonAligner	CDS	509370	509583	.	+	1	gene_id "AC002543.3-002"; transcript_id "AC002543.3-002"; exon_number 20;
ENm001.contig1	ExonAligner	CDS	392395	393495	.	+	0	gene_id "AC002543.3-001"; transcript_id "AC002543.3-001"; exon_number 1;
ENm001.contig1	ExonAligner	CDS	423971	424162	.	+	0	gene_id "AC002543.3-001"; transcript_id "AC002543.3-001"; exon_number 2;
ENm001.contig1	ExonAligner	CDS	439318	439452	.	+	0	gene_id "AC002543.3-001"; transcript_id "AC002543.3-001"; exon_number 3;
ENm001.contig1	ExonAligner	CDS	440212	440385	.	+	0	gene_id "AC002543.3-001"; transcript_id "AC002543.3-001"; exon_number 4;
ENm001.contig1	ExonAligner	CDS	445136	445296	.	+	0	gene_id "AC002543.3-001"; transcript_id "AC002543.3-001"; exon_number 5;
ENm001.contig1	ExonAligner	CDS	446923	447019	.	+	1	gene_id "AC002543.3-001"; transcript_id "AC002543.3-001"; exon_number 6;
ENm001.contig1	ExonAligner	CDS	447141	447271	.	+	0	gene_id "AC002543.3-001"; transcript_id "AC002543.3-001"; exon_number 7;
ENm001.contig1	ExonAligner	CDS	447931	448092	.	+	1	gene_id "AC002543.3-001"; transcript_id "AC002543.3-001"; exon_number 8;
ENm001.contig1	ExonAligner	CDS	448827	448975	.	+	1	gene_id "AC002543.3-001"; transcript_id "AC002543.3-001"; exon_number 9;
ENm001.contig1	ExonAligner	CDS	507323	507455	.	+	0	gene_id "AC002543.3-001"; transcript_id "AC002543.3-001"; exon_number 12;
ENm001.contig1	ExonAligner	CDS	507905	508030	.	+	2	gene_id "AC002543.3-001"; transcript_id "AC002543.3-001"; exon_number 13;
ENm001.contig1	ExonAligner	CDS	509124	509260	.	+	0	gene_id "AC002543.3-001"; transcript_id "AC002543.3-001"; exon_number 19;
ENm001.contig1	ExonAligner	CDS	509370	509583	.	+	1	gene_id "AC002543.3-001"; transcript_id "AC002543.3-001"; exon_number 20;
ENm001.contig1	ExonAligner	CDS	582899	582937	.	+	0	gene_id "AC002543.1-002"; transcript_id "AC002543.1-002"; exon_number 1;
ENm001.contig1	ExonAligner	CDS	597385	597448	.	+	0	gene_id "AC002543.1-002"; transcript_id "AC002543.1-002"; exon_number 2;
ENm001.contig1	ExonAligner	CDS	605378	605429	.	+	2	gene_id "AC002543.1-002"; transcript_id "AC002543.1-002"; exon_number 3;
ENm001.contig1	ExonAligner	CDS	608881	608944	.	+	1	gene_id "AC002543.1-002"; transcript_id "AC002543.1-002"; exon_number 4;
ENm001.contig1	ExonAligner	CDS	615705	615911	.	+	0	gene_id "AC002543.1-002"; transcript_id "AC002543.1-002"; exon_number 5;
ENm001.contig1	ExonAligner	CDS	617470	617549	.	+	0	gene_id "AC002543.1-002"; transcript_id "AC002543.1-002"; exon_number 6;
ENm001.contig1	ExonAligner	CDS	621690	621768	.	+	1	gene_id "AC002543.1-002"; transcript_id "AC002543.1-002"; exon_number 7;
ENm001.contig1	ExonAligner	CDS	623777	623848	.	+	0	gene_id "AC002543.1-002"; transcript_id "AC002543.1-002"; exon_number 8;
ENm001.contig1	ExonAligner	CDS	627201	627263	.	+	0	gene_id "AC002543.1-002"; transcript_id "AC002543.1-002"; exon_number 9;
ENm001.contig1	ExonAligner	CDS	628232	628375	.	+	0	gene_id "AC002543.1-002"; transcript_id "AC002543.1-002"; exon_number 10;
ENm001.contig1	ExonAligner	CDS	597385	597448	.	+	0	gene_id "AC002543.1-004"; transcript_id "AC002543.1-004"; exon_number 2;
ENm001.contig1	ExonAligner	CDS	605378	605429	.	+	2	gene_id "AC002543.1-004"; transcript_id "AC002543.1-004"; exon_number 3;
ENm001.contig1	ExonAligner	CDS	608881	608944	.	+	1	gene_id "AC002543.1-004"; transcript_id "AC002543.1-004"; exon_number 4;
ENm001.contig1	ExonAligner	CDS	615705	615911	.	+	0	gene_id "AC002543.1-004"; transcript_id "AC002543.1-004"; exon_number 5;
ENm001.contig1	ExonAligner	CDS	617470	617549	.	+	0	gene_id "AC002543.1-004"; transcript_id "AC002543.1-004"; exon_number 6;
ENm001.contig1	ExonAligner	CDS	621690	621768	.	+	1	gene_id "AC002543.1-004"; transcript_id "AC002543.1-004"; exon_number 7;
ENm001.contig1	ExonAligner	CDS	623777	623848	.	+	0	gene_id "AC002543.1-004"; transcript_id "AC002543.1-004"; exon_number 8;
ENm001.contig1	ExonAligner	CDS	627201	627254	.	+	0	gene_id "AC002543.1-004"; transcript_id "AC002543.1-004"; exon_number 9;
ENm001.contig1	ExonAligner	CDS	839744	839826	.	+	2	gene_id "AC003987.1-002"; transcript_id "AC003987.1-002"; exon_number 2;
ENm001.contig1	ExonAligner	CDS	853187	853346	.	+	0	gene_id "AC003987.1-002"; transcript_id "AC003987.1-002"; exon_number 3;
ENm001.contig1	ExonAligner	CDS	869152	869206	.	+	2	gene_id "AC003987.1-002"; transcript_id "AC003987.1-002"; exon_number 4;
ENm001.contig1	ExonAligner	CDS	869848	869963	.	+	1	gene_id "AC003987.1-002"; transcript_id "AC003987.1-002"; exon_number 5;
ENm001.contig1	ExonAligner	CDS	874977	875052	.	+	2	gene_id "AC003987.1-002"; transcript_id "AC003987.1-002"; exon_number 6;
ENm001.contig1	ExonAligner	CDS	877090	877152	.	+	1	gene_id "AC003987.1-002"; transcript_id "AC003987.1-002"; exon_number 7;
ENm001.contig1	ExonAligner	CDS	879246	879400	.	+	1	gene_id "AC003987.1-002"; transcript_id "AC003987.1-002"; exon_number 8;
ENm001.contig1	ExonAligner	CDS	881611	881702	.	+	2	gene_id "AC003987.1-002"; transcript_id "AC003987.1-002"; exon_number 9;
ENm001.contig1	ExonAligner	CDS	923485	923593	.	+	0	gene_id "AC003987.1-002"; transcript_id "AC003987.1-002"; exon_number 10;
ENm001.contig1	ExonAligner	CDS	947078	947144	.	+	2	gene_id "AC003987.1-002"; transcript_id "AC003987.1-002"; exon_number 11;
ENm001.contig1	ExonAligner	CDS	948619	948721	.	+	1	gene_id "AC003987.1-002"; transcript_id "AC003987.1-002"; exon_number 12;
ENm001.contig1	ExonAligner	CDS	965662	965812	.	+	0	gene_id "AC003987.1-002"; transcript_id "AC003987.1-002"; exon_number 13;
ENm001.contig1	ExonAligner	CDS	976703	976795	.	+	2	gene_id "AC003987.1-002"; transcript_id "AC003987.1-002"; exon_number 14;
ENm001.contig1	ExonAligner	CDS	979522	979661	.	+	2	gene_id "AC003987.1-002"; transcript_id "AC003987.1-002"; exon_number 15;
ENm001.contig1	ExonAligner	CDS	980429	980548	.	+	0	gene_id "AC003987.1-002"; transcript_id "AC003987.1-002"; exon_number 16;
ENm001.contig1	ExonAligner	CDS	839744	839826	.	+	2	gene_id "AC003987.1-007"; transcript_id "AC003987.1-007"; exon_number 2;
ENm001.contig1	ExonAligner	CDS	853187	853346	.	+	0	gene_id "AC003987.1-007"; transcript_id "AC003987.1-007"; exon_number 3;
ENm001.contig1	ExonAligner	CDS	869152	869206	.	+	2	gene_id "AC003987.1-007"; transcript_id "AC003987.1-007"; exon_number 4;
ENm001.contig1	ExonAligner	CDS	869848	869963	.	+	1	gene_id "AC003987.1-007"; transcript_id "AC003987.1-007"; exon_number 5;
ENm001.contig1	ExonAligner	CDS	874977	875052	.	+	2	gene_id "AC003987.1-007"; transcript_id "AC003987.1-007"; exon_number 6;
ENm001.contig1	ExonAligner	CDS	879246	879400	.	+	1	gene_id "AC003987.1-007"; transcript_id "AC003987.1-007"; exon_number 7;
ENm001.contig1	ExonAligner	CDS	881611	881702	.	+	2	gene_id "AC003987.1-007"; transcript_id "AC003987.1-007"; exon_number 8;
ENm001.contig1	ExonAligner	CDS	923485	923593	.	+	0	gene_id "AC003987.1-007"; transcript_id "AC003987.1-007"; exon_number 9;
ENm001.contig1	ExonAligner	CDS	947078	947144	.	+	2	gene_id "AC003987.1-007"; transcript_id "AC003987.1-007"; exon_number 10;
ENm001.contig1	ExonAligner	CDS	948619	948721	.	+	1	gene_id "AC003987.1-007"; transcript_id "AC003987.1-007"; exon_number 11;
ENm001.contig1	ExonAligner	CDS	965662	965812	.	+	0	gene_id "AC003987.1-007"; transcript_id "AC003987.1-007"; exon_number 12;
ENm001.contig1	ExonAligner	CDS	976703	976795	.	+	2	gene_id "AC003987.1-007"; transcript_id "AC003987.1-007"; exon_number 13;
ENm001.contig1	ExonAligner	CDS	979522	979661	.	+	2	gene_id "AC003987.1-007"; transcript_id "AC003987.1-007"; exon_number 14;
ENm001.contig1	ExonAligner	CDS	986968	987063	.	+	0	gene_id "AC003987.1-007"; transcript_id "AC003987.1-007"; exon_number 15;
ENm001.contig1	ExonAligner	CDS	839744	839826	.	+	2	gene_id "AC003987.1-014"; transcript_id "AC003987.1-014"; exon_number 2;
ENm001.contig1	ExonAligner	CDS	853187	853346	.	+	0	gene_id "AC003987.1-014"; transcript_id "AC003987.1-014"; exon_number 3;
ENm001.contig1	ExonAligner	CDS	869152	869206	.	+	2	gene_id "AC003987.1-014"; transcript_id "AC003987.1-014"; exon_number 4;
ENm001.contig1	ExonAligner	CDS	869848	869963	.	+	1	gene_id "AC003987.1-014"; transcript_id "AC003987.1-014"; exon_number 5;
ENm001.contig1	ExonAligner	CDS	874977	875052	.	+	2	gene_id "AC003987.1-014"; transcript_id "AC003987.1-014"; exon_number 6;
ENm001.contig1	ExonAligner	CDS	877090	877152	.	+	1	gene_id "AC003987.1-014"; transcript_id "AC003987.1-014"; exon_number 7;
ENm001.contig1	ExonAligner	CDS	879246	879400	.	+	1	gene_id "AC003987.1-014"; transcript_id "AC003987.1-014"; exon_number 8;
ENm001.contig1	ExonAligner	CDS	881611	881702	.	+	2	gene_id "AC003987.1-014"; transcript_id "AC003987.1-014"; exon_number 9;
ENm001.contig1	ExonAligner	CDS	923485	923593	.	+	0	gene_id "AC003987.1-014"; transcript_id "AC003987.1-014"; exon_number 10;
ENm001.contig1	ExonAligner	CDS	947078	947144	.	+	2	gene_id "AC003987.1-014"; transcript_id "AC003987.1-014"; exon_number 11;
ENm001.contig1	ExonAligner	CDS	948619	948721	.	+	1	gene_id "AC003987.1-014"; transcript_id "AC003987.1-014"; exon_number 12;
ENm001.contig1	ExonAligner	CDS	965662	965797	.	+	0	gene_id "AC003987.1-014"; transcript_id "AC003987.1-014"; exon_number 13;
ENm001.contig1	ExonAligner	CDS	976703	976795	.	+	2	gene_id "AC003987.1-014"; transcript_id "AC003987.1-014"; exon_number 14;
ENm001.contig1	ExonAligner	CDS	979522	979661	.	+	2	gene_id "AC003987.1-014"; transcript_id "AC003987.1-014"; exon_number 15;
ENm001.contig1	ExonAligner	CDS	986968	987063	.	+	0	gene_id "AC003987.1-014"; transcript_id "AC003987.1-014"; exon_number 16;
ENm001.contig1	ExonAligner	CDS	839744	839826	.	+	2	gene_id "AC003987.1-001"; transcript_id "AC003987.1-001"; exon_number 2;
ENm001.contig1	ExonAligner	CDS	853187	853346	.	+	0	gene_id "AC003987.1-001"; transcript_id "AC003987.1-001"; exon_number 3;
ENm001.contig1	ExonAligner	CDS	869152	869206	.	+	2	gene_id "AC003987.1-001"; transcript_id "AC003987.1-001"; exon_number 4;
ENm001.contig1	ExonAligner	CDS	869848	869963	.	+	1	gene_id "AC003987.1-001"; transcript_id "AC003987.1-001"; exon_number 5;
ENm001.contig1	ExonAligner	CDS	874977	875052	.	+	2	gene_id "AC003987.1-001"; transcript_id "AC003987.1-001"; exon_number 6;
ENm001.contig1	ExonAligner	CDS	877090	877152	.	+	1	gene_id "AC003987.1-001"; transcript_id "AC003987.1-001"; exon_number 7;
ENm001.contig1	ExonAligner	CDS	879246	879400	.	+	1	gene_id "AC003987.1-001"; transcript_id "AC003987.1-001"; exon_number 8;
ENm001.contig1	ExonAligner	CDS	881611	881702	.	+	2	gene_id "AC003987.1-001"; transcript_id "AC003987.1-001"; exon_number 9;
ENm001.contig1	ExonAligner	CDS	923485	923593	.	+	0	gene_id "AC003987.1-001"; transcript_id "AC003987.1-001"; exon_number 10;
ENm001.contig1	ExonAligner	CDS	947078	947144	.	+	2	gene_id "AC003987.1-001"; transcript_id "AC003987.1-001"; exon_number 11;
ENm001.contig1	ExonAligner	CDS	948619	948721	.	+	1	gene_id "AC003987.1-001"; transcript_id "AC003987.1-001"; exon_number 12;
ENm001.contig1	ExonAligner	CDS	965662	965812	.	+	0	gene_id "AC003987.1-001"; transcript_id "AC003987.1-001"; exon_number 13;
ENm001.contig1	ExonAligner	CDS	976703	976795	.	+	2	gene_id "AC003987.1-001"; transcript_id "AC003987.1-001"; exon_number 14;
ENm001.contig1	ExonAligner	CDS	979522	979661	.	+	2	gene_id "AC003987.1-001"; transcript_id "AC003987.1-001"; exon_number 15;
ENm001.contig1	ExonAligner	CDS	986968	987063	.	+	0	gene_id "AC003987.1-001"; transcript_id "AC003987.1-001"; exon_number 16;
ENm001.contig1	ExonAligner	CDS	839744	839826	.	+	2	gene_id "AC003987.1-016"; transcript_id "AC003987.1-016"; exon_number 2;
ENm001.contig1	ExonAligner	CDS	853187	853346	.	+	0	gene_id "AC003987.1-016"; transcript_id "AC003987.1-016"; exon_number 3;
ENm001.contig1	ExonAligner	CDS	869152	869206	.	+	2	gene_id "AC003987.1-016"; transcript_id "AC003987.1-016"; exon_number 4;
ENm001.contig1	ExonAligner	CDS	869848	869963	.	+	1	gene_id "AC003987.1-016"; transcript_id "AC003987.1-016"; exon_number 5;
ENm001.contig1	ExonAligner	CDS	874977	875020	.	+	2	gene_id "AC003987.1-016"; transcript_id "AC003987.1-016"; exon_number 6;
ENm001.contig1	ExonAligner	CDS	737426	737447	.	+	0	gene_id "AC003987.1-006"; transcript_id "AC003987.1-006"; exon_number 1;
ENm001.contig1	ExonAligner	CDS	839744	839826	.	+	2	gene_id "AC003987.1-006"; transcript_id "AC003987.1-006"; exon_number 2;
ENm001.contig1	ExonAligner	CDS	853187	853346	.	+	0	gene_id "AC003987.1-006"; transcript_id "AC003987.1-006"; exon_number 3;
ENm001.contig1	ExonAligner	CDS	869152	869206	.	+	2	gene_id "AC003987.1-006"; transcript_id "AC003987.1-006"; exon_number 4;
ENm001.contig1	ExonAligner	CDS	869848	869963	.	+	1	gene_id "AC003987.1-006"; transcript_id "AC003987.1-006"; exon_number 5;
ENm001.contig1	ExonAligner	CDS	874977	875052	.	+	2	gene_id "AC003987.1-006"; transcript_id "AC003987.1-006"; exon_number 6;
ENm001.contig1	ExonAligner	CDS	879246	879400	.	+	1	gene_id "AC003987.1-006"; transcript_id "AC003987.1-006"; exon_number 7;
ENm001.contig1	ExonAligner	CDS	881611	881702	.	+	2	gene_id "AC003987.1-006"; transcript_id "AC003987.1-006"; exon_number 8;
ENm001.contig1	ExonAligner	CDS	923485	923593	.	+	0	gene_id "AC003987.1-006"; transcript_id "AC003987.1-006"; exon_number 9;
ENm001.contig1	ExonAligner	CDS	947078	947144	.	+	2	gene_id "AC003987.1-006"; transcript_id "AC003987.1-006"; exon_number 10;
ENm001.contig1	ExonAligner	CDS	948619	948721	.	+	1	gene_id "AC003987.1-006"; transcript_id "AC003987.1-006"; exon_number 11;
ENm001.contig1	ExonAligner	CDS	965662	965812	.	+	0	gene_id "AC003987.1-006"; transcript_id "AC003987.1-006"; exon_number 12;
ENm001.contig1	ExonAligner	CDS	976703	976795	.	+	2	gene_id "AC003987.1-006"; transcript_id "AC003987.1-006"; exon_number 13;
ENm001.contig1	ExonAligner	CDS	979522	979661	.	+	2	gene_id "AC003987.1-006"; transcript_id "AC003987.1-006"; exon_number 14;
ENm001.contig1	ExonAligner	CDS	986968	987063	.	+	0	gene_id "AC003987.1-006"; transcript_id "AC003987.1-006"; exon_number 15;
ENm001.contig1	ExonAligner	CDS	737426	737447	.	+	0	gene_id "AC003987.1-005"; transcript_id "AC003987.1-005"; exon_number 1;
ENm001.contig1	ExonAligner	CDS	839744	839826	.	+	2	gene_id "AC003987.1-005"; transcript_id "AC003987.1-005"; exon_number 2;
ENm001.contig1	ExonAligner	CDS	853187	853346	.	+	0	gene_id "AC003987.1-005"; transcript_id "AC003987.1-005"; exon_number 3;
ENm001.contig1	ExonAligner	CDS	869152	869206	.	+	2	gene_id "AC003987.1-005"; transcript_id "AC003987.1-005"; exon_number 4;
ENm001.contig1	ExonAligner	CDS	869848	869963	.	+	1	gene_id "AC003987.1-005"; transcript_id "AC003987.1-005"; exon_number 5;
ENm001.contig1	ExonAligner	CDS	874977	875052	.	+	2	gene_id "AC003987.1-005"; transcript_id "AC003987.1-005"; exon_number 6;
ENm001.contig1	ExonAligner	CDS	877090	877152	.	+	1	gene_id "AC003987.1-005"; transcript_id "AC003987.1-005"; exon_number 7;
ENm001.contig1	ExonAligner	CDS	879246	879400	.	+	1	gene_id "AC003987.1-005"; transcript_id "AC003987.1-005"; exon_number 8;
ENm001.contig1	ExonAligner	CDS	881611	881702	.	+	2	gene_id "AC003987.1-005"; transcript_id "AC003987.1-005"; exon_number 9;
ENm001.contig1	ExonAligner	CDS	923485	923593	.	+	0	gene_id "AC003987.1-005"; transcript_id "AC003987.1-005"; exon_number 10;
ENm001.contig1	ExonAligner	CDS	947078	947144	.	+	2	gene_id "AC003987.1-005"; transcript_id "AC003987.1-005"; exon_number 11;
ENm001.contig1	ExonAligner	CDS	948619	948721	.	+	1	gene_id "AC003987.1-005"; transcript_id "AC003987.1-005"; exon_number 12;
ENm001.contig1	ExonAligner	CDS	965662	965812	.	+	0	gene_id "AC003987.1-005"; transcript_id "AC003987.1-005"; exon_number 13;
ENm001.contig1	ExonAligner	CDS	976703	976795	.	+	2	gene_id "AC003987.1-005"; transcript_id "AC003987.1-005"; exon_number 14;
ENm001.contig1	ExonAligner	CDS	979522	979661	.	+	2	gene_id "AC003987.1-005"; transcript_id "AC003987.1-005"; exon_number 15;
ENm001.contig1	ExonAligner	CDS	986968	987063	.	+	0	gene_id "AC003987.1-005"; transcript_id "AC003987.1-005"; exon_number 16;
ENm001.contig1	ExonAligner	CDS	839744	839826	.	+	2	gene_id "AC003987.1-004"; transcript_id "AC003987.1-004"; exon_number 2;
ENm001.contig1	ExonAligner	CDS	853187	853346	.	+	0	gene_id "AC003987.1-004"; transcript_id "AC003987.1-004"; exon_number 3;
ENm001.contig1	ExonAligner	CDS	869152	869206	.	+	2	gene_id "AC003987.1-004"; transcript_id "AC003987.1-004"; exon_number 4;
ENm001.contig1	ExonAligner	CDS	869848	869963	.	+	1	gene_id "AC003987.1-004"; transcript_id "AC003987.1-004"; exon_number 5;
ENm001.contig1	ExonAligner	CDS	874977	875052	.	+	2	gene_id "AC003987.1-004"; transcript_id "AC003987.1-004"; exon_number 6;
ENm001.contig1	ExonAligner	CDS	879246	879400	.	+	1	gene_id "AC003987.1-004"; transcript_id "AC003987.1-004"; exon_number 7;
ENm001.contig1	ExonAligner	CDS	881611	881702	.	+	2	gene_id "AC003987.1-004"; transcript_id "AC003987.1-004"; exon_number 8;
ENm001.contig1	ExonAligner	CDS	923485	923593	.	+	0	gene_id "AC003987.1-004"; transcript_id "AC003987.1-004"; exon_number 9;
ENm001.contig1	ExonAligner	CDS	947078	947144	.	+	2	gene_id "AC003987.1-004"; transcript_id "AC003987.1-004"; exon_number 10;
ENm001.contig1	ExonAligner	CDS	948619	948721	.	+	1	gene_id "AC003987.1-004"; transcript_id "AC003987.1-004"; exon_number 11;
ENm001.contig1	ExonAligner	CDS	965662	965797	.	+	0	gene_id "AC003987.1-004"; transcript_id "AC003987.1-004"; exon_number 12;
ENm001.contig1	ExonAligner	CDS	976703	976795	.	+	2	gene_id "AC003987.1-004"; transcript_id "AC003987.1-004"; exon_number 13;
ENm001.contig1	ExonAligner	CDS	979522	979661	.	+	2	gene_id "AC003987.1-004"; transcript_id "AC003987.1-004"; exon_number 14;
ENm001.contig1	ExonAligner	CDS	986968	987063	.	+	0	gene_id "AC003987.1-004"; transcript_id "AC003987.1-004"; exon_number 15;
ENm001.contig1	ExonAligner	CDS	853313	853346	.	+	2	gene_id "AC003987.1-009"; transcript_id "AC003987.1-009"; exon_number 1;
ENm001.contig1	ExonAligner	CDS	869152	869206	.	+	2	gene_id "AC003987.1-009"; transcript_id "AC003987.1-009"; exon_number 2;
ENm001.contig1	ExonAligner	CDS	869848	869963	.	+	1	gene_id "AC003987.1-009"; transcript_id "AC003987.1-009"; exon_number 3;
ENm001.contig1	ExonAligner	CDS	874977	875052	.	+	2	gene_id "AC003987.1-009"; transcript_id "AC003987.1-009"; exon_number 4;
ENm001.contig1	ExonAligner	CDS	879246	879400	.	+	1	gene_id "AC003987.1-009"; transcript_id "AC003987.1-009"; exon_number 5;
ENm001.contig1	ExonAligner	CDS	881611	881702	.	+	2	gene_id "AC003987.1-009"; transcript_id "AC003987.1-009"; exon_number 6;
ENm001.contig1	ExonAligner	CDS	923485	923593	.	+	0	gene_id "AC003987.1-009"; transcript_id "AC003987.1-009"; exon_number 7;
ENm001.contig1	ExonAligner	CDS	947078	947144	.	+	2	gene_id "AC003987.1-009"; transcript_id "AC003987.1-009"; exon_number 8;
ENm001.contig1	ExonAligner	CDS	948619	948721	.	+	1	gene_id "AC003987.1-009"; transcript_id "AC003987.1-009"; exon_number 9;
ENm001.contig1	ExonAligner	CDS	1028259	1028488	.	+	2	gene_id "AC006326.1-002"; transcript_id "AC006326.1-002"; exon_number 1;
ENm001.contig1	ExonAligner	CDS	1121511	1121622	.	-	2	gene_id "AC002465.3-001"; transcript_id "AC002465.3-001"; exon_number 10;
ENm001.contig1	ExonAligner	CDS	1123667	1123789	.	-	2	gene_id "AC002465.3-001"; transcript_id "AC002465.3-001"; exon_number 11;
ENm001.contig1	ExonAligner	CDS	1125539	1125638	.	-	0	gene_id "AC002465.3-001"; transcript_id "AC002465.3-001"; exon_number 12;
ENm001.contig1	ExonAligner	CDS	1126128	1126232	.	-	0	gene_id "AC002465.3-001"; transcript_id "AC002465.3-001"; exon_number 13;
ENm001.contig1	ExonAligner	CDS	1165373	1165425	.	+	0	gene_id "AC000061.1-001"; transcript_id "AC000061.1-001"; exon_number 1;
ENm001.contig1	ExonAligner	CDS	1206136	1206246	.	+	1	gene_id "AC000061.1-001"; transcript_id "AC000061.1-001"; exon_number 2;
ENm001.contig1	ExonAligner	CDS	1210135	1210243	.	+	1	gene_id "AC000061.1-001"; transcript_id "AC000061.1-001"; exon_number 3;
ENm001.contig1	ExonAligner	CDS	1229682	1229897	.	+	0	gene_id "AC000061.1-001"; transcript_id "AC000061.1-001"; exon_number 4;
ENm001.contig1	ExonAligner	CDS	1232974	1233063	.	+	0	gene_id "AC000061.1-001"; transcript_id "AC000061.1-001"; exon_number 5;
ENm001.contig1	ExonAligner	CDS	1234215	1234378	.	+	0	gene_id "AC000061.1-001"; transcript_id "AC000061.1-001"; exon_number 6;
ENm001.contig1	ExonAligner	CDS	1235508	1235633	.	+	1	gene_id "AC000061.1-001"; transcript_id "AC000061.1-001"; exon_number 7;
ENm001.contig1	ExonAligner	CDS	1240874	1241120	.	+	1	gene_id "AC000061.1-001"; transcript_id "AC000061.1-001"; exon_number 8;
ENm001.contig1	ExonAligner	CDS	1243214	1243306	.	+	0	gene_id "AC000061.1-001"; transcript_id "AC000061.1-001"; exon_number 9;
ENm001.contig1	ExonAligner	CDS	1247667	1247849	.	+	0	gene_id "AC000061.1-001"; transcript_id "AC000061.1-001"; exon_number 10;
ENm001.contig1	ExonAligner	CDS	1259619	1259810	.	+	0	gene_id "AC000061.1-001"; transcript_id "AC000061.1-001"; exon_number 11;
ENm001.contig1	ExonAligner	CDS	1291827	1291921	.	+	0	gene_id "AC000061.1-001"; transcript_id "AC000061.1-001"; exon_number 12;
ENm001.contig1	ExonAligner	CDS	1295429	1295515	.	+	1	gene_id "AC000061.1-001"; transcript_id "AC000061.1-001"; exon_number 13;
ENm001.contig1	ExonAligner	CDS	1297199	1297922	.	+	1	gene_id "AC000061.1-001"; transcript_id "AC000061.1-001"; exon_number 14;
ENm001.contig1	ExonAligner	CDS	1300366	1300488	.	+	0	gene_id "AC000061.1-001"; transcript_id "AC000061.1-001"; exon_number 15;
ENm001.contig1	ExonAligner	CDS	1312230	1312261	.	+	0	gene_id "AC000061.1-001"; transcript_id "AC000061.1-001"; exon_number 16;
ENm001.contig1	ExonAligner	CDS	1312707	1312954	.	+	1	gene_id "AC000061.1-001"; transcript_id "AC000061.1-001"; exon_number 17;
ENm001.contig1	ExonAligner	CDS	1317179	1317252	.	+	2	gene_id "AC000061.1-001"; transcript_id "AC000061.1-001"; exon_number 18;
ENm001.contig1	ExonAligner	CDS	1320159	1320303	.	+	0	gene_id "AC000061.1-001"; transcript_id "AC000061.1-001"; exon_number 19;
ENm001.contig1	ExonAligner	CDS	1321504	1321725	.	+	2	gene_id "AC000061.1-001"; transcript_id "AC000061.1-001"; exon_number 20;
ENm001.contig1	ExonAligner	CDS	1323329	1323429	.	+	2	gene_id "AC000061.1-001"; transcript_id "AC000061.1-001"; exon_number 21;
ENm001.contig1	ExonAligner	CDS	1342492	1342737	.	+	0	gene_id "AC000061.1-001"; transcript_id "AC000061.1-001"; exon_number 22;
ENm001.contig1	ExonAligner	CDS	1350753	1350908	.	+	0	gene_id "AC000061.1-001"; transcript_id "AC000061.1-001"; exon_number 23;
ENm001.contig1	ExonAligner	CDS	1430398	1430646	.	-	0	gene_id "AC004240.1-001"; transcript_id "AC004240.1-001"; exon_number 1;
ENm001.contig1	ExonAligner	CDS	1440213	1440308	.	-	0	gene_id "AC004240.1-001"; transcript_id "AC004240.1-001"; exon_number 2;
ENm001.contig1	ExonAligner	CDS	1441218	1441350	.	-	1	gene_id "AC004240.1-001"; transcript_id "AC004240.1-001"; exon_number 3;
ENm001.contig1	ExonAligner	CDS	1442846	1442903	.	-	2	gene_id "AC004240.1-001"; transcript_id "AC004240.1-001"; exon_number 4;
ENm001.contig1	ExonAligner	CDS	1445846	1446025	.	-	2	gene_id "AC004240.1-001"; transcript_id "AC004240.1-001"; exon_number 5;
ENm001.contig1	ExonAligner	CDS	1446368	1446573	.	-	1	gene_id "AC004240.1-001"; transcript_id "AC004240.1-001"; exon_number 6;
ENm001.contig1	ExonAligner	CDS	1450905	1451077	.	-	0	gene_id "AC004240.1-001"; transcript_id "AC004240.1-001"; exon_number 7;
ENm001.contig1	ExonAligner	CDS	1457780	1457967	.	-	2	gene_id "AC004240.1-001"; transcript_id "AC004240.1-001"; exon_number 8;
ENm001.contig1	ExonAligner	CDS	1458139	1458291	.	-	2	gene_id "AC004240.1-001"; transcript_id "AC004240.1-001"; exon_number 9;
ENm001.contig1	ExonAligner	CDS	1467434	1467527	.	-	0	gene_id "AC004240.1-001"; transcript_id "AC004240.1-001"; exon_number 10;
ENm001.contig1	ExonAligner	CDS	1467613	1467699	.	-	0	gene_id "AC004240.1-001"; transcript_id "AC004240.1-001"; exon_number 11;
ENm001.contig1	ExonAligner	CDS	1476514	1476587	.	-	2	gene_id "AC004240.1-001"; transcript_id "AC004240.1-001"; exon_number 12;
ENm001.contig1	ExonAligner	CDS	1478362	1478451	.	-	2	gene_id "AC004240.1-001"; transcript_id "AC004240.1-001"; exon_number 13;
ENm001.contig1	ExonAligner	CDS	1484010	1484279	.	-	2	gene_id "AC004240.1-001"; transcript_id "AC004240.1-001"; exon_number 14;
ENm001.contig1	ExonAligner	CDS	1486991	1487108	.	-	0	gene_id "AC004240.1-001"; transcript_id "AC004240.1-001"; exon_number 15;
ENm001.contig1	ExonAligner	CDS	1499718	1499972	.	-	0	gene_id "AC004240.1-001"; transcript_id "AC004240.1-001"; exon_number 16;
ENm001.contig1	ExonAligner	CDS	1503581	1503725	.	-	1	gene_id "AC004240.1-001"; transcript_id "AC004240.1-001"; exon_number 17;
ENm001.contig1	ExonAligner	CDS	1505992	1506091	.	-	2	gene_id "AC004240.1-001"; transcript_id "AC004240.1-001"; exon_number 18;
ENm001.contig1	ExonAligner	CDS	1507466	1507669	.	-	2	gene_id "AC004240.1-001"; transcript_id "AC004240.1-001"; exon_number 19;
ENm001.contig1	ExonAligner	CDS	1514262	1515891	.	-	0	gene_id "AC004240.1-001"; transcript_id "AC004240.1-001"; exon_number 20;
ENm001.contig1	ExonAligner	CDS	1525642	1525866	.	-	0	gene_id "AC004240.1-001"; transcript_id "AC004240.1-001"; exon_number 21;
ENm001.contig1	ExonAligner	CDS	1515699	1515894	.	-	0	gene_id "AC004240.1-002"; transcript_id "AC004240.1-002"; exon_number 1;
ENm001.contig1	ExonAligner	CDS	1525642	1525866	.	-	0	gene_id "AC004240.1-002"; transcript_id "AC004240.1-002"; exon_number 2;
ENm002.contig1	ExonAligner	CDS	45842	45982	.	-	0	gene_id "AC034228.1-001"; transcript_id "AC034228.1-001"; exon_number 1;
ENm002.contig1	ExonAligner	CDS	54722	54787	.	-	0	gene_id "AC034228.1-001"; transcript_id "AC034228.1-001"; exon_number 2;
ENm002.contig1	ExonAligner	CDS	55699	55794	.	-	0	gene_id "AC034228.1-001"; transcript_id "AC034228.1-001"; exon_number 3;
ENm002.contig1	ExonAligner	CDS	56834	56971	.	-	0	gene_id "AC034228.1-001"; transcript_id "AC034228.1-001"; exon_number 4;
ENm002.contig1	ExonAligner	CDS	59177	59293	.	-	0	gene_id "AC034228.1-001"; transcript_id "AC034228.1-001"; exon_number 5;
ENm002.contig1	ExonAligner	CDS	61210	61298	.	-	2	gene_id "AC034228.1-001"; transcript_id "AC034228.1-001"; exon_number 6;
ENm002.contig1	ExonAligner	CDS	64126	64192	.	-	0	gene_id "AC034228.1-001"; transcript_id "AC034228.1-001"; exon_number 7;
ENm002.contig1	ExonAligner	CDS	65298	65387	.	-	0	gene_id "AC034228.1-001"; transcript_id "AC034228.1-001"; exon_number 8;
ENm002.contig1	ExonAligner	CDS	66423	66557	.	-	0	gene_id "AC034228.1-001"; transcript_id "AC034228.1-001"; exon_number 9;
ENm002.contig1	ExonAligner	CDS	66975	67109	.	-	0	gene_id "AC034228.1-001"; transcript_id "AC034228.1-001"; exon_number 10;
ENm002.contig1	ExonAligner	CDS	68560	68637	.	-	0	gene_id "AC034228.1-001"; transcript_id "AC034228.1-001"; exon_number 11;
ENm002.contig1	ExonAligner	CDS	70237	70310	.	-	2	gene_id "AC034228.1-001"; transcript_id "AC034228.1-001"; exon_number 12;
ENm002.contig1	ExonAligner	CDS	78281	78332	.	-	0	gene_id "AC034228.1-001"; transcript_id "AC034228.1-001"; exon_number 13;
ENm002.contig1	ExonAligner	CDS	79690	79716	.	-	0	gene_id "AC034228.1-001"; transcript_id "AC034228.1-001"; exon_number 14;
ENm002.contig1	ExonAligner	CDS	80765	80943	.	-	2	gene_id "AC034228.1-001"; transcript_id "AC034228.1-001"; exon_number 15;
ENm002.contig1	ExonAligner	CDS	81515	81614	.	-	0	gene_id "AC034228.1-001"; transcript_id "AC034228.1-001"; exon_number 16;
ENm002.contig1	ExonAligner	CDS	82157	82258	.	-	0	gene_id "AC034228.1-001"; transcript_id "AC034228.1-001"; exon_number 17;
ENm002.contig1	ExonAligner	CDS	82520	82584	.	-	2	gene_id "AC034228.1-001"; transcript_id "AC034228.1-001"; exon_number 18;
ENm002.contig1	ExonAligner	CDS	83259	83373	.	-	0	gene_id "AC034228.1-001"; transcript_id "AC034228.1-001"; exon_number 19;
ENm002.contig1	ExonAligner	CDS	87076	87296	.	-	2	gene_id "AC034228.1-001"; transcript_id "AC034228.1-001"; exon_number 20;
ENm002.contig1	ExonAligner	CDS	105345	105393	.	-	0	gene_id "AC034228.1-001"; transcript_id "AC034228.1-001"; exon_number 21;
ENm002.contig1	ExonAligner	CDS	45842	45982	.	-	0	gene_id "AC034228.1-003"; transcript_id "AC034228.1-003"; exon_number 1;
ENm002.contig1	ExonAligner	CDS	54722	54787	.	-	0	gene_id "AC034228.1-003"; transcript_id "AC034228.1-003"; exon_number 2;
ENm002.contig1	ExonAligner	CDS	55699	55794	.	-	0	gene_id "AC034228.1-003"; transcript_id "AC034228.1-003"; exon_number 3;
ENm002.contig1	ExonAligner	CDS	56834	56971	.	-	0	gene_id "AC034228.1-003"; transcript_id "AC034228.1-003"; exon_number 4;
ENm002.contig1	ExonAligner	CDS	59177	59293	.	-	0	gene_id "AC034228.1-003"; transcript_id "AC034228.1-003"; exon_number 5;
ENm002.contig1	ExonAligner	CDS	61210	61298	.	-	2	gene_id "AC034228.1-003"; transcript_id "AC034228.1-003"; exon_number 6;
ENm002.contig1	ExonAligner	CDS	64126	64192	.	-	0	gene_id "AC034228.1-003"; transcript_id "AC034228.1-003"; exon_number 7;
ENm002.contig1	ExonAligner	CDS	65298	65387	.	-	0	gene_id "AC034228.1-003"; transcript_id "AC034228.1-003"; exon_number 8;
ENm002.contig1	ExonAligner	CDS	66423	66557	.	-	0	gene_id "AC034228.1-003"; transcript_id "AC034228.1-003"; exon_number 9;
ENm002.contig1	ExonAligner	CDS	66975	67067	.	-	0	gene_id "AC034228.1-003"; transcript_id "AC034228.1-003"; exon_number 10;
ENm002.contig1	ExonAligner	CDS	70237	70310	.	-	2	gene_id "AC034228.1-003"; transcript_id "AC034228.1-003"; exon_number 11;
ENm002.contig1	ExonAligner	CDS	78281	78332	.	-	0	gene_id "AC034228.1-003"; transcript_id "AC034228.1-003"; exon_number 12;
ENm002.contig1	ExonAligner	CDS	79690	79716	.	-	0	gene_id "AC034228.1-003"; transcript_id "AC034228.1-003"; exon_number 13;
ENm002.contig1	ExonAligner	CDS	80765	80943	.	-	2	gene_id "AC034228.1-003"; transcript_id "AC034228.1-003"; exon_number 14;
ENm002.contig1	ExonAligner	CDS	81515	81614	.	-	0	gene_id "AC034228.1-003"; transcript_id "AC034228.1-003"; exon_number 15;
ENm002.contig1	ExonAligner	CDS	82157	82258	.	-	0	gene_id "AC034228.1-003"; transcript_id "AC034228.1-003"; exon_number 16;
ENm002.contig1	ExonAligner	CDS	82520	82584	.	-	2	gene_id "AC034228.1-003"; transcript_id "AC034228.1-003"; exon_number 17;
ENm002.contig1	ExonAligner	CDS	83259	83373	.	-	0	gene_id "AC034228.1-003"; transcript_id "AC034228.1-003"; exon_number 18;
ENm002.contig1	ExonAligner	CDS	87181	87270	.	-	0	gene_id "AC034228.1-003"; transcript_id "AC034228.1-003"; exon_number 19;
ENm002.contig1	ExonAligner	CDS	45842	45982	.	-	0	gene_id "AC034228.1-009"; transcript_id "AC034228.1-009"; exon_number 1;
ENm002.contig1	ExonAligner	CDS	54722	54787	.	-	0	gene_id "AC034228.1-009"; transcript_id "AC034228.1-009"; exon_number 2;
ENm002.contig1	ExonAligner	CDS	55699	55794	.	-	0	gene_id "AC034228.1-009"; transcript_id "AC034228.1-009"; exon_number 3;
ENm002.contig1	ExonAligner	CDS	56834	56971	.	-	0	gene_id "AC034228.1-009"; transcript_id "AC034228.1-009"; exon_number 4;
ENm002.contig1	ExonAligner	CDS	59177	59293	.	-	0	gene_id "AC034228.1-009"; transcript_id "AC034228.1-009"; exon_number 5;
ENm002.contig1	ExonAligner	CDS	61210	61298	.	-	2	gene_id "AC034228.1-009"; transcript_id "AC034228.1-009"; exon_number 6;
ENm002.contig1	ExonAligner	CDS	64126	64192	.	-	0	gene_id "AC034228.1-009"; transcript_id "AC034228.1-009"; exon_number 7;
ENm002.contig1	ExonAligner	CDS	65298	65387	.	-	0	gene_id "AC034228.1-009"; transcript_id "AC034228.1-009"; exon_number 8;
ENm002.contig1	ExonAligner	CDS	66423	66557	.	-	0	gene_id "AC034228.1-009"; transcript_id "AC034228.1-009"; exon_number 9;
ENm002.contig1	ExonAligner	CDS	66975	67109	.	-	0	gene_id "AC034228.1-009"; transcript_id "AC034228.1-009"; exon_number 10;
ENm002.contig1	ExonAligner	CDS	68425	68502	.	-	0	gene_id "AC034228.1-009"; transcript_id "AC034228.1-009"; exon_number 11;
ENm002.contig1	ExonAligner	CDS	70237	70310	.	-	2	gene_id "AC034228.1-009"; transcript_id "AC034228.1-009"; exon_number 12;
ENm002.contig1	ExonAligner	CDS	78281	78332	.	-	0	gene_id "AC034228.1-009"; transcript_id "AC034228.1-009"; exon_number 13;
ENm002.contig1	ExonAligner	CDS	79690	79716	.	-	0	gene_id "AC034228.1-009"; transcript_id "AC034228.1-009"; exon_number 14;
ENm002.contig1	ExonAligner	CDS	80765	80943	.	-	2	gene_id "AC034228.1-009"; transcript_id "AC034228.1-009"; exon_number 15;
ENm002.contig1	ExonAligner	CDS	81515	81614	.	-	0	gene_id "AC034228.1-009"; transcript_id "AC034228.1-009"; exon_number 16;
ENm002.contig1	ExonAligner	CDS	82157	82258	.	-	0	gene_id "AC034228.1-009"; transcript_id "AC034228.1-009"; exon_number 17;
ENm002.contig1	ExonAligner	CDS	82520	82584	.	-	2	gene_id "AC034228.1-009"; transcript_id "AC034228.1-009"; exon_number 18;
ENm002.contig1	ExonAligner	CDS	83259	83373	.	-	0	gene_id "AC034228.1-009"; transcript_id "AC034228.1-009"; exon_number 19;
ENm002.contig1	ExonAligner	CDS	87076	87296	.	-	2	gene_id "AC034228.1-009"; transcript_id "AC034228.1-009"; exon_number 20;
ENm002.contig1	ExonAligner	CDS	105345	105393	.	-	0	gene_id "AC034228.1-009"; transcript_id "AC034228.1-009"; exon_number 21;
ENm002.contig1	ExonAligner	CDS	45842	45982	.	-	0	gene_id "AC034228.1-002"; transcript_id "AC034228.1-002"; exon_number 1;
ENm002.contig1	ExonAligner	CDS	54722	54787	.	-	0	gene_id "AC034228.1-002"; transcript_id "AC034228.1-002"; exon_number 2;
ENm002.contig1	ExonAligner	CDS	55699	55794	.	-	0	gene_id "AC034228.1-002"; transcript_id "AC034228.1-002"; exon_number 3;
ENm002.contig1	ExonAligner	CDS	56834	56971	.	-	0	gene_id "AC034228.1-002"; transcript_id "AC034228.1-002"; exon_number 4;
ENm002.contig1	ExonAligner	CDS	59177	59293	.	-	0	gene_id "AC034228.1-002"; transcript_id "AC034228.1-002"; exon_number 5;
ENm002.contig1	ExonAligner	CDS	61210	61298	.	-	2	gene_id "AC034228.1-002"; transcript_id "AC034228.1-002"; exon_number 6;
ENm002.contig1	ExonAligner	CDS	64126	64192	.	-	0	gene_id "AC034228.1-002"; transcript_id "AC034228.1-002"; exon_number 7;
ENm002.contig1	ExonAligner	CDS	65298	65387	.	-	0	gene_id "AC034228.1-002"; transcript_id "AC034228.1-002"; exon_number 8;
ENm002.contig1	ExonAligner	CDS	66423	66557	.	-	0	gene_id "AC034228.1-002"; transcript_id "AC034228.1-002"; exon_number 9;
ENm002.contig1	ExonAligner	CDS	66975	67109	.	-	0	gene_id "AC034228.1-002"; transcript_id "AC034228.1-002"; exon_number 10;
ENm002.contig1	ExonAligner	CDS	68560	68637	.	-	0	gene_id "AC034228.1-002"; transcript_id "AC034228.1-002"; exon_number 11;
ENm002.contig1	ExonAligner	CDS	70237	70310	.	-	2	gene_id "AC034228.1-002"; transcript_id "AC034228.1-002"; exon_number 12;
ENm002.contig1	ExonAligner	CDS	78281	78332	.	-	0	gene_id "AC034228.1-002"; transcript_id "AC034228.1-002"; exon_number 13;
ENm002.contig1	ExonAligner	CDS	79690	79716	.	-	0	gene_id "AC034228.1-002"; transcript_id "AC034228.1-002"; exon_number 14;
ENm002.contig1	ExonAligner	CDS	80765	80943	.	-	2	gene_id "AC034228.1-002"; transcript_id "AC034228.1-002"; exon_number 15;
ENm002.contig1	ExonAligner	CDS	81515	81614	.	-	0	gene_id "AC034228.1-002"; transcript_id "AC034228.1-002"; exon_number 16;
ENm002.contig1	ExonAligner	CDS	82157	82258	.	-	0	gene_id "AC034228.1-002"; transcript_id "AC034228.1-002"; exon_number 17;
ENm002.contig1	ExonAligner	CDS	82520	82584	.	-	2	gene_id "AC034228.1-002"; transcript_id "AC034228.1-002"; exon_number 18;
ENm002.contig1	ExonAligner	CDS	83259	83373	.	-	0	gene_id "AC034228.1-002"; transcript_id "AC034228.1-002"; exon_number 19;
ENm002.contig1	ExonAligner	CDS	87076	87296	.	-	2	gene_id "AC034228.1-002"; transcript_id "AC034228.1-002"; exon_number 20;
ENm002.contig1	ExonAligner	CDS	45842	45982	.	-	0	gene_id "AC034228.1-008"; transcript_id "AC034228.1-008"; exon_number 1;
ENm002.contig1	ExonAligner	CDS	54722	54787	.	-	0	gene_id "AC034228.1-008"; transcript_id "AC034228.1-008"; exon_number 2;
ENm002.contig1	ExonAligner	CDS	55699	55794	.	-	0	gene_id "AC034228.1-008"; transcript_id "AC034228.1-008"; exon_number 3;
ENm002.contig1	ExonAligner	CDS	56834	56971	.	-	0	gene_id "AC034228.1-008"; transcript_id "AC034228.1-008"; exon_number 4;
ENm002.contig1	ExonAligner	CDS	59177	59293	.	-	0	gene_id "AC034228.1-008"; transcript_id "AC034228.1-008"; exon_number 5;
ENm002.contig1	ExonAligner	CDS	61210	61298	.	-	2	gene_id "AC034228.1-008"; transcript_id "AC034228.1-008"; exon_number 6;
ENm002.contig1	ExonAligner	CDS	64126	64192	.	-	0	gene_id "AC034228.1-008"; transcript_id "AC034228.1-008"; exon_number 7;
ENm002.contig1	ExonAligner	CDS	65298	65387	.	-	0	gene_id "AC034228.1-008"; transcript_id "AC034228.1-008"; exon_number 8;
ENm002.contig1	ExonAligner	CDS	66423	66557	.	-	0	gene_id "AC034228.1-008"; transcript_id "AC034228.1-008"; exon_number 9;
ENm002.contig1	ExonAligner	CDS	66975	67109	.	-	0	gene_id "AC034228.1-008"; transcript_id "AC034228.1-008"; exon_number 10;
ENm002.contig1	ExonAligner	CDS	68425	68502	.	-	0	gene_id "AC034228.1-008"; transcript_id "AC034228.1-008"; exon_number 11;
ENm002.contig1	ExonAligner	CDS	70237	70310	.	-	2	gene_id "AC034228.1-008"; transcript_id "AC034228.1-008"; exon_number 12;
ENm002.contig1	ExonAligner	CDS	78281	78332	.	-	0	gene_id "AC034228.1-008"; transcript_id "AC034228.1-008"; exon_number 13;
ENm002.contig1	ExonAligner	CDS	79690	79716	.	-	0	gene_id "AC034228.1-008"; transcript_id "AC034228.1-008"; exon_number 14;
ENm002.contig1	ExonAligner	CDS	80765	80943	.	-	2	gene_id "AC034228.1-008"; transcript_id "AC034228.1-008"; exon_number 15;
ENm002.contig1	ExonAligner	CDS	81515	81614	.	-	0	gene_id "AC034228.1-008"; transcript_id "AC034228.1-008"; exon_number 16;
ENm002.contig1	ExonAligner	CDS	82157	82258	.	-	0	gene_id "AC034228.1-008"; transcript_id "AC034228.1-008"; exon_number 17;
ENm002.contig1	ExonAligner	CDS	82520	82584	.	-	2	gene_id "AC034228.1-008"; transcript_id "AC034228.1-008"; exon_number 18;
ENm002.contig1	ExonAligner	CDS	83259	83373	.	-	0	gene_id "AC034228.1-008"; transcript_id "AC034228.1-008"; exon_number 19;
ENm002.contig1	ExonAligner	CDS	87076	87270	.	-	0	gene_id "AC034228.1-008"; transcript_id "AC034228.1-008"; exon_number 20;
ENm002.contig1	ExonAligner	CDS	45842	45982	.	-	0	gene_id "AC034228.1-004"; transcript_id "AC034228.1-004"; exon_number 1;
ENm002.contig1	ExonAligner	CDS	54722	54787	.	-	0	gene_id "AC034228.1-004"; transcript_id "AC034228.1-004"; exon_number 2;
ENm002.contig1	ExonAligner	CDS	55699	55794	.	-	0	gene_id "AC034228.1-004"; transcript_id "AC034228.1-004"; exon_number 3;
ENm002.contig1	ExonAligner	CDS	56834	56971	.	-	0	gene_id "AC034228.1-004"; transcript_id "AC034228.1-004"; exon_number 4;
ENm002.contig1	ExonAligner	CDS	59177	59293	.	-	0	gene_id "AC034228.1-004"; transcript_id "AC034228.1-004"; exon_number 5;
ENm002.contig1	ExonAligner	CDS	61210	61298	.	-	2	gene_id "AC034228.1-004"; transcript_id "AC034228.1-004"; exon_number 6;
ENm002.contig1	ExonAligner	CDS	64126	64192	.	-	0	gene_id "AC034228.1-004"; transcript_id "AC034228.1-004"; exon_number 7;
ENm002.contig1	ExonAligner	CDS	65298	65387	.	-	0	gene_id "AC034228.1-004"; transcript_id "AC034228.1-004"; exon_number 8;
ENm002.contig1	ExonAligner	CDS	66423	66557	.	-	0	gene_id "AC034228.1-004"; transcript_id "AC034228.1-004"; exon_number 9;
ENm002.contig1	ExonAligner	CDS	66975	67109	.	-	0	gene_id "AC034228.1-004"; transcript_id "AC034228.1-004"; exon_number 10;
ENm002.contig1	ExonAligner	CDS	68560	68637	.	-	0	gene_id "AC034228.1-004"; transcript_id "AC034228.1-004"; exon_number 11;
ENm002.contig1	ExonAligner	CDS	70237	70310	.	-	2	gene_id "AC034228.1-004"; transcript_id "AC034228.1-004"; exon_number 12;
ENm002.contig1	ExonAligner	CDS	78281	78332	.	-	0	gene_id "AC034228.1-004"; transcript_id "AC034228.1-004"; exon_number 13;
ENm002.contig1	ExonAligner	CDS	79690	79716	.	-	0	gene_id "AC034228.1-004"; transcript_id "AC034228.1-004"; exon_number 14;
ENm002.contig1	ExonAligner	CDS	80765	80943	.	-	2	gene_id "AC034228.1-004"; transcript_id "AC034228.1-004"; exon_number 15;
ENm002.contig1	ExonAligner	CDS	81515	81614	.	-	0	gene_id "AC034228.1-004"; transcript_id "AC034228.1-004"; exon_number 16;
ENm002.contig1	ExonAligner	CDS	82157	82258	.	-	0	gene_id "AC034228.1-004"; transcript_id "AC034228.1-004"; exon_number 17;
ENm002.contig1	ExonAligner	CDS	82520	82584	.	-	2	gene_id "AC034228.1-004"; transcript_id "AC034228.1-004"; exon_number 18;
ENm002.contig1	ExonAligner	CDS	83259	83373	.	-	0	gene_id "AC034228.1-004"; transcript_id "AC034228.1-004"; exon_number 19;
ENm002.contig1	ExonAligner	CDS	87076	87270	.	-	0	gene_id "AC034228.1-004"; transcript_id "AC034228.1-004"; exon_number 20;
ENm002.contig1	ExonAligner	CDS	66484	66557	.	-	2	gene_id "AC034228.1-005"; transcript_id "AC034228.1-005"; exon_number 1;
ENm002.contig1	ExonAligner	CDS	66975	67109	.	-	2	gene_id "AC034228.1-005"; transcript_id "AC034228.1-005"; exon_number 2;
ENm002.contig1	ExonAligner	CDS	68425	68502	.	-	2	gene_id "AC034228.1-005"; transcript_id "AC034228.1-005"; exon_number 3;
ENm002.contig1	ExonAligner	CDS	70237	70310	.	-	1	gene_id "AC034228.1-005"; transcript_id "AC034228.1-005"; exon_number 4;
ENm002.contig1	ExonAligner	CDS	78281	78332	.	-	2	gene_id "AC034228.1-005"; transcript_id "AC034228.1-005"; exon_number 5;
ENm002.contig1	ExonAligner	CDS	79690	79716	.	-	2	gene_id "AC034228.1-005"; transcript_id "AC034228.1-005"; exon_number 6;
ENm002.contig1	ExonAligner	CDS	80765	80943	.	-	1	gene_id "AC034228.1-005"; transcript_id "AC034228.1-005"; exon_number 7;
ENm002.contig1	ExonAligner	CDS	81515	81614	.	-	2	gene_id "AC034228.1-005"; transcript_id "AC034228.1-005"; exon_number 8;
ENm002.contig1	ExonAligner	CDS	82157	82258	.	-	2	gene_id "AC034228.1-005"; transcript_id "AC034228.1-005"; exon_number 9;
ENm002.contig1	ExonAligner	CDS	82520	82584	.	-	1	gene_id "AC034228.1-005"; transcript_id "AC034228.1-005"; exon_number 10;
ENm002.contig1	ExonAligner	CDS	83259	83373	.	-	2	gene_id "AC034228.1-005"; transcript_id "AC034228.1-005"; exon_number 11;
ENm002.contig1	ExonAligner	CDS	87181	87298	.	-	2	gene_id "AC034228.1-005"; transcript_id "AC034228.1-005"; exon_number 12;
ENm002.contig1	ExonAligner	CDS	80879	80943	.	-	2	gene_id "AC034228.1-011"; transcript_id "AC034228.1-011"; exon_number 1;
ENm002.contig1	ExonAligner	CDS	81515	81614	.	-	0	gene_id "AC034228.1-011"; transcript_id "AC034228.1-011"; exon_number 2;
ENm002.contig1	ExonAligner	CDS	82157	82258	.	-	0	gene_id "AC034228.1-011"; transcript_id "AC034228.1-011"; exon_number 3;
ENm002.contig1	ExonAligner	CDS	82520	82584	.	-	2	gene_id "AC034228.1-011"; transcript_id "AC034228.1-011"; exon_number 4;
ENm002.contig1	ExonAligner	CDS	83259	83373	.	-	0	gene_id "AC034228.1-011"; transcript_id "AC034228.1-011"; exon_number 5;
ENm002.contig1	ExonAligner	CDS	87076	87270	.	-	0	gene_id "AC034228.1-011"; transcript_id "AC034228.1-011"; exon_number 6;
ENm002.contig1	ExonAligner	CDS	82173	82258	.	-	0	gene_id "AC034228.1-012"; transcript_id "AC034228.1-012"; exon_number 1;
ENm002.contig1	ExonAligner	CDS	82520	82584	.	-	2	gene_id "AC034228.1-012"; transcript_id "AC034228.1-012"; exon_number 2;
ENm002.contig1	ExonAligner	CDS	83259	83373	.	-	0	gene_id "AC034228.1-012"; transcript_id "AC034228.1-012"; exon_number 3;
ENm002.contig1	ExonAligner	CDS	87076	87270	.	-	0	gene_id "AC034228.1-012"; transcript_id "AC034228.1-012"; exon_number 4;
ENm002.contig1	ExonAligner	CDS	181698	181850	.	+	0	gene_id "AC034228.6-001"; transcript_id "AC034228.6-001"; exon_number 1;
ENm002.contig1	ExonAligner	CDS	181977	182012	.	+	0	gene_id "AC034228.6-001"; transcript_id "AC034228.6-001"; exon_number 2;
ENm002.contig1	ExonAligner	CDS	182756	182881	.	+	0	gene_id "AC034228.6-001"; transcript_id "AC034228.6-001"; exon_number 3;
ENm002.contig1	ExonAligner	CDS	183672	183770	.	+	0	gene_id "AC034228.6-001"; transcript_id "AC034228.6-001"; exon_number 4;
ENm002.contig1	ExonAligner	CDS	314039	314132	.	+	0	gene_id "AC063976.5-001"; transcript_id "AC063976.5-001"; exon_number 2;
ENm002.contig1	ExonAligner	CDS	288665	288878	.	+	2	gene_id "AC063976.5-001"; transcript_id "AC063976.5-001"; exon_number 10;
ENm002.contig1	ExonAligner	CDS	314039	314132	.	+	0	gene_id "AC063976.5-004"; transcript_id "AC063976.5-004"; exon_number 2;
ENm002.contig1	ExonAligner	CDS	288665	288878	.	+	2	gene_id "AC063976.5-004"; transcript_id "AC063976.5-004"; exon_number 10;
ENm002.contig1	ExonAligner	CDS	314039	314132	.	+	0	gene_id "AC063976.5-003"; transcript_id "AC063976.5-003"; exon_number 2;
ENm002.contig1	ExonAligner	CDS	288665	288878	.	+	2	gene_id "AC063976.5-003"; transcript_id "AC063976.5-003"; exon_number 10;
ENm002.contig1	ExonAligner	CDS	314039	314132	.	+	0	gene_id "AC063976.5-002"; transcript_id "AC063976.5-002"; exon_number 2;
ENm002.contig1	ExonAligner	CDS	288665	288878	.	+	2	gene_id "AC063976.5-002"; transcript_id "AC063976.5-002"; exon_number 10;
ENm002.contig1	ExonAligner	CDS	288703	288837	.	+	2	gene_id "AC063976.5-010"; transcript_id "AC063976.5-010"; exon_number 1;
ENm002.contig1	ExonAligner	CDS	288703	288836	.	+	2	gene_id "AC063976.5-014"; transcript_id "AC063976.5-014"; exon_number 1;
ENm002.contig1	ExonAligner	CDS	359308	359532	.	+	1	gene_id "AC004041.1-001"; transcript_id "AC004041.1-001"; exon_number 21;
ENm002.contig1	ExonAligner	CDS	379389	379474	.	+	1	gene_id "AC004041.1-001"; transcript_id "AC004041.1-001"; exon_number 22;
ENm002.contig1	ExonAligner	CDS	380015	380157	.	+	2	gene_id "AC004041.1-001"; transcript_id "AC004041.1-001"; exon_number 23;
ENm002.contig1	ExonAligner	CDS	382573	382706	.	+	0	gene_id "AC004041.1-001"; transcript_id "AC004041.1-001"; exon_number 24;
ENm002.contig1	ExonAligner	CDS	384137	384323	.	+	1	gene_id "AC004041.1-001"; transcript_id "AC004041.1-001"; exon_number 25;
ENm002.contig1	ExonAligner	CDS	359308	359532	.	+	1	gene_id "AC004041.1-002"; transcript_id "AC004041.1-002"; exon_number 18;
ENm002.contig1	ExonAligner	CDS	379389	379474	.	+	1	gene_id "AC004041.1-002"; transcript_id "AC004041.1-002"; exon_number 19;
ENm002.contig1	ExonAligner	CDS	380015	380157	.	+	2	gene_id "AC004041.1-002"; transcript_id "AC004041.1-002"; exon_number 20;
ENm002.contig1	ExonAligner	CDS	382573	382706	.	+	0	gene_id "AC004041.1-002"; transcript_id "AC004041.1-002"; exon_number 21;
ENm002.contig1	ExonAligner	CDS	384137	384323	.	+	1	gene_id "AC004041.1-002"; transcript_id "AC004041.1-002"; exon_number 22;
ENm002.contig1	ExonAligner	CDS	397888	397941	.	+	0	gene_id "AC004039.3-001"; transcript_id "AC004039.3-001"; exon_number 2;
ENm002.contig1	ExonAligner	CDS	398210	398317	.	+	0	gene_id "AC004039.3-001"; transcript_id "AC004039.3-001"; exon_number 3;
ENm002.contig1	ExonAligner	CDS	398621	398728	.	+	0	gene_id "AC004039.3-001"; transcript_id "AC004039.3-001"; exon_number 4;
ENm002.contig1	ExonAligner	CDS	413673	413807	.	+	0	gene_id "AC004039.4-001"; transcript_id "AC004039.4-001"; exon_number 1;
ENm002.contig1	ExonAligner	CDS	414088	414129	.	+	0	gene_id "AC004039.4-001"; transcript_id "AC004039.4-001"; exon_number 2;
ENm002.contig1	ExonAligner	CDS	420922	421023	.	+	0	gene_id "AC004039.4-001"; transcript_id "AC004039.4-001"; exon_number 4;
ENm002.contig1	ExonAligner	CDS	413673	413807	.	+	0	gene_id "AC004039.4-002"; transcript_id "AC004039.4-002"; exon_number 1;
ENm002.contig1	ExonAligner	CDS	420922	421023	.	+	0	gene_id "AC004039.4-002"; transcript_id "AC004039.4-002"; exon_number 3;
ENm002.contig1	ExonAligner	CDS	436584	436632	.	-	1	gene_id "AC004039.5-001"; transcript_id "AC004039.5-001"; exon_number 1;
ENm002.contig1	ExonAligner	CDS	438593	438717	.	-	0	gene_id "AC004039.5-001"; transcript_id "AC004039.5-001"; exon_number 2;
ENm002.contig1	ExonAligner	CDS	439760	439828	.	-	0	gene_id "AC004039.5-001"; transcript_id "AC004039.5-001"; exon_number 3;
ENm002.contig1	ExonAligner	CDS	440173	440226	.	-	0	gene_id "AC004039.5-001"; transcript_id "AC004039.5-001"; exon_number 4;
ENm002.contig1	ExonAligner	CDS	442126	442251	.	-	0	gene_id "AC004039.5-001"; transcript_id "AC004039.5-001"; exon_number 5;
ENm002.contig1	ExonAligner	CDS	442605	442709	.	-	0	gene_id "AC004039.5-001"; transcript_id "AC004039.5-001"; exon_number 6;
ENm002.contig1	ExonAligner	CDS	443057	443237	.	-	1	gene_id "AC004039.5-001"; transcript_id "AC004039.5-001"; exon_number 7;
ENm002.contig1	ExonAligner	CDS	443876	444032	.	-	2	gene_id "AC004039.5-001"; transcript_id "AC004039.5-001"; exon_number 8;
ENm002.contig1	ExonAligner	CDS	451407	451496	.	-	2	gene_id "AC004039.5-001"; transcript_id "AC004039.5-001"; exon_number 9;
ENm002.contig1	ExonAligner	CDS	454770	454944	.	-	0	gene_id "AC004039.5-001"; transcript_id "AC004039.5-001"; exon_number 10;
ENm002.contig1	ExonAligner	CDS	455261	455458	.	-	0	gene_id "AC004039.5-001"; transcript_id "AC004039.5-001"; exon_number 11;
ENm002.contig1	ExonAligner	CDS	457731	457864	.	-	2	gene_id "AC004039.5-001"; transcript_id "AC004039.5-001"; exon_number 12;
ENm002.contig1	ExonAligner	CDS	464612	464711	.	-	0	gene_id "AC004039.5-001"; transcript_id "AC004039.5-001"; exon_number 13;
ENm002.contig1	ExonAligner	CDS	466393	466477	.	-	1	gene_id "AC004039.5-001"; transcript_id "AC004039.5-001"; exon_number 14;
ENm002.contig1	ExonAligner	CDS	466632	466776	.	-	2	gene_id "AC004039.5-001"; transcript_id "AC004039.5-001"; exon_number 15;
ENm002.contig1	ExonAligner	CDS	486469	486742	.	-	0	gene_id "AC004039.5-001"; transcript_id "AC004039.5-001"; exon_number 16;
ENm002.contig1	ExonAligner	CDS	436584	436632	.	-	1	gene_id "AC004039.5-002"; transcript_id "AC004039.5-002"; exon_number 1;
ENm002.contig1	ExonAligner	CDS	438593	438717	.	-	0	gene_id "AC004039.5-002"; transcript_id "AC004039.5-002"; exon_number 2;
ENm002.contig1	ExonAligner	CDS	439760	439828	.	-	0	gene_id "AC004039.5-002"; transcript_id "AC004039.5-002"; exon_number 3;
ENm002.contig1	ExonAligner	CDS	440173	440226	.	-	0	gene_id "AC004039.5-002"; transcript_id "AC004039.5-002"; exon_number 4;
ENm002.contig1	ExonAligner	CDS	442126	442251	.	-	0	gene_id "AC004039.5-002"; transcript_id "AC004039.5-002"; exon_number 5;
ENm002.contig1	ExonAligner	CDS	442605	442709	.	-	0	gene_id "AC004039.5-002"; transcript_id "AC004039.5-002"; exon_number 6;
ENm002.contig1	ExonAligner	CDS	443057	443237	.	-	1	gene_id "AC004039.5-002"; transcript_id "AC004039.5-002"; exon_number 7;
ENm002.contig1	ExonAligner	CDS	443876	444032	.	-	2	gene_id "AC004039.5-002"; transcript_id "AC004039.5-002"; exon_number 8;
ENm002.contig1	ExonAligner	CDS	451407	451496	.	-	2	gene_id "AC004039.5-002"; transcript_id "AC004039.5-002"; exon_number 10;
ENm002.contig1	ExonAligner	CDS	454770	454944	.	-	0	gene_id "AC004039.5-002"; transcript_id "AC004039.5-002"; exon_number 11;
ENm002.contig1	ExonAligner	CDS	455261	455458	.	-	0	gene_id "AC004039.5-002"; transcript_id "AC004039.5-002"; exon_number 12;
ENm002.contig1	ExonAligner	CDS	457731	457864	.	-	2	gene_id "AC004039.5-002"; transcript_id "AC004039.5-002"; exon_number 13;
ENm002.contig1	ExonAligner	CDS	464612	464711	.	-	0	gene_id "AC004039.5-002"; transcript_id "AC004039.5-002"; exon_number 14;
ENm002.contig1	ExonAligner	CDS	466393	466477	.	-	1	gene_id "AC004039.5-002"; transcript_id "AC004039.5-002"; exon_number 15;
ENm002.contig1	ExonAligner	CDS	466632	466776	.	-	2	gene_id "AC004039.5-002"; transcript_id "AC004039.5-002"; exon_number 16;
ENm002.contig1	ExonAligner	CDS	486469	486742	.	-	0	gene_id "AC004039.5-002"; transcript_id "AC004039.5-002"; exon_number 17;
ENm002.contig1	ExonAligner	CDS	436584	436632	.	-	1	gene_id "AC004039.5-006"; transcript_id "AC004039.5-006"; exon_number 1;
ENm002.contig1	ExonAligner	CDS	438593	438717	.	-	0	gene_id "AC004039.5-006"; transcript_id "AC004039.5-006"; exon_number 2;
ENm002.contig1	ExonAligner	CDS	439760	439828	.	-	0	gene_id "AC004039.5-006"; transcript_id "AC004039.5-006"; exon_number 3;
ENm002.contig1	ExonAligner	CDS	440173	440226	.	-	0	gene_id "AC004039.5-006"; transcript_id "AC004039.5-006"; exon_number 4;
ENm002.contig1	ExonAligner	CDS	442605	442709	.	-	0	gene_id "AC004039.5-006"; transcript_id "AC004039.5-006"; exon_number 5;
ENm002.contig1	ExonAligner	CDS	443057	443206	.	-	0	gene_id "AC004039.5-006"; transcript_id "AC004039.5-006"; exon_number 6;
ENm002.contig1	ExonAligner	CDS	466393	466477	.	-	1	gene_id "AC004039.5-007"; transcript_id "AC004039.5-007"; exon_number 1;
ENm002.contig1	ExonAligner	CDS	466632	466776	.	-	2	gene_id "AC004039.5-007"; transcript_id "AC004039.5-007"; exon_number 2;
ENm002.contig1	ExonAligner	CDS	486469	486742	.	-	0	gene_id "AC004039.5-007"; transcript_id "AC004039.5-007"; exon_number 3;
ENm002.contig1	ExonAligner	CDS	504210	504343	.	+	0	gene_id "AC004775.1-001"; transcript_id "AC004775.1-001"; exon_number 2;
ENm002.contig1	ExonAligner	CDS	504893	504985	.	+	0	gene_id "AC004775.1-001"; transcript_id "AC004775.1-001"; exon_number 3;
ENm002.contig1	ExonAligner	CDS	506930	507041	.	+	0	gene_id "AC004775.1-001"; transcript_id "AC004775.1-001"; exon_number 4;
ENm002.contig1	ExonAligner	CDS	508017	508249	.	+	0	gene_id "AC004775.1-001"; transcript_id "AC004775.1-001"; exon_number 5;
ENm002.contig1	ExonAligner	CDS	508852	508939	.	+	0	gene_id "AC004775.1-001"; transcript_id "AC004775.1-001"; exon_number 6;
ENm002.contig1	ExonAligner	CDS	508067	508235	.	-	1	gene_id "AC004775.2-002"; transcript_id "AC004775.2-002"; exon_number 1;
ENm002.contig1	ExonAligner	CDS	517952	518142	.	-	0	gene_id "AC004775.2-002"; transcript_id "AC004775.2-002"; exon_number 2;
ENm002.contig1	ExonAligner	CDS	518286	518418	.	-	1	gene_id "AC004775.2-002"; transcript_id "AC004775.2-002"; exon_number 3;
ENm002.contig1	ExonAligner	CDS	518631	518799	.	-	2	gene_id "AC004775.2-002"; transcript_id "AC004775.2-002"; exon_number 4;
ENm002.contig1	ExonAligner	CDS	519028	519124	.	-	0	gene_id "AC004775.2-002"; transcript_id "AC004775.2-002"; exon_number 5;
ENm002.contig1	ExonAligner	CDS	519733	519894	.	-	0	gene_id "AC004775.2-002"; transcript_id "AC004775.2-002"; exon_number 6;
ENm002.contig1	ExonAligner	CDS	520931	521117	.	-	1	gene_id "AC004775.2-002"; transcript_id "AC004775.2-002"; exon_number 7;
ENm002.contig1	ExonAligner	CDS	521481	521676	.	-	2	gene_id "AC004775.2-002"; transcript_id "AC004775.2-002"; exon_number 8;
ENm002.contig1	ExonAligner	CDS	522976	523096	.	-	0	gene_id "AC004775.2-002"; transcript_id "AC004775.2-002"; exon_number 9;
ENm002.contig1	ExonAligner	CDS	535541	535570	.	-	0	gene_id "AC004775.2-002"; transcript_id "AC004775.2-002"; exon_number 10;
ENm002.contig1	ExonAligner	CDS	565887	567590	.	+	0	gene_id "AC004775.3-001"; transcript_id "AC004775.3-001"; exon_number 1;
ENm002.contig1	ExonAligner	CDS	574883	575215	.	-	0	gene_id "AC004775.4-001"; transcript_id "AC004775.4-001"; exon_number 1;
ENm002.contig1	ExonAligner	CDS	575336	575608	.	-	0	gene_id "AC004775.4-001"; transcript_id "AC004775.4-001"; exon_number 2;
ENm002.contig1	ExonAligner	CDS	575715	575856	.	-	1	gene_id "AC004775.4-001"; transcript_id "AC004775.4-001"; exon_number 3;
ENm002.contig1	ExonAligner	CDS	575942	576419	.	-	1	gene_id "AC004775.4-001"; transcript_id "AC004775.4-001"; exon_number 4;
ENm002.contig1	ExonAligner	CDS	574883	575200	.	-	0	gene_id "AC004775.4-002"; transcript_id "AC004775.4-002"; exon_number 1;
ENm002.contig1	ExonAligner	CDS	575336	575608	.	-	0	gene_id "AC004775.4-002"; transcript_id "AC004775.4-002"; exon_number 2;
ENm002.contig1	ExonAligner	CDS	575715	575856	.	-	1	gene_id "AC004775.4-002"; transcript_id "AC004775.4-002"; exon_number 3;
ENm002.contig1	ExonAligner	CDS	575942	576419	.	-	1	gene_id "AC004775.4-002"; transcript_id "AC004775.4-002"; exon_number 4;
ENm002.contig1	ExonAligner	CDS	574883	575215	.	-	0	gene_id "AC004775.4-007"; transcript_id "AC004775.4-007"; exon_number 1;
ENm002.contig1	ExonAligner	CDS	575336	575608	.	-	0	gene_id "AC004775.4-007"; transcript_id "AC004775.4-007"; exon_number 2;
ENm002.contig1	ExonAligner	CDS	575715	575856	.	-	1	gene_id "AC004775.4-007"; transcript_id "AC004775.4-007"; exon_number 3;
ENm002.contig1	ExonAligner	CDS	575942	576419	.	-	1	gene_id "AC004775.4-007"; transcript_id "AC004775.4-007"; exon_number 4;
ENm002.contig1	ExonAligner	CDS	596465	597429	.	-	2	gene_id "AC004500.1-001"; transcript_id "AC004500.1-001"; exon_number 1;
ENm002.contig1	ExonAligner	CDS	598571	598967	.	-	0	gene_id "AC004500.1-001"; transcript_id "AC004500.1-001"; exon_number 2;
ENm002.contig1	ExonAligner	CDS	601346	601499	.	+	0	gene_id "AC004500.2-001"; transcript_id "AC004500.2-001"; exon_number 1;
ENm002.contig1	ExonAligner	CDS	602134	602231	.	+	2	gene_id "AC004500.2-001"; transcript_id "AC004500.2-001"; exon_number 2;
ENm002.contig1	ExonAligner	CDS	601346	601499	.	+	0	gene_id "AC004500.2-002"; transcript_id "AC004500.2-002"; exon_number 1;
ENm002.contig1	ExonAligner	CDS	602134	602231	.	+	2	gene_id "AC004500.2-002"; transcript_id "AC004500.2-002"; exon_number 2;
ENm002.contig1	ExonAligner	CDS	601346	601499	.	+	0	gene_id "AC004500.2-005"; transcript_id "AC004500.2-005"; exon_number 1;
ENm002.contig1	ExonAligner	CDS	602134	602231	.	+	2	gene_id "AC004500.2-005"; transcript_id "AC004500.2-005"; exon_number 2;
ENm002.contig1	ExonAligner	CDS	607218	607274	.	+	0	gene_id "AC004500.3-001"; transcript_id "AC004500.3-001"; exon_number 1;
ENm002.contig1	ExonAligner	CDS	607453	607586	.	+	0	gene_id "AC004500.3-001"; transcript_id "AC004500.3-001"; exon_number 2;
ENm002.contig1	ExonAligner	CDS	607907	607946	.	+	1	gene_id "AC004500.3-001"; transcript_id "AC004500.3-001"; exon_number 3;
ENm002.contig1	ExonAligner	CDS	525015	525205	.	+	0	gene_id "AC004775.2-006"; transcript_id "AC004775.2-006"; exon_number 2;
ENm002.contig1	ExonAligner	CDS	524739	524871	.	+	1	gene_id "AC004775.2-006"; transcript_id "AC004775.2-006"; exon_number 3;
ENm002.contig1	ExonAligner	CDS	524358	524526	.	+	2	gene_id "AC004775.2-006"; transcript_id "AC004775.2-006"; exon_number 4;
ENm002.contig1	ExonAligner	CDS	524033	524129	.	+	0	gene_id "AC004775.2-006"; transcript_id "AC004775.2-006"; exon_number 5;
ENm002.contig1	ExonAligner	CDS	523263	523424	.	+	0	gene_id "AC004775.2-006"; transcript_id "AC004775.2-006"; exon_number 6;
ENm002.contig1	ExonAligner	CDS	522046	522226	.	+	1	gene_id "AC004775.2-006"; transcript_id "AC004775.2-006"; exon_number 7;
ENm002.contig1	ExonAligner	CDS	521481	521676	.	+	2	gene_id "AC004775.2-006"; transcript_id "AC004775.2-006"; exon_number 8;
ENm002.contig1	ExonAligner	CDS	520061	520181	.	+	0	gene_id "AC004775.2-006"; transcript_id "AC004775.2-006"; exon_number 9;
ENm002.contig1	ExonAligner	CDS	528268	528310	.	+	1	gene_id "AC004775.2-005"; transcript_id "AC004775.2-005"; exon_number 1;
ENm002.contig1	ExonAligner	CDS	525015	525205	.	+	0	gene_id "AC004775.2-005"; transcript_id "AC004775.2-005"; exon_number 2;
ENm002.contig1	ExonAligner	CDS	524739	524871	.	+	1	gene_id "AC004775.2-005"; transcript_id "AC004775.2-005"; exon_number 3;
ENm002.contig1	ExonAligner	CDS	524358	524526	.	+	2	gene_id "AC004775.2-005"; transcript_id "AC004775.2-005"; exon_number 4;
ENm002.contig1	ExonAligner	CDS	524033	524129	.	+	0	gene_id "AC004775.2-005"; transcript_id "AC004775.2-005"; exon_number 5;
ENm002.contig1	ExonAligner	CDS	523263	523424	.	+	0	gene_id "AC004775.2-005"; transcript_id "AC004775.2-005"; exon_number 6;
ENm002.contig1	ExonAligner	CDS	522046	522226	.	+	1	gene_id "AC004775.2-005"; transcript_id "AC004775.2-005"; exon_number 7;
ENm002.contig1	ExonAligner	CDS	521481	521676	.	+	2	gene_id "AC004775.2-005"; transcript_id "AC004775.2-005"; exon_number 8;
ENm002.contig1	ExonAligner	CDS	520061	520181	.	+	0	gene_id "AC004775.2-005"; transcript_id "AC004775.2-005"; exon_number 9;
ENm002.contig1	ExonAligner	CDS	527158	527200	.	+	1	gene_id "AC004775.2-007"; transcript_id "AC004775.2-007"; exon_number 1;
ENm002.contig1	ExonAligner	CDS	523905	524095	.	+	0	gene_id "AC004775.2-007"; transcript_id "AC004775.2-007"; exon_number 2;
ENm002.contig1	ExonAligner	CDS	523629	523761	.	+	1	gene_id "AC004775.2-007"; transcript_id "AC004775.2-007"; exon_number 3;
ENm002.contig1	ExonAligner	CDS	523248	523416	.	+	2	gene_id "AC004775.2-007"; transcript_id "AC004775.2-007"; exon_number 4;
ENm002.contig1	ExonAligner	CDS	522923	523019	.	+	0	gene_id "AC004775.2-007"; transcript_id "AC004775.2-007"; exon_number 5;
ENm002.contig1	ExonAligner	CDS	522153	522314	.	+	0	gene_id "AC004775.2-007"; transcript_id "AC004775.2-007"; exon_number 6;
ENm002.contig1	ExonAligner	CDS	520930	521116	.	+	1	gene_id "AC004775.2-007"; transcript_id "AC004775.2-007"; exon_number 7;
ENm002.contig1	ExonAligner	CDS	520371	520566	.	+	2	gene_id "AC004775.2-007"; transcript_id "AC004775.2-007"; exon_number 8;
ENm002.contig1	ExonAligner	CDS	518951	519071	.	+	0	gene_id "AC004775.2-007"; transcript_id "AC004775.2-007"; exon_number 9;
ENm002.contig1	ExonAligner	CDS	523905	524095	.	+	0	gene_id "AC004775.2-003"; transcript_id "AC004775.2-003"; exon_number 2;
ENm002.contig1	ExonAligner	CDS	523629	523761	.	+	1	gene_id "AC004775.2-003"; transcript_id "AC004775.2-003"; exon_number 3;
ENm002.contig1	ExonAligner	CDS	523248	523416	.	+	2	gene_id "AC004775.2-003"; transcript_id "AC004775.2-003"; exon_number 4;
ENm002.contig1	ExonAligner	CDS	522923	523019	.	+	0	gene_id "AC004775.2-003"; transcript_id "AC004775.2-003"; exon_number 5;
ENm002.contig1	ExonAligner	CDS	522153	522314	.	+	0	gene_id "AC004775.2-003"; transcript_id "AC004775.2-003"; exon_number 6;
ENm002.contig1	ExonAligner	CDS	520930	521116	.	+	1	gene_id "AC004775.2-003"; transcript_id "AC004775.2-003"; exon_number 7;
ENm002.contig1	ExonAligner	CDS	520371	520566	.	+	2	gene_id "AC004775.2-003"; transcript_id "AC004775.2-003"; exon_number 8;
ENm002.contig1	ExonAligner	CDS	518951	519071	.	+	0	gene_id "AC004775.2-003"; transcript_id "AC004775.2-003"; exon_number 9;
ENm002.contig1	ExonAligner	CDS	525139	525329	.	+	2	gene_id "AC004775.2-001"; transcript_id "AC004775.2-001"; exon_number 2;
ENm002.contig1	ExonAligner	CDS	524863	524995	.	+	0	gene_id "AC004775.2-001"; transcript_id "AC004775.2-001"; exon_number 3;
ENm002.contig1	ExonAligner	CDS	524482	524650	.	+	1	gene_id "AC004775.2-001"; transcript_id "AC004775.2-001"; exon_number 4;
ENm002.contig1	ExonAligner	CDS	524157	524253	.	+	2	gene_id "AC004775.2-001"; transcript_id "AC004775.2-001"; exon_number 5;
ENm002.contig1	ExonAligner	CDS	523387	523548	.	+	2	gene_id "AC004775.2-001"; transcript_id "AC004775.2-001"; exon_number 6;
ENm002.contig1	ExonAligner	CDS	522164	522350	.	+	0	gene_id "AC004775.2-001"; transcript_id "AC004775.2-001"; exon_number 7;
ENm002.contig1	ExonAligner	CDS	521605	521800	.	+	1	gene_id "AC004775.2-001"; transcript_id "AC004775.2-001"; exon_number 8;
ENm002.contig1	ExonAligner	CDS	520185	520305	.	+	2	gene_id "AC004775.2-001"; transcript_id "AC004775.2-001"; exon_number 9;
ENm002.contig1	ExonAligner	CDS	507003	507141	.	+	2	gene_id "AC004775.2-001"; transcript_id "AC004775.2-001"; exon_number 10;
ENm002.contig1	ExonAligner	CDS	523905	524095	.	+	0	gene_id "AC004775.2-004"; transcript_id "AC004775.2-004"; exon_number 2;
ENm002.contig1	ExonAligner	CDS	523629	523761	.	+	1	gene_id "AC004775.2-004"; transcript_id "AC004775.2-004"; exon_number 3;
ENm002.contig1	ExonAligner	CDS	523248	523416	.	+	2	gene_id "AC004775.2-004"; transcript_id "AC004775.2-004"; exon_number 4;
ENm002.contig1	ExonAligner	CDS	522923	523019	.	+	0	gene_id "AC004775.2-004"; transcript_id "AC004775.2-004"; exon_number 5;
ENm002.contig1	ExonAligner	CDS	522153	522314	.	+	0	gene_id "AC004775.2-004"; transcript_id "AC004775.2-004"; exon_number 6;
ENm002.contig1	ExonAligner	CDS	520930	521116	.	+	1	gene_id "AC004775.2-004"; transcript_id "AC004775.2-004"; exon_number 7;
ENm002.contig1	ExonAligner	CDS	520371	520566	.	+	2	gene_id "AC004775.2-004"; transcript_id "AC004775.2-004"; exon_number 8;
ENm002.contig1	ExonAligner	CDS	518951	519071	.	+	0	gene_id "AC004775.2-004"; transcript_id "AC004775.2-004"; exon_number 9;
ENm003.contig1	ExonAligner	CDS	263892	263988	.	-	1	gene_id "AP006216.1-002"; transcript_id "AP006216.1-002"; exon_number 1;
ENm003.contig1	ExonAligner	CDS	278340	278421	.	-	2	gene_id "AP006216.1-002"; transcript_id "AP006216.1-002"; exon_number 2;
ENm003.contig1	ExonAligner	CDS	278663	278847	.	-	1	gene_id "AP006216.1-002"; transcript_id "AP006216.1-002"; exon_number 3;
ENm003.contig1	ExonAligner	CDS	279156	279294	.	-	2	gene_id "AP006216.1-002"; transcript_id "AP006216.1-002"; exon_number 4;
ENm003.contig1	ExonAligner	CDS	279679	279784	.	-	0	gene_id "AP006216.1-002"; transcript_id "AP006216.1-002"; exon_number 5;
ENm003.contig1	ExonAligner	CDS	281431	281645	.	-	2	gene_id "AP006216.1-002"; transcript_id "AP006216.1-002"; exon_number 6;
ENm003.contig1	ExonAligner	CDS	283319	283636	.	-	2	gene_id "AP006216.1-002"; transcript_id "AP006216.1-002"; exon_number 7;
ENm003.contig1	ExonAligner	CDS	286474	286552	.	-	0	gene_id "AP006216.1-002"; transcript_id "AP006216.1-002"; exon_number 8;
ENm003.contig1	ExonAligner	CDS	290474	290567	.	-	1	gene_id "AP006216.1-002"; transcript_id "AP006216.1-002"; exon_number 9;
ENm003.contig1	ExonAligner	CDS	292348	292490	.	-	0	gene_id "AP006216.1-002"; transcript_id "AP006216.1-002"; exon_number 10;
ENm003.contig1	ExonAligner	CDS	263892	263988	.	-	1	gene_id "AP006216.1-001"; transcript_id "AP006216.1-001"; exon_number 1;
ENm003.contig1	ExonAligner	CDS	278340	278421	.	-	2	gene_id "AP006216.1-001"; transcript_id "AP006216.1-001"; exon_number 2;
ENm003.contig1	ExonAligner	CDS	278663	278847	.	-	1	gene_id "AP006216.1-001"; transcript_id "AP006216.1-001"; exon_number 3;
ENm003.contig1	ExonAligner	CDS	279156	279294	.	-	2	gene_id "AP006216.1-001"; transcript_id "AP006216.1-001"; exon_number 4;
ENm003.contig1	ExonAligner	CDS	279679	279784	.	-	0	gene_id "AP006216.1-001"; transcript_id "AP006216.1-001"; exon_number 5;
ENm003.contig1	ExonAligner	CDS	281431	281645	.	-	2	gene_id "AP006216.1-001"; transcript_id "AP006216.1-001"; exon_number 6;
ENm003.contig1	ExonAligner	CDS	282950	283636	.	-	2	gene_id "AP006216.1-001"; transcript_id "AP006216.1-001"; exon_number 7;
ENm003.contig1	ExonAligner	CDS	286474	286552	.	-	0	gene_id "AP006216.1-001"; transcript_id "AP006216.1-001"; exon_number 8;
ENm003.contig1	ExonAligner	CDS	290474	290567	.	-	1	gene_id "AP006216.1-001"; transcript_id "AP006216.1-001"; exon_number 9;
ENm003.contig1	ExonAligner	CDS	292348	292490	.	-	0	gene_id "AP006216.1-001"; transcript_id "AP006216.1-001"; exon_number 10;
ENm003.contig1	ExonAligner	CDS	263894	263988	.	-	2	gene_id "AP006216.1-003"; transcript_id "AP006216.1-003"; exon_number 1;
ENm003.contig1	ExonAligner	CDS	278340	278421	.	-	0	gene_id "AP006216.1-003"; transcript_id "AP006216.1-003"; exon_number 2;
ENm003.contig1	ExonAligner	CDS	278663	278837	.	-	1	gene_id "AP006216.1-003"; transcript_id "AP006216.1-003"; exon_number 3;
ENm003.contig1	ExonAligner	CDS	282947	283230	.	-	1	gene_id "AP006216.1-003"; transcript_id "AP006216.1-003"; exon_number 4;
ENm003.contig1	ExonAligner	CDS	298107	298244	.	-	0	gene_id "AP006216.3-001"; transcript_id "AP006216.3-001"; exon_number 1;
ENm003.contig1	ExonAligner	CDS	298930	298995	.	-	0	gene_id "AP006216.3-001"; transcript_id "AP006216.3-001"; exon_number 2;
ENm003.contig1	ExonAligner	CDS	302447	302533	.	-	0	gene_id "AP006216.3-001"; transcript_id "AP006216.3-001"; exon_number 3;
ENm003.contig1	ExonAligner	CDS	303175	303285	.	-	0	gene_id "AP006216.3-001"; transcript_id "AP006216.3-001"; exon_number 4;
ENm003.contig1	ExonAligner	CDS	303773	303862	.	-	0	gene_id "AP006216.3-001"; transcript_id "AP006216.3-001"; exon_number 5;
ENm003.contig1	ExonAligner	CDS	304626	304690	.	-	2	gene_id "AP006216.3-001"; transcript_id "AP006216.3-001"; exon_number 6;
ENm003.contig1	ExonAligner	CDS	305075	305135	.	-	0	gene_id "AP006216.3-001"; transcript_id "AP006216.3-001"; exon_number 7;
ENm003.contig1	ExonAligner	CDS	305308	305349	.	-	0	gene_id "AP006216.3-001"; transcript_id "AP006216.3-001"; exon_number 8;
ENm003.contig1	ExonAligner	CDS	305707	305829	.	-	0	gene_id "AP006216.3-001"; transcript_id "AP006216.3-001"; exon_number 9;
ENm003.contig1	ExonAligner	CDS	305969	306055	.	-	0	gene_id "AP006216.3-001"; transcript_id "AP006216.3-001"; exon_number 10;
ENm003.contig1	ExonAligner	CDS	306671	306741	.	-	2	gene_id "AP006216.3-001"; transcript_id "AP006216.3-001"; exon_number 11;
ENm003.contig1	ExonAligner	CDS	307112	307202	.	-	0	gene_id "AP006216.3-001"; transcript_id "AP006216.3-001"; exon_number 12;
ENm003.contig1	ExonAligner	CDS	307585	307746	.	-	0	gene_id "AP006216.3-001"; transcript_id "AP006216.3-001"; exon_number 13;
ENm003.contig1	ExonAligner	CDS	307912	308082	.	-	0	gene_id "AP006216.3-001"; transcript_id "AP006216.3-001"; exon_number 14;
ENm003.contig1	ExonAligner	CDS	298108	298244	.	-	2	gene_id "AP006216.3-003"; transcript_id "AP006216.3-003"; exon_number 1;
ENm003.contig1	ExonAligner	CDS	298930	298995	.	-	2	gene_id "AP006216.3-003"; transcript_id "AP006216.3-003"; exon_number 2;
ENm003.contig1	ExonAligner	CDS	302447	302533	.	-	2	gene_id "AP006216.3-003"; transcript_id "AP006216.3-003"; exon_number 3;
ENm003.contig1	ExonAligner	CDS	303175	303285	.	-	2	gene_id "AP006216.3-003"; transcript_id "AP006216.3-003"; exon_number 4;
ENm003.contig1	ExonAligner	CDS	303773	303862	.	-	2	gene_id "AP006216.3-003"; transcript_id "AP006216.3-003"; exon_number 5;
ENm003.contig1	ExonAligner	CDS	304626	304690	.	-	1	gene_id "AP006216.3-003"; transcript_id "AP006216.3-003"; exon_number 6;
ENm003.contig1	ExonAligner	CDS	305075	305135	.	-	2	gene_id "AP006216.3-003"; transcript_id "AP006216.3-003"; exon_number 7;
ENm003.contig1	ExonAligner	CDS	305707	305829	.	-	2	gene_id "AP006216.3-003"; transcript_id "AP006216.3-003"; exon_number 8;
ENm003.contig1	ExonAligner	CDS	305969	306055	.	-	2	gene_id "AP006216.3-003"; transcript_id "AP006216.3-003"; exon_number 9;
ENm003.contig1	ExonAligner	CDS	306671	306741	.	-	1	gene_id "AP006216.3-003"; transcript_id "AP006216.3-003"; exon_number 10;
ENm003.contig1	ExonAligner	CDS	307112	307202	.	-	2	gene_id "AP006216.3-003"; transcript_id "AP006216.3-003"; exon_number 11;
ENm003.contig1	ExonAligner	CDS	307912	308071	.	-	2	gene_id "AP006216.3-003"; transcript_id "AP006216.3-003"; exon_number 12;
ENm003.contig1	ExonAligner	CDS	298109	298244	.	-	1	gene_id "AP006216.3-002"; transcript_id "AP006216.3-002"; exon_number 1;
ENm003.contig1	ExonAligner	CDS	298930	298995	.	-	1	gene_id "AP006216.3-002"; transcript_id "AP006216.3-002"; exon_number 2;
ENm003.contig1	ExonAligner	CDS	303175	303285	.	-	1	gene_id "AP006216.3-002"; transcript_id "AP006216.3-002"; exon_number 3;
ENm003.contig1	ExonAligner	CDS	303773	303862	.	-	1	gene_id "AP006216.3-002"; transcript_id "AP006216.3-002"; exon_number 4;
ENm003.contig1	ExonAligner	CDS	304626	304690	.	-	0	gene_id "AP006216.3-002"; transcript_id "AP006216.3-002"; exon_number 5;
ENm003.contig1	ExonAligner	CDS	305075	305135	.	-	1	gene_id "AP006216.3-002"; transcript_id "AP006216.3-002"; exon_number 6;
ENm003.contig1	ExonAligner	CDS	305308	305349	.	-	1	gene_id "AP006216.3-002"; transcript_id "AP006216.3-002"; exon_number 7;
ENm003.contig1	ExonAligner	CDS	305707	305829	.	-	1	gene_id "AP006216.3-002"; transcript_id "AP006216.3-002"; exon_number 8;
ENm003.contig1	ExonAligner	CDS	305969	306055	.	-	1	gene_id "AP006216.3-002"; transcript_id "AP006216.3-002"; exon_number 9;
ENm003.contig1	ExonAligner	CDS	306671	306741	.	-	0	gene_id "AP006216.3-002"; transcript_id "AP006216.3-002"; exon_number 10;
ENm003.contig1	ExonAligner	CDS	307112	307202	.	-	1	gene_id "AP006216.3-002"; transcript_id "AP006216.3-002"; exon_number 11;
ENm003.contig1	ExonAligner	CDS	307585	307746	.	-	1	gene_id "AP006216.3-002"; transcript_id "AP006216.3-002"; exon_number 12;
ENm003.contig1	ExonAligner	CDS	307912	308081	.	-	1	gene_id "AP006216.3-002"; transcript_id "AP006216.3-002"; exon_number 13;
ENm003.contig1	ExonAligner	CDS	311033	311987	.	-	1	gene_id "AP006216.4-001"; transcript_id "AP006216.4-001"; exon_number 1;
ENm003.contig1	ExonAligner	CDS	312381	312492	.	-	2	gene_id "AP006216.4-001"; transcript_id "AP006216.4-001"; exon_number 2;
ENm003.contig1	ExonAligner	CDS	312591	312639	.	-	0	gene_id "AP006216.4-001"; transcript_id "AP006216.4-001"; exon_number 3;
ENm003.contig1	ExonAligner	CDS	311654	311987	.	-	1	gene_id "AP006216.4-002"; transcript_id "AP006216.4-002"; exon_number 1;
ENm003.contig1	ExonAligner	CDS	312381	312492	.	-	2	gene_id "AP006216.4-002"; transcript_id "AP006216.4-002"; exon_number 2;
ENm003.contig1	ExonAligner	CDS	312591	312639	.	-	0	gene_id "AP006216.4-002"; transcript_id "AP006216.4-002"; exon_number 3;
ENm003.contig1	ExonAligner	CDS	361165	362146	.	-	1	gene_id "AP006216.6-001"; transcript_id "AP006216.6-001"; exon_number 1;
ENm003.contig1	ExonAligner	CDS	362922	363048	.	-	2	gene_id "AP006216.6-001"; transcript_id "AP006216.6-001"; exon_number 2;
ENm003.contig1	ExonAligner	CDS	363419	363461	.	-	0	gene_id "AP006216.6-001"; transcript_id "AP006216.6-001"; exon_number 3;
ENm003.contig1	ExonAligner	CDS	369424	369518	.	+	0	gene_id "AP006216.7-003"; transcript_id "AP006216.7-003"; exon_number 1;
ENm003.contig1	ExonAligner	CDS	369686	369821	.	+	2	gene_id "AP006216.7-003"; transcript_id "AP006216.7-003"; exon_number 2;
ENm003.contig1	ExonAligner	CDS	371247	371370	.	+	1	gene_id "AP006216.7-003"; transcript_id "AP006216.7-003"; exon_number 3;
ENm003.contig1	ExonAligner	CDS	369464	369518	.	+	0	gene_id "AP006216.7-002"; transcript_id "AP006216.7-002"; exon_number 1;
ENm003.contig1	ExonAligner	CDS	369686	369810	.	+	2	gene_id "AP006216.7-002"; transcript_id "AP006216.7-002"; exon_number 2;
ENm003.contig1	ExonAligner	CDS	369464	369518	.	+	0	gene_id "AP006216.7-001"; transcript_id "AP006216.7-001"; exon_number 1;
ENm003.contig1	ExonAligner	CDS	369686	369821	.	+	2	gene_id "AP006216.7-001"; transcript_id "AP006216.7-001"; exon_number 2;
ENm003.contig1	ExonAligner	CDS	371247	371370	.	+	1	gene_id "AP006216.7-001"; transcript_id "AP006216.7-001"; exon_number 3;
ENm003.contig1	ExonAligner	CDS	374133	374730	.	-	1	gene_id "AP006216.8-004"; transcript_id "AP006216.8-004"; exon_number 1;
ENm003.contig1	ExonAligner	CDS	375322	375475	.	-	2	gene_id "AP006216.8-004"; transcript_id "AP006216.8-004"; exon_number 2;
ENm003.contig1	ExonAligner	CDS	375669	375711	.	-	0	gene_id "AP006216.8-004"; transcript_id "AP006216.8-004"; exon_number 3;
ENm003.contig1	ExonAligner	CDS	374133	374730	.	-	1	gene_id "AP006216.8-003"; transcript_id "AP006216.8-003"; exon_number 1;
ENm003.contig1	ExonAligner	CDS	375322	375475	.	-	2	gene_id "AP006216.8-003"; transcript_id "AP006216.8-003"; exon_number 2;
ENm003.contig1	ExonAligner	CDS	375669	375711	.	-	0	gene_id "AP006216.8-003"; transcript_id "AP006216.8-003"; exon_number 3;
ENm003.contig1	ExonAligner	CDS	374133	374730	.	-	1	gene_id "AP006216.8-002"; transcript_id "AP006216.8-002"; exon_number 1;
ENm003.contig1	ExonAligner	CDS	375322	375475	.	-	2	gene_id "AP006216.8-002"; transcript_id "AP006216.8-002"; exon_number 2;
ENm003.contig1	ExonAligner	CDS	375669	375711	.	-	0	gene_id "AP006216.8-002"; transcript_id "AP006216.8-002"; exon_number 3;
ENm003.contig1	ExonAligner	CDS	374133	374730	.	-	1	gene_id "AP006216.8-001"; transcript_id "AP006216.8-001"; exon_number 1;
ENm003.contig1	ExonAligner	CDS	375322	375475	.	-	2	gene_id "AP006216.8-001"; transcript_id "AP006216.8-001"; exon_number 2;
ENm003.contig1	ExonAligner	CDS	375669	375711	.	-	0	gene_id "AP006216.8-001"; transcript_id "AP006216.8-001"; exon_number 3;
ENm003.contig1	ExonAligner	CDS	387421	387578	.	-	2	gene_id "AP006216.9-004"; transcript_id "AP006216.9-004"; exon_number 1;
ENm003.contig1	ExonAligner	CDS	388502	388634	.	-	0	gene_id "AP006216.9-004"; transcript_id "AP006216.9-004"; exon_number 2;
ENm003.contig1	ExonAligner	CDS	389536	389699	.	-	2	gene_id "AP006216.9-004"; transcript_id "AP006216.9-004"; exon_number 3;
ENm003.contig1	ExonAligner	CDS	399125	399834	.	-	1	gene_id "AP006216.9-004"; transcript_id "AP006216.9-004"; exon_number 4;
ENm003.contig1	ExonAligner	CDS	400599	400938	.	-	2	gene_id "AP006216.9-004"; transcript_id "AP006216.9-004"; exon_number 5;
ENm003.contig1	ExonAligner	CDS	402553	402632	.	-	1	gene_id "AP006216.9-004"; transcript_id "AP006216.9-004"; exon_number 6;
ENm003.contig1	ExonAligner	CDS	402901	403020	.	-	1	gene_id "AP006216.9-004"; transcript_id "AP006216.9-004"; exon_number 7;
ENm003.contig1	ExonAligner	CDS	403752	403902	.	-	2	gene_id "AP006216.9-004"; transcript_id "AP006216.9-004"; exon_number 8;
ENm003.contig1	ExonAligner	CDS	409840	409898	.	-	0	gene_id "AP006216.9-004"; transcript_id "AP006216.9-004"; exon_number 9;
ENm003.contig1	ExonAligner	CDS	402593	402635	.	-	0	gene_id "AP006216.9-009"; transcript_id "AP006216.9-009"; exon_number 1;
ENm003.contig1	ExonAligner	CDS	402901	403020	.	-	0	gene_id "AP006216.9-009"; transcript_id "AP006216.9-009"; exon_number 2;
ENm003.contig1	ExonAligner	CDS	403752	403902	.	-	1	gene_id "AP006216.9-009"; transcript_id "AP006216.9-009"; exon_number 3;
ENm003.contig1	ExonAligner	CDS	410032	410102	.	-	0	gene_id "AP006216.9-009"; transcript_id "AP006216.9-009"; exon_number 4;
ENm003.contig1	ExonAligner	CDS	413502	413657	.	-	0	gene_id "AP006216.9-009"; transcript_id "AP006216.9-009"; exon_number 5;
ENm003.contig1	ExonAligner	CDS	413952	414105	.	-	1	gene_id "AP006216.9-009"; transcript_id "AP006216.9-009"; exon_number 6;
ENm003.contig1	ExonAligner	CDS	415659	415768	.	-	0	gene_id "AP006216.9-009"; transcript_id "AP006216.9-009"; exon_number 7;
ENm003.contig1	ExonAligner	CDS	415878	415949	.	-	0	gene_id "AP006216.9-009"; transcript_id "AP006216.9-009"; exon_number 8;
ENm003.contig1	ExonAligner	CDS	416758	416868	.	-	0	gene_id "AP006216.9-009"; transcript_id "AP006216.9-009"; exon_number 9;
ENm003.contig1	ExonAligner	CDS	417440	417558	.	-	2	gene_id "AP006216.9-009"; transcript_id "AP006216.9-009"; exon_number 10;
ENm003.contig1	ExonAligner	CDS	429596	429719	.	-	0	gene_id "AP006216.9-009"; transcript_id "AP006216.9-009"; exon_number 11;
ENm003.contig1	ExonAligner	CDS	410029	410102	.	-	2	gene_id "AP006216.9-003"; transcript_id "AP006216.9-003"; exon_number 1;
ENm003.contig1	ExonAligner	CDS	413502	413657	.	-	2	gene_id "AP006216.9-003"; transcript_id "AP006216.9-003"; exon_number 2;
ENm003.contig1	ExonAligner	CDS	413952	414105	.	-	0	gene_id "AP006216.9-003"; transcript_id "AP006216.9-003"; exon_number 3;
ENm003.contig1	ExonAligner	CDS	415659	415768	.	-	2	gene_id "AP006216.9-003"; transcript_id "AP006216.9-003"; exon_number 4;
ENm003.contig1	ExonAligner	CDS	415875	415952	.	-	2	gene_id "AP006216.9-003"; transcript_id "AP006216.9-003"; exon_number 5;
ENm003.contig1	ExonAligner	CDS	416367	416507	.	-	2	gene_id "AP006216.9-003"; transcript_id "AP006216.9-003"; exon_number 6;
ENm003.contig1	ExonAligner	CDS	416758	416868	.	-	2	gene_id "AP006216.9-003"; transcript_id "AP006216.9-003"; exon_number 7;
ENm003.contig1	ExonAligner	CDS	417440	417558	.	-	1	gene_id "AP006216.9-003"; transcript_id "AP006216.9-003"; exon_number 8;
ENm003.contig1	ExonAligner	CDS	429596	429719	.	-	2	gene_id "AP006216.9-003"; transcript_id "AP006216.9-003"; exon_number 9;
ENm003.contig1	ExonAligner	CDS	430418	430542	.	-	1	gene_id "AP006216.9-003"; transcript_id "AP006216.9-003"; exon_number 10;
ENm003.contig1	ExonAligner	CDS	460525	460686	.	-	1	gene_id "AP006216.9-003"; transcript_id "AP006216.9-003"; exon_number 11;
ENm003.contig1	ExonAligner	CDS	505632	505695	.	-	2	gene_id "AP006216.9-003"; transcript_id "AP006216.9-003"; exon_number 12;
ENm003.contig1	ExonAligner	CDS	509406	509502	.	-	2	gene_id "AP006216.9-003"; transcript_id "AP006216.9-003"; exon_number 13;
ENm004.contig1	ExonAligner	CDS	37823	38067	.	-	2	gene_id "RP11-247I13.2-001"; transcript_id "RP11-247I13.2-001"; exon_number 1;
ENm004.contig1	ExonAligner	CDS	38968	39132	.	-	2	gene_id "RP11-247I13.2-001"; transcript_id "RP11-247I13.2-001"; exon_number 2;
ENm004.contig1	ExonAligner	CDS	39436	39774	.	-	2	gene_id "RP11-247I13.2-001"; transcript_id "RP11-247I13.2-001"; exon_number 3;
ENm004.contig1	ExonAligner	CDS	41160	41292	.	-	0	gene_id "RP11-247I13.2-001"; transcript_id "RP11-247I13.2-001"; exon_number 4;
ENm004.contig1	ExonAligner	CDS	42506	42590	.	-	1	gene_id "RP11-247I13.2-001"; transcript_id "RP11-247I13.2-001"; exon_number 5;
ENm004.contig1	ExonAligner	CDS	45254	45390	.	-	0	gene_id "RP11-247I13.2-001"; transcript_id "RP11-247I13.2-001"; exon_number 6;
ENm004.contig1	ExonAligner	CDS	45717	45790	.	-	2	gene_id "RP11-247I13.2-001"; transcript_id "RP11-247I13.2-001"; exon_number 7;
ENm004.contig1	ExonAligner	CDS	46712	46889	.	-	0	gene_id "RP11-247I13.2-001"; transcript_id "RP11-247I13.2-001"; exon_number 8;
ENm004.contig1	ExonAligner	CDS	47341	47406	.	-	0	gene_id "RP11-247I13.2-001"; transcript_id "RP11-247I13.2-001"; exon_number 9;
ENm004.contig1	ExonAligner	CDS	50588	50784	.	-	2	gene_id "RP11-247I13.2-001"; transcript_id "RP11-247I13.2-001"; exon_number 10;
ENm004.contig1	ExonAligner	CDS	52144	52323	.	-	2	gene_id "RP11-247I13.2-001"; transcript_id "RP11-247I13.2-001"; exon_number 11;
ENm004.contig1	ExonAligner	CDS	52534	52669	.	-	0	gene_id "RP11-247I13.2-001"; transcript_id "RP11-247I13.2-001"; exon_number 12;
ENm004.contig1	ExonAligner	CDS	58170	58345	.	-	2	gene_id "RP11-247I13.2-001"; transcript_id "RP11-247I13.2-001"; exon_number 13;
ENm004.contig1	ExonAligner	CDS	65633	65760	.	-	1	gene_id "RP11-247I13.2-001"; transcript_id "RP11-247I13.2-001"; exon_number 14;
ENm004.contig1	ExonAligner	CDS	72841	72914	.	-	0	gene_id "RP11-247I13.2-001"; transcript_id "RP11-247I13.2-001"; exon_number 15;
ENm004.contig1	ExonAligner	CDS	84752	84847	.	-	0	gene_id "RP11-247I13.2-001"; transcript_id "RP11-247I13.2-001"; exon_number 16;
ENm004.contig1	ExonAligner	CDS	37823	38067	.	-	2	gene_id "RP11-247I13.2-003"; transcript_id "RP11-247I13.2-003"; exon_number 1;
ENm004.contig1	ExonAligner	CDS	38968	39132	.	-	2	gene_id "RP11-247I13.2-003"; transcript_id "RP11-247I13.2-003"; exon_number 2;
ENm004.contig1	ExonAligner	CDS	39436	39774	.	-	2	gene_id "RP11-247I13.2-003"; transcript_id "RP11-247I13.2-003"; exon_number 3;
ENm004.contig1	ExonAligner	CDS	41160	41292	.	-	0	gene_id "RP11-247I13.2-003"; transcript_id "RP11-247I13.2-003"; exon_number 4;
ENm004.contig1	ExonAligner	CDS	42506	42590	.	-	1	gene_id "RP11-247I13.2-003"; transcript_id "RP11-247I13.2-003"; exon_number 5;
ENm004.contig1	ExonAligner	CDS	45254	45387	.	-	0	gene_id "RP11-247I13.2-003"; transcript_id "RP11-247I13.2-003"; exon_number 6;
ENm004.contig1	ExonAligner	CDS	45717	45790	.	-	2	gene_id "RP11-247I13.2-003"; transcript_id "RP11-247I13.2-003"; exon_number 7;
ENm004.contig1	ExonAligner	CDS	46712	46889	.	-	0	gene_id "RP11-247I13.2-003"; transcript_id "RP11-247I13.2-003"; exon_number 8;
ENm004.contig1	ExonAligner	CDS	47341	47406	.	-	0	gene_id "RP11-247I13.2-003"; transcript_id "RP11-247I13.2-003"; exon_number 9;
ENm004.contig1	ExonAligner	CDS	50552	50784	.	-	2	gene_id "RP11-247I13.2-003"; transcript_id "RP11-247I13.2-003"; exon_number 10;
ENm004.contig1	ExonAligner	CDS	52144	52323	.	-	2	gene_id "RP11-247I13.2-003"; transcript_id "RP11-247I13.2-003"; exon_number 11;
ENm004.contig1	ExonAligner	CDS	52534	52669	.	-	0	gene_id "RP11-247I13.2-003"; transcript_id "RP11-247I13.2-003"; exon_number 12;
ENm004.contig1	ExonAligner	CDS	58170	58345	.	-	2	gene_id "RP11-247I13.2-003"; transcript_id "RP11-247I13.2-003"; exon_number 13;
ENm004.contig1	ExonAligner	CDS	64404	64605	.	-	0	gene_id "RP11-247I13.2-003"; transcript_id "RP11-247I13.2-003"; exon_number 14;
ENm004.contig1	ExonAligner	CDS	64881	65167	.	-	2	gene_id "RP11-247I13.2-003"; transcript_id "RP11-247I13.2-003"; exon_number 15;
ENm004.contig1	ExonAligner	CDS	65633	65760	.	-	1	gene_id "RP11-247I13.2-003"; transcript_id "RP11-247I13.2-003"; exon_number 16;
ENm004.contig1	ExonAligner	CDS	72841	72914	.	-	0	gene_id "RP11-247I13.2-003"; transcript_id "RP11-247I13.2-003"; exon_number 17;
ENm004.contig1	ExonAligner	CDS	84752	84847	.	-	0	gene_id "RP11-247I13.2-003"; transcript_id "RP11-247I13.2-003"; exon_number 18;
ENm004.contig1	ExonAligner	CDS	37823	38067	.	-	2	gene_id "RP11-247I13.2-002"; transcript_id "RP11-247I13.2-002"; exon_number 1;
ENm004.contig1	ExonAligner	CDS	38968	39132	.	-	2	gene_id "RP11-247I13.2-002"; transcript_id "RP11-247I13.2-002"; exon_number 2;
ENm004.contig1	ExonAligner	CDS	39436	39774	.	-	2	gene_id "RP11-247I13.2-002"; transcript_id "RP11-247I13.2-002"; exon_number 3;
ENm004.contig1	ExonAligner	CDS	41160	41292	.	-	0	gene_id "RP11-247I13.2-002"; transcript_id "RP11-247I13.2-002"; exon_number 4;
ENm004.contig1	ExonAligner	CDS	42506	42590	.	-	1	gene_id "RP11-247I13.2-002"; transcript_id "RP11-247I13.2-002"; exon_number 5;
ENm004.contig1	ExonAligner	CDS	45254	45387	.	-	0	gene_id "RP11-247I13.2-002"; transcript_id "RP11-247I13.2-002"; exon_number 6;
ENm004.contig1	ExonAligner	CDS	45717	45790	.	-	2	gene_id "RP11-247I13.2-002"; transcript_id "RP11-247I13.2-002"; exon_number 7;
ENm004.contig1	ExonAligner	CDS	46712	46889	.	-	0	gene_id "RP11-247I13.2-002"; transcript_id "RP11-247I13.2-002"; exon_number 8;
ENm004.contig1	ExonAligner	CDS	47341	47406	.	-	0	gene_id "RP11-247I13.2-002"; transcript_id "RP11-247I13.2-002"; exon_number 9;
ENm004.contig1	ExonAligner	CDS	50552	50784	.	-	2	gene_id "RP11-247I13.2-002"; transcript_id "RP11-247I13.2-002"; exon_number 10;
ENm004.contig1	ExonAligner	CDS	52144	52323	.	-	2	gene_id "RP11-247I13.2-002"; transcript_id "RP11-247I13.2-002"; exon_number 11;
ENm004.contig1	ExonAligner	CDS	52534	52669	.	-	0	gene_id "RP11-247I13.2-002"; transcript_id "RP11-247I13.2-002"; exon_number 12;
ENm004.contig1	ExonAligner	CDS	58170	58345	.	-	2	gene_id "RP11-247I13.2-002"; transcript_id "RP11-247I13.2-002"; exon_number 13;
ENm004.contig1	ExonAligner	CDS	64404	64605	.	-	0	gene_id "RP11-247I13.2-002"; transcript_id "RP11-247I13.2-002"; exon_number 14;
ENm004.contig1	ExonAligner	CDS	64881	65167	.	-	2	gene_id "RP11-247I13.2-002"; transcript_id "RP11-247I13.2-002"; exon_number 15;
ENm004.contig1	ExonAligner	CDS	65633	65760	.	-	1	gene_id "RP11-247I13.2-002"; transcript_id "RP11-247I13.2-002"; exon_number 16;
ENm004.contig1	ExonAligner	CDS	72841	72914	.	-	0	gene_id "RP11-247I13.2-002"; transcript_id "RP11-247I13.2-002"; exon_number 17;
ENm004.contig1	ExonAligner	CDS	84752	84847	.	-	0	gene_id "RP11-247I13.2-002"; transcript_id "RP11-247I13.2-002"; exon_number 18;
ENm004.contig1	ExonAligner	CDS	37823	38067	.	-	2	gene_id "RP11-247I13.2-005"; transcript_id "RP11-247I13.2-005"; exon_number 1;
ENm004.contig1	ExonAligner	CDS	38968	39132	.	-	2	gene_id "RP11-247I13.2-005"; transcript_id "RP11-247I13.2-005"; exon_number 2;
ENm004.contig1	ExonAligner	CDS	39436	39774	.	-	2	gene_id "RP11-247I13.2-005"; transcript_id "RP11-247I13.2-005"; exon_number 3;
ENm004.contig1	ExonAligner	CDS	41160	41292	.	-	0	gene_id "RP11-247I13.2-005"; transcript_id "RP11-247I13.2-005"; exon_number 4;
ENm004.contig1	ExonAligner	CDS	42506	42590	.	-	1	gene_id "RP11-247I13.2-005"; transcript_id "RP11-247I13.2-005"; exon_number 5;
ENm004.contig1	ExonAligner	CDS	45254	45387	.	-	0	gene_id "RP11-247I13.2-005"; transcript_id "RP11-247I13.2-005"; exon_number 6;
ENm004.contig1	ExonAligner	CDS	45717	45790	.	-	2	gene_id "RP11-247I13.2-005"; transcript_id "RP11-247I13.2-005"; exon_number 7;
ENm004.contig1	ExonAligner	CDS	46712	46889	.	-	0	gene_id "RP11-247I13.2-005"; transcript_id "RP11-247I13.2-005"; exon_number 8;
ENm004.contig1	ExonAligner	CDS	50552	50784	.	-	2	gene_id "RP11-247I13.2-005"; transcript_id "RP11-247I13.2-005"; exon_number 9;
ENm004.contig1	ExonAligner	CDS	52144	52323	.	-	2	gene_id "RP11-247I13.2-005"; transcript_id "RP11-247I13.2-005"; exon_number 10;
ENm004.contig1	ExonAligner	CDS	52534	52669	.	-	0	gene_id "RP11-247I13.2-005"; transcript_id "RP11-247I13.2-005"; exon_number 11;
ENm004.contig1	ExonAligner	CDS	58170	58345	.	-	2	gene_id "RP11-247I13.2-005"; transcript_id "RP11-247I13.2-005"; exon_number 12;
ENm004.contig1	ExonAligner	CDS	64404	64605	.	-	0	gene_id "RP11-247I13.2-005"; transcript_id "RP11-247I13.2-005"; exon_number 13;
ENm004.contig1	ExonAligner	CDS	64881	65167	.	-	2	gene_id "RP11-247I13.2-005"; transcript_id "RP11-247I13.2-005"; exon_number 14;
ENm004.contig1	ExonAligner	CDS	65633	65760	.	-	1	gene_id "RP11-247I13.2-005"; transcript_id "RP11-247I13.2-005"; exon_number 15;
ENm004.contig1	ExonAligner	CDS	72841	72914	.	-	0	gene_id "RP11-247I13.2-005"; transcript_id "RP11-247I13.2-005"; exon_number 16;
ENm004.contig1	ExonAligner	CDS	84752	84847	.	-	0	gene_id "RP11-247I13.2-005"; transcript_id "RP11-247I13.2-005"; exon_number 17;
ENm004.contig1	ExonAligner	CDS	64897	65167	.	-	2	gene_id "RP11-247I13.2-006"; transcript_id "RP11-247I13.2-006"; exon_number 1;
ENm004.contig1	ExonAligner	CDS	65633	65760	.	-	1	gene_id "RP11-247I13.2-006"; transcript_id "RP11-247I13.2-006"; exon_number 2;
ENm004.contig1	ExonAligner	CDS	72841	72914	.	-	0	gene_id "RP11-247I13.2-006"; transcript_id "RP11-247I13.2-006"; exon_number 3;
ENm004.contig1	ExonAligner	CDS	84752	84847	.	-	0	gene_id "RP11-247I13.2-006"; transcript_id "RP11-247I13.2-006"; exon_number 4;
ENm004.contig1	ExonAligner	CDS	92998	93080	.	+	0	gene_id "RP5-858B16.1-001"; transcript_id "RP5-858B16.1-001"; exon_number 1;
ENm004.contig1	ExonAligner	CDS	109029	109202	.	+	1	gene_id "RP5-858B16.1-001"; transcript_id "RP5-858B16.1-001"; exon_number 2;
ENm004.contig1	ExonAligner	CDS	110430	110501	.	+	1	gene_id "RP5-858B16.1-001"; transcript_id "RP5-858B16.1-001"; exon_number 3;
ENm004.contig1	ExonAligner	CDS	123802	123896	.	+	1	gene_id "RP5-858B16.1-001"; transcript_id "RP5-858B16.1-001"; exon_number 5;
ENm004.contig1	ExonAligner	CDS	135099	135216	.	+	2	gene_id "RP5-858B16.1-001"; transcript_id "RP5-858B16.1-001"; exon_number 6;
ENm004.contig1	ExonAligner	CDS	138343	138439	.	+	1	gene_id "RP5-858B16.1-001"; transcript_id "RP5-858B16.1-001"; exon_number 7;
ENm004.contig1	ExonAligner	CDS	144230	144380	.	+	0	gene_id "RP5-858B16.1-001"; transcript_id "RP5-858B16.1-001"; exon_number 8;
ENm004.contig1	ExonAligner	CDS	148943	149007	.	+	2	gene_id "RP5-858B16.1-001"; transcript_id "RP5-858B16.1-001"; exon_number 10;
ENm004.contig1	ExonAligner	CDS	151686	151777	.	+	0	gene_id "RP5-858B16.1-001"; transcript_id "RP5-858B16.1-001"; exon_number 11;
ENm004.contig1	ExonAligner	CDS	153399	153459	.	+	1	gene_id "RP5-858B16.1-001"; transcript_id "RP5-858B16.1-001"; exon_number 12;
ENm004.contig1	ExonAligner	CDS	156586	156710	.	+	0	gene_id "RP5-858B16.1-001"; transcript_id "RP5-858B16.1-001"; exon_number 13;
ENm004.contig1	ExonAligner	CDS	159610	159685	.	+	1	gene_id "RP5-858B16.1-001"; transcript_id "RP5-858B16.1-001"; exon_number 14;
ENm004.contig1	ExonAligner	CDS	160003	160175	.	+	0	gene_id "RP5-858B16.1-001"; transcript_id "RP5-858B16.1-001"; exon_number 15;
ENm004.contig1	ExonAligner	CDS	160868	160940	.	+	1	gene_id "RP5-858B16.1-001"; transcript_id "RP5-858B16.1-001"; exon_number 16;
ENm004.contig1	ExonAligner	CDS	161373	161465	.	+	0	gene_id "RP5-858B16.1-001"; transcript_id "RP5-858B16.1-001"; exon_number 17;
ENm004.contig1	ExonAligner	CDS	161941	162017	.	+	0	gene_id "RP5-858B16.1-001"; transcript_id "RP5-858B16.1-001"; exon_number 18;
ENm004.contig1	ExonAligner	CDS	163076	163172	.	+	1	gene_id "RP5-858B16.1-001"; transcript_id "RP5-858B16.1-001"; exon_number 19;
ENm004.contig1	ExonAligner	CDS	165761	165851	.	+	0	gene_id "RP5-858B16.1-001"; transcript_id "RP5-858B16.1-001"; exon_number 20;
ENm004.contig1	ExonAligner	CDS	167330	167484	.	+	2	gene_id "RP5-858B16.1-001"; transcript_id "RP5-858B16.1-001"; exon_number 21;
ENm004.contig1	ExonAligner	CDS	167943	168011	.	+	0	gene_id "RP5-858B16.1-001"; transcript_id "RP5-858B16.1-001"; exon_number 22;
ENm004.contig1	ExonAligner	CDS	170054	170128	.	+	0	gene_id "RP5-858B16.1-001"; transcript_id "RP5-858B16.1-001"; exon_number 23;
ENm004.contig1	ExonAligner	CDS	170240	170416	.	+	0	gene_id "RP5-858B16.1-001"; transcript_id "RP5-858B16.1-001"; exon_number 24;
ENm004.contig1	ExonAligner	CDS	170496	170746	.	+	0	gene_id "RP5-858B16.1-001"; transcript_id "RP5-858B16.1-001"; exon_number 25;
ENm004.contig1	ExonAligner	CDS	171621	171686	.	+	1	gene_id "RP5-858B16.1-001"; transcript_id "RP5-858B16.1-001"; exon_number 26;
ENm004.contig1	ExonAligner	CDS	171889	172126	.	+	1	gene_id "RP5-858B16.1-001"; transcript_id "RP5-858B16.1-001"; exon_number 27;
ENm004.contig1	ExonAligner	CDS	173491	173614	.	+	0	gene_id "RP5-858B16.1-001"; transcript_id "RP5-858B16.1-001"; exon_number 28;
ENm004.contig1	ExonAligner	CDS	173773	173845	.	+	2	gene_id "RP5-858B16.1-001"; transcript_id "RP5-858B16.1-001"; exon_number 29;
ENm004.contig1	ExonAligner	CDS	174399	174510	.	+	1	gene_id "RP5-858B16.1-001"; transcript_id "RP5-858B16.1-001"; exon_number 30;
ENm004.contig1	ExonAligner	CDS	174593	174700	.	+	0	gene_id "RP5-858B16.1-001"; transcript_id "RP5-858B16.1-001"; exon_number 31;
ENm004.contig1	ExonAligner	CDS	175941	176168	.	-	0	gene_id "RP5-858B16.2-007"; transcript_id "RP5-858B16.2-007"; exon_number 1;
ENm004.contig1	ExonAligner	CDS	176904	177058	.	-	2	gene_id "RP5-858B16.2-007"; transcript_id "RP5-858B16.2-007"; exon_number 2;
ENm004.contig1	ExonAligner	CDS	177375	177515	.	-	2	gene_id "RP5-858B16.2-007"; transcript_id "RP5-858B16.2-007"; exon_number 3;
ENm004.contig1	ExonAligner	CDS	177766	177898	.	-	0	gene_id "RP5-858B16.2-007"; transcript_id "RP5-858B16.2-007"; exon_number 4;
ENm004.contig1	ExonAligner	CDS	178055	178285	.	-	0	gene_id "RP5-858B16.2-007"; transcript_id "RP5-858B16.2-007"; exon_number 5;
ENm004.contig1	ExonAligner	CDS	179859	180024	.	-	1	gene_id "RP5-858B16.2-007"; transcript_id "RP5-858B16.2-007"; exon_number 6;
ENm004.contig1	ExonAligner	CDS	181555	181607	.	-	0	gene_id "RP5-858B16.2-007"; transcript_id "RP5-858B16.2-007"; exon_number 7;
ENm004.contig1	ExonAligner	CDS	175941	176168	.	-	0	gene_id "RP5-858B16.2-001"; transcript_id "RP5-858B16.2-001"; exon_number 1;
ENm004.contig1	ExonAligner	CDS	176904	177058	.	-	2	gene_id "RP5-858B16.2-001"; transcript_id "RP5-858B16.2-001"; exon_number 2;
ENm004.contig1	ExonAligner	CDS	177375	177515	.	-	2	gene_id "RP5-858B16.2-001"; transcript_id "RP5-858B16.2-001"; exon_number 3;
ENm004.contig1	ExonAligner	CDS	177766	177898	.	-	0	gene_id "RP5-858B16.2-001"; transcript_id "RP5-858B16.2-001"; exon_number 4;
ENm004.contig1	ExonAligner	CDS	178055	178285	.	-	0	gene_id "RP5-858B16.2-001"; transcript_id "RP5-858B16.2-001"; exon_number 5;
ENm004.contig1	ExonAligner	CDS	238953	239017	.	-	0	gene_id "RP5-858B16.2-001"; transcript_id "RP5-858B16.2-001"; exon_number 8;
ENm004.contig1	ExonAligner	CDS	175943	176168	.	-	1	gene_id "RP5-858B16.2-004"; transcript_id "RP5-858B16.2-004"; exon_number 1;
ENm004.contig1	ExonAligner	CDS	176904	176944	.	-	0	gene_id "RP5-858B16.2-004"; transcript_id "RP5-858B16.2-004"; exon_number 2;
ENm004.contig1	ExonAligner	CDS	177375	177515	.	-	0	gene_id "RP5-858B16.2-004"; transcript_id "RP5-858B16.2-004"; exon_number 3;
ENm004.contig1	ExonAligner	CDS	177766	177898	.	-	1	gene_id "RP5-858B16.2-004"; transcript_id "RP5-858B16.2-004"; exon_number 4;
ENm004.contig1	ExonAligner	CDS	178055	178285	.	-	1	gene_id "RP5-858B16.2-004"; transcript_id "RP5-858B16.2-004"; exon_number 5;
ENm004.contig1	ExonAligner	CDS	238953	238989	.	-	1	gene_id "RP5-858B16.2-004"; transcript_id "RP5-858B16.2-004"; exon_number 8;
ENm004.contig1	ExonAligner	CDS	176122	176168	.	-	2	gene_id "RP5-858B16.2-006"; transcript_id "RP5-858B16.2-006"; exon_number 1;
ENm004.contig1	ExonAligner	CDS	177375	177515	.	-	2	gene_id "RP5-858B16.2-006"; transcript_id "RP5-858B16.2-006"; exon_number 2;
ENm004.contig1	ExonAligner	CDS	177766	177898	.	-	0	gene_id "RP5-858B16.2-006"; transcript_id "RP5-858B16.2-006"; exon_number 3;
ENm004.contig1	ExonAligner	CDS	178055	178285	.	-	0	gene_id "RP5-858B16.2-006"; transcript_id "RP5-858B16.2-006"; exon_number 4;
ENm004.contig1	ExonAligner	CDS	179859	180024	.	-	1	gene_id "RP5-858B16.2-006"; transcript_id "RP5-858B16.2-006"; exon_number 5;
ENm004.contig1	ExonAligner	CDS	181555	181607	.	-	0	gene_id "RP5-858B16.2-006"; transcript_id "RP5-858B16.2-006"; exon_number 6;
ENm004.contig1	ExonAligner	CDS	285534	285605	.	-	0	gene_id "RP4-694E4.2-003"; transcript_id "RP4-694E4.2-003"; exon_number 2;
ENm004.contig1	ExonAligner	CDS	301516	301622	.	-	2	gene_id "RP4-694E4.2-003"; transcript_id "RP4-694E4.2-003"; exon_number 3;
ENm004.contig1	ExonAligner	CDS	302171	302342	.	-	0	gene_id "RP4-694E4.2-003"; transcript_id "RP4-694E4.2-003"; exon_number 4;
ENm004.contig1	ExonAligner	CDS	302960	303031	.	-	0	gene_id "RP4-694E4.2-003"; transcript_id "RP4-694E4.2-003"; exon_number 5;
ENm004.contig1	ExonAligner	CDS	305543	306205	.	-	2	gene_id "RP4-694E4.2-003"; transcript_id "RP4-694E4.2-003"; exon_number 6;
ENm004.contig1	ExonAligner	CDS	284309	284588	.	-	1	gene_id "RP4-694E4.2-001"; transcript_id "RP4-694E4.2-001"; exon_number 1;
ENm004.contig1	ExonAligner	CDS	285534	285605	.	-	1	gene_id "RP4-694E4.2-001"; transcript_id "RP4-694E4.2-001"; exon_number 2;
ENm004.contig1	ExonAligner	CDS	301516	301622	.	-	0	gene_id "RP4-694E4.2-001"; transcript_id "RP4-694E4.2-001"; exon_number 3;
ENm004.contig1	ExonAligner	CDS	302171	302342	.	-	1	gene_id "RP4-694E4.2-001"; transcript_id "RP4-694E4.2-001"; exon_number 4;
ENm004.contig1	ExonAligner	CDS	302960	303031	.	-	1	gene_id "RP4-694E4.2-001"; transcript_id "RP4-694E4.2-001"; exon_number 5;
ENm004.contig1	ExonAligner	CDS	305543	310817	.	-	2	gene_id "RP4-694E4.2-001"; transcript_id "RP4-694E4.2-001"; exon_number 6;
ENm004.contig1	ExonAligner	CDS	322713	322785	.	-	0	gene_id "RP4-694E4.2-001"; transcript_id "RP4-694E4.2-001"; exon_number 7;
ENm004.contig1	ExonAligner	CDS	352669	353142	.	-	0	gene_id "RP4-694E4.2-001"; transcript_id "RP4-694E4.2-001"; exon_number 8;
ENm004.contig1	ExonAligner	CDS	284310	284588	.	-	0	gene_id "RP4-694E4.2-004"; transcript_id "RP4-694E4.2-004"; exon_number 1;
ENm004.contig1	ExonAligner	CDS	285534	285605	.	-	0	gene_id "RP4-694E4.2-004"; transcript_id "RP4-694E4.2-004"; exon_number 2;
ENm004.contig1	ExonAligner	CDS	301516	301622	.	-	2	gene_id "RP4-694E4.2-004"; transcript_id "RP4-694E4.2-004"; exon_number 3;
ENm004.contig1	ExonAligner	CDS	302171	302339	.	-	2	gene_id "RP4-694E4.2-004"; transcript_id "RP4-694E4.2-004"; exon_number 4;
ENm004.contig1	ExonAligner	CDS	368236	368293	.	+	0	gene_id "LL22NC03-113A11.1-012"; transcript_id "LL22NC03-113A11.1-012"; exon_number 1;
ENm004.contig1	ExonAligner	CDS	371422	371500	.	+	2	gene_id "LL22NC03-113A11.1-012"; transcript_id "LL22NC03-113A11.1-012"; exon_number 2;
ENm004.contig1	ExonAligner	CDS	368236	368293	.	+	0	gene_id "LL22NC03-113A11.1-002"; transcript_id "LL22NC03-113A11.1-002"; exon_number 1;
ENm004.contig1	ExonAligner	CDS	371425	371506	.	+	2	gene_id "LL22NC03-113A11.1-002"; transcript_id "LL22NC03-113A11.1-002"; exon_number 2;
ENm004.contig1	ExonAligner	CDS	425229	425298	.	+	1	gene_id "LL22NC03-113A11.1-002"; transcript_id "LL22NC03-113A11.1-002"; exon_number 7;
ENm004.contig1	ExonAligner	CDS	433180	433252	.	+	0	gene_id "LL22NC03-113A11.1-002"; transcript_id "LL22NC03-113A11.1-002"; exon_number 8;
ENm004.contig1	ExonAligner	CDS	434129	434184	.	+	2	gene_id "LL22NC03-113A11.1-002"; transcript_id "LL22NC03-113A11.1-002"; exon_number 9;
ENm004.contig1	ExonAligner	CDS	441131	441200	.	+	0	gene_id "LL22NC03-113A11.1-002"; transcript_id "LL22NC03-113A11.1-002"; exon_number 10;
ENm004.contig1	ExonAligner	CDS	441701	441773	.	+	2	gene_id "LL22NC03-113A11.1-002"; transcript_id "LL22NC03-113A11.1-002"; exon_number 11;
ENm004.contig1	ExonAligner	CDS	446593	446696	.	+	1	gene_id "LL22NC03-113A11.1-002"; transcript_id "LL22NC03-113A11.1-002"; exon_number 12;
ENm004.contig1	ExonAligner	CDS	446981	447055	.	+	2	gene_id "LL22NC03-113A11.1-002"; transcript_id "LL22NC03-113A11.1-002"; exon_number 13;
ENm004.contig1	ExonAligner	CDS	448384	448512	.	+	2	gene_id "LL22NC03-113A11.1-002"; transcript_id "LL22NC03-113A11.1-002"; exon_number 14;
ENm004.contig1	ExonAligner	CDS	449376	449431	.	+	2	gene_id "LL22NC03-113A11.1-002"; transcript_id "LL22NC03-113A11.1-002"; exon_number 15;
ENm004.contig1	ExonAligner	CDS	449910	449977	.	+	0	gene_id "LL22NC03-113A11.1-002"; transcript_id "LL22NC03-113A11.1-002"; exon_number 16;
ENm004.contig1	ExonAligner	CDS	454345	454408	.	+	1	gene_id "LL22NC03-113A11.1-002"; transcript_id "LL22NC03-113A11.1-002"; exon_number 17;
ENm004.contig1	ExonAligner	CDS	456419	456449	.	+	0	gene_id "LL22NC03-113A11.1-002"; transcript_id "LL22NC03-113A11.1-002"; exon_number 18;
ENm004.contig1	ExonAligner	CDS	456963	457077	.	+	2	gene_id "LL22NC03-113A11.1-002"; transcript_id "LL22NC03-113A11.1-002"; exon_number 19;
ENm004.contig1	ExonAligner	CDS	461416	461636	.	+	1	gene_id "LL22NC03-113A11.1-002"; transcript_id "LL22NC03-113A11.1-002"; exon_number 20;
ENm004.contig1	ExonAligner	CDS	368236	368293	.	+	0	gene_id "LL22NC03-113A11.1-006"; transcript_id "LL22NC03-113A11.1-006"; exon_number 1;
ENm004.contig1	ExonAligner	CDS	371425	371506	.	+	2	gene_id "LL22NC03-113A11.1-006"; transcript_id "LL22NC03-113A11.1-006"; exon_number 2;
ENm004.contig1	ExonAligner	CDS	425229	425298	.	+	1	gene_id "LL22NC03-113A11.1-006"; transcript_id "LL22NC03-113A11.1-006"; exon_number 7;
ENm004.contig1	ExonAligner	CDS	433180	433252	.	+	0	gene_id "LL22NC03-113A11.1-006"; transcript_id "LL22NC03-113A11.1-006"; exon_number 8;
ENm004.contig1	ExonAligner	CDS	434129	434184	.	+	2	gene_id "LL22NC03-113A11.1-006"; transcript_id "LL22NC03-113A11.1-006"; exon_number 9;
ENm004.contig1	ExonAligner	CDS	441131	441200	.	+	0	gene_id "LL22NC03-113A11.1-006"; transcript_id "LL22NC03-113A11.1-006"; exon_number 10;
ENm004.contig1	ExonAligner	CDS	441701	441773	.	+	2	gene_id "LL22NC03-113A11.1-006"; transcript_id "LL22NC03-113A11.1-006"; exon_number 11;
ENm004.contig1	ExonAligner	CDS	446593	446696	.	+	1	gene_id "LL22NC03-113A11.1-006"; transcript_id "LL22NC03-113A11.1-006"; exon_number 12;
ENm004.contig1	ExonAligner	CDS	446981	447055	.	+	2	gene_id "LL22NC03-113A11.1-006"; transcript_id "LL22NC03-113A11.1-006"; exon_number 13;
ENm004.contig1	ExonAligner	CDS	448384	448512	.	+	2	gene_id "LL22NC03-113A11.1-006"; transcript_id "LL22NC03-113A11.1-006"; exon_number 14;
ENm004.contig1	ExonAligner	CDS	449376	449431	.	+	2	gene_id "LL22NC03-113A11.1-006"; transcript_id "LL22NC03-113A11.1-006"; exon_number 15;
ENm004.contig1	ExonAligner	CDS	449910	449977	.	+	0	gene_id "LL22NC03-113A11.1-006"; transcript_id "LL22NC03-113A11.1-006"; exon_number 16;
ENm004.contig1	ExonAligner	CDS	454345	454408	.	+	1	gene_id "LL22NC03-113A11.1-006"; transcript_id "LL22NC03-113A11.1-006"; exon_number 17;
ENm004.contig1	ExonAligner	CDS	456419	456449	.	+	0	gene_id "LL22NC03-113A11.1-006"; transcript_id "LL22NC03-113A11.1-006"; exon_number 18;
ENm004.contig1	ExonAligner	CDS	456963	457077	.	+	2	gene_id "LL22NC03-113A11.1-006"; transcript_id "LL22NC03-113A11.1-006"; exon_number 19;
ENm004.contig1	ExonAligner	CDS	461416	461636	.	+	1	gene_id "LL22NC03-113A11.1-006"; transcript_id "LL22NC03-113A11.1-006"; exon_number 20;
ENm004.contig1	ExonAligner	CDS	464857	465060	.	+	2	gene_id "LL22NC03-113A11.1-006"; transcript_id "LL22NC03-113A11.1-006"; exon_number 21;
ENm004.contig1	ExonAligner	CDS	466617	466752	.	+	2	gene_id "LL22NC03-113A11.1-006"; transcript_id "LL22NC03-113A11.1-006"; exon_number 22;
ENm004.contig1	ExonAligner	CDS	467729	467826	.	+	1	gene_id "LL22NC03-113A11.1-006"; transcript_id "LL22NC03-113A11.1-006"; exon_number 23;
ENm004.contig1	ExonAligner	CDS	477250	477315	.	+	2	gene_id "LL22NC03-113A11.1-006"; transcript_id "LL22NC03-113A11.1-006"; exon_number 24;
ENm004.contig1	ExonAligner	CDS	480218	480374	.	+	2	gene_id "LL22NC03-113A11.1-006"; transcript_id "LL22NC03-113A11.1-006"; exon_number 25;
ENm004.contig1	ExonAligner	CDS	480860	481020	.	+	1	gene_id "LL22NC03-113A11.1-006"; transcript_id "LL22NC03-113A11.1-006"; exon_number 26;
ENm004.contig1	ExonAligner	CDS	494526	494643	.	+	2	gene_id "LL22NC03-113A11.1-006"; transcript_id "LL22NC03-113A11.1-006"; exon_number 27;
ENm004.contig1	ExonAligner	CDS	495013	495180	.	+	1	gene_id "LL22NC03-113A11.1-006"; transcript_id "LL22NC03-113A11.1-006"; exon_number 28;
ENm004.contig1	ExonAligner	CDS	495752	495965	.	+	1	gene_id "LL22NC03-113A11.1-006"; transcript_id "LL22NC03-113A11.1-006"; exon_number 29;
ENm004.contig1	ExonAligner	CDS	497373	497500	.	+	0	gene_id "LL22NC03-113A11.1-006"; transcript_id "LL22NC03-113A11.1-006"; exon_number 30;
ENm004.contig1	ExonAligner	CDS	506275	506383	.	+	1	gene_id "LL22NC03-113A11.1-006"; transcript_id "LL22NC03-113A11.1-006"; exon_number 31;
ENm004.contig1	ExonAligner	CDS	510050	510115	.	+	0	gene_id "LL22NC03-113A11.1-006"; transcript_id "LL22NC03-113A11.1-006"; exon_number 32;
ENm004.contig1	ExonAligner	CDS	517656	517810	.	+	0	gene_id "LL22NC03-113A11.1-006"; transcript_id "LL22NC03-113A11.1-006"; exon_number 33;
ENm004.contig1	ExonAligner	CDS	519953	520024	.	+	1	gene_id "LL22NC03-113A11.1-006"; transcript_id "LL22NC03-113A11.1-006"; exon_number 34;
ENm004.contig1	ExonAligner	CDS	520521	520653	.	+	1	gene_id "LL22NC03-113A11.1-006"; transcript_id "LL22NC03-113A11.1-006"; exon_number 35;
ENm004.contig1	ExonAligner	CDS	522390	522492	.	+	0	gene_id "LL22NC03-113A11.1-006"; transcript_id "LL22NC03-113A11.1-006"; exon_number 36;
ENm004.contig1	ExonAligner	CDS	523329	523553	.	+	2	gene_id "LL22NC03-113A11.1-006"; transcript_id "LL22NC03-113A11.1-006"; exon_number 37;
ENm004.contig1	ExonAligner	CDS	534366	534529	.	+	2	gene_id "LL22NC03-113A11.1-006"; transcript_id "LL22NC03-113A11.1-006"; exon_number 38;
ENm004.contig1	ExonAligner	CDS	537774	537945	.	+	0	gene_id "LL22NC03-113A11.1-006"; transcript_id "LL22NC03-113A11.1-006"; exon_number 39;
ENm004.contig1	ExonAligner	CDS	540564	540624	.	+	2	gene_id "LL22NC03-113A11.1-006"; transcript_id "LL22NC03-113A11.1-006"; exon_number 40;
ENm004.contig1	ExonAligner	CDS	544009	544091	.	+	1	gene_id "LL22NC03-113A11.1-006"; transcript_id "LL22NC03-113A11.1-006"; exon_number 41;
ENm004.contig1	ExonAligner	CDS	544257	544552	.	+	2	gene_id "LL22NC03-113A11.1-006"; transcript_id "LL22NC03-113A11.1-006"; exon_number 42;
ENm004.contig1	ExonAligner	CDS	368236	368293	.	+	0	gene_id "LL22NC03-113A11.1-004"; transcript_id "LL22NC03-113A11.1-004"; exon_number 1;
ENm004.contig1	ExonAligner	CDS	371425	371506	.	+	2	gene_id "LL22NC03-113A11.1-004"; transcript_id "LL22NC03-113A11.1-004"; exon_number 2;
ENm004.contig1	ExonAligner	CDS	425229	425298	.	+	1	gene_id "LL22NC03-113A11.1-004"; transcript_id "LL22NC03-113A11.1-004"; exon_number 7;
ENm004.contig1	ExonAligner	CDS	433180	433252	.	+	0	gene_id "LL22NC03-113A11.1-004"; transcript_id "LL22NC03-113A11.1-004"; exon_number 8;
ENm004.contig1	ExonAligner	CDS	434129	434184	.	+	2	gene_id "LL22NC03-113A11.1-004"; transcript_id "LL22NC03-113A11.1-004"; exon_number 9;
ENm004.contig1	ExonAligner	CDS	441131	441200	.	+	0	gene_id "LL22NC03-113A11.1-004"; transcript_id "LL22NC03-113A11.1-004"; exon_number 10;
ENm004.contig1	ExonAligner	CDS	441701	441773	.	+	2	gene_id "LL22NC03-113A11.1-004"; transcript_id "LL22NC03-113A11.1-004"; exon_number 11;
ENm004.contig1	ExonAligner	CDS	446593	446696	.	+	1	gene_id "LL22NC03-113A11.1-004"; transcript_id "LL22NC03-113A11.1-004"; exon_number 12;
ENm004.contig1	ExonAligner	CDS	446981	447055	.	+	2	gene_id "LL22NC03-113A11.1-004"; transcript_id "LL22NC03-113A11.1-004"; exon_number 13;
ENm004.contig1	ExonAligner	CDS	448384	448512	.	+	2	gene_id "LL22NC03-113A11.1-004"; transcript_id "LL22NC03-113A11.1-004"; exon_number 14;
ENm004.contig1	ExonAligner	CDS	449376	449431	.	+	2	gene_id "LL22NC03-113A11.1-004"; transcript_id "LL22NC03-113A11.1-004"; exon_number 15;
ENm004.contig1	ExonAligner	CDS	449910	449977	.	+	0	gene_id "LL22NC03-113A11.1-004"; transcript_id "LL22NC03-113A11.1-004"; exon_number 16;
ENm004.contig1	ExonAligner	CDS	454345	454408	.	+	1	gene_id "LL22NC03-113A11.1-004"; transcript_id "LL22NC03-113A11.1-004"; exon_number 17;
ENm004.contig1	ExonAligner	CDS	456419	456449	.	+	0	gene_id "LL22NC03-113A11.1-004"; transcript_id "LL22NC03-113A11.1-004"; exon_number 18;
ENm004.contig1	ExonAligner	CDS	456963	457077	.	+	2	gene_id "LL22NC03-113A11.1-004"; transcript_id "LL22NC03-113A11.1-004"; exon_number 19;
ENm004.contig1	ExonAligner	CDS	461416	461636	.	+	1	gene_id "LL22NC03-113A11.1-004"; transcript_id "LL22NC03-113A11.1-004"; exon_number 20;
ENm004.contig1	ExonAligner	CDS	464857	465060	.	+	2	gene_id "LL22NC03-113A11.1-004"; transcript_id "LL22NC03-113A11.1-004"; exon_number 21;
ENm004.contig1	ExonAligner	CDS	466617	466752	.	+	2	gene_id "LL22NC03-113A11.1-004"; transcript_id "LL22NC03-113A11.1-004"; exon_number 22;
ENm004.contig1	ExonAligner	CDS	467729	467826	.	+	1	gene_id "LL22NC03-113A11.1-004"; transcript_id "LL22NC03-113A11.1-004"; exon_number 23;
ENm004.contig1	ExonAligner	CDS	477250	477315	.	+	2	gene_id "LL22NC03-113A11.1-004"; transcript_id "LL22NC03-113A11.1-004"; exon_number 24;
ENm004.contig1	ExonAligner	CDS	480191	480374	.	+	2	gene_id "LL22NC03-113A11.1-004"; transcript_id "LL22NC03-113A11.1-004"; exon_number 25;
ENm004.contig1	ExonAligner	CDS	480860	481020	.	+	1	gene_id "LL22NC03-113A11.1-004"; transcript_id "LL22NC03-113A11.1-004"; exon_number 26;
ENm004.contig1	ExonAligner	CDS	494526	494643	.	+	2	gene_id "LL22NC03-113A11.1-004"; transcript_id "LL22NC03-113A11.1-004"; exon_number 27;
ENm004.contig1	ExonAligner	CDS	495013	495180	.	+	1	gene_id "LL22NC03-113A11.1-004"; transcript_id "LL22NC03-113A11.1-004"; exon_number 28;
ENm004.contig1	ExonAligner	CDS	495752	495965	.	+	1	gene_id "LL22NC03-113A11.1-004"; transcript_id "LL22NC03-113A11.1-004"; exon_number 29;
ENm004.contig1	ExonAligner	CDS	497373	497500	.	+	0	gene_id "LL22NC03-113A11.1-004"; transcript_id "LL22NC03-113A11.1-004"; exon_number 30;
ENm004.contig1	ExonAligner	CDS	506275	506383	.	+	1	gene_id "LL22NC03-113A11.1-004"; transcript_id "LL22NC03-113A11.1-004"; exon_number 31;
ENm004.contig1	ExonAligner	CDS	510050	510115	.	+	0	gene_id "LL22NC03-113A11.1-004"; transcript_id "LL22NC03-113A11.1-004"; exon_number 32;
ENm004.contig1	ExonAligner	CDS	517656	517810	.	+	0	gene_id "LL22NC03-113A11.1-004"; transcript_id "LL22NC03-113A11.1-004"; exon_number 33;
ENm004.contig1	ExonAligner	CDS	519953	520024	.	+	1	gene_id "LL22NC03-113A11.1-004"; transcript_id "LL22NC03-113A11.1-004"; exon_number 34;
ENm004.contig1	ExonAligner	CDS	520521	520653	.	+	1	gene_id "LL22NC03-113A11.1-004"; transcript_id "LL22NC03-113A11.1-004"; exon_number 35;
ENm004.contig1	ExonAligner	CDS	522390	522492	.	+	0	gene_id "LL22NC03-113A11.1-004"; transcript_id "LL22NC03-113A11.1-004"; exon_number 36;
ENm004.contig1	ExonAligner	CDS	523329	523553	.	+	2	gene_id "LL22NC03-113A11.1-004"; transcript_id "LL22NC03-113A11.1-004"; exon_number 37;
ENm004.contig1	ExonAligner	CDS	534366	534529	.	+	2	gene_id "LL22NC03-113A11.1-004"; transcript_id "LL22NC03-113A11.1-004"; exon_number 38;
ENm004.contig1	ExonAligner	CDS	537774	537945	.	+	0	gene_id "LL22NC03-113A11.1-004"; transcript_id "LL22NC03-113A11.1-004"; exon_number 39;
ENm004.contig1	ExonAligner	CDS	544009	544091	.	+	2	gene_id "LL22NC03-113A11.1-004"; transcript_id "LL22NC03-113A11.1-004"; exon_number 40;
ENm004.contig1	ExonAligner	CDS	544257	544460	.	+	0	gene_id "LL22NC03-113A11.1-004"; transcript_id "LL22NC03-113A11.1-004"; exon_number 41;
ENm004.contig1	ExonAligner	CDS	368236	368293	.	+	0	gene_id "LL22NC03-113A11.1-001"; transcript_id "LL22NC03-113A11.1-001"; exon_number 1;
ENm004.contig1	ExonAligner	CDS	371425	371506	.	+	2	gene_id "LL22NC03-113A11.1-001"; transcript_id "LL22NC03-113A11.1-001"; exon_number 2;
ENm004.contig1	ExonAligner	CDS	425229	425298	.	+	1	gene_id "LL22NC03-113A11.1-001"; transcript_id "LL22NC03-113A11.1-001"; exon_number 7;
ENm004.contig1	ExonAligner	CDS	433180	433252	.	+	0	gene_id "LL22NC03-113A11.1-001"; transcript_id "LL22NC03-113A11.1-001"; exon_number 8;
ENm004.contig1	ExonAligner	CDS	434129	434184	.	+	2	gene_id "LL22NC03-113A11.1-001"; transcript_id "LL22NC03-113A11.1-001"; exon_number 9;
ENm004.contig1	ExonAligner	CDS	441131	441200	.	+	0	gene_id "LL22NC03-113A11.1-001"; transcript_id "LL22NC03-113A11.1-001"; exon_number 10;
ENm004.contig1	ExonAligner	CDS	441701	441773	.	+	2	gene_id "LL22NC03-113A11.1-001"; transcript_id "LL22NC03-113A11.1-001"; exon_number 11;
ENm004.contig1	ExonAligner	CDS	446593	446696	.	+	1	gene_id "LL22NC03-113A11.1-001"; transcript_id "LL22NC03-113A11.1-001"; exon_number 12;
ENm004.contig1	ExonAligner	CDS	446981	447055	.	+	2	gene_id "LL22NC03-113A11.1-001"; transcript_id "LL22NC03-113A11.1-001"; exon_number 13;
ENm004.contig1	ExonAligner	CDS	448384	448512	.	+	2	gene_id "LL22NC03-113A11.1-001"; transcript_id "LL22NC03-113A11.1-001"; exon_number 14;
ENm004.contig1	ExonAligner	CDS	449376	449431	.	+	2	gene_id "LL22NC03-113A11.1-001"; transcript_id "LL22NC03-113A11.1-001"; exon_number 15;
ENm004.contig1	ExonAligner	CDS	449910	449977	.	+	0	gene_id "LL22NC03-113A11.1-001"; transcript_id "LL22NC03-113A11.1-001"; exon_number 16;
ENm004.contig1	ExonAligner	CDS	454345	454408	.	+	1	gene_id "LL22NC03-113A11.1-001"; transcript_id "LL22NC03-113A11.1-001"; exon_number 17;
ENm004.contig1	ExonAligner	CDS	456419	456449	.	+	0	gene_id "LL22NC03-113A11.1-001"; transcript_id "LL22NC03-113A11.1-001"; exon_number 18;
ENm004.contig1	ExonAligner	CDS	456963	457077	.	+	2	gene_id "LL22NC03-113A11.1-001"; transcript_id "LL22NC03-113A11.1-001"; exon_number 19;
ENm004.contig1	ExonAligner	CDS	461416	461636	.	+	1	gene_id "LL22NC03-113A11.1-001"; transcript_id "LL22NC03-113A11.1-001"; exon_number 20;
ENm004.contig1	ExonAligner	CDS	464857	465060	.	+	2	gene_id "LL22NC03-113A11.1-001"; transcript_id "LL22NC03-113A11.1-001"; exon_number 21;
ENm004.contig1	ExonAligner	CDS	466617	466752	.	+	2	gene_id "LL22NC03-113A11.1-001"; transcript_id "LL22NC03-113A11.1-001"; exon_number 22;
ENm004.contig1	ExonAligner	CDS	467729	467826	.	+	1	gene_id "LL22NC03-113A11.1-001"; transcript_id "LL22NC03-113A11.1-001"; exon_number 23;
ENm004.contig1	ExonAligner	CDS	477250	477315	.	+	2	gene_id "LL22NC03-113A11.1-001"; transcript_id "LL22NC03-113A11.1-001"; exon_number 24;
ENm004.contig1	ExonAligner	CDS	480218	480374	.	+	2	gene_id "LL22NC03-113A11.1-001"; transcript_id "LL22NC03-113A11.1-001"; exon_number 25;
ENm004.contig1	ExonAligner	CDS	480860	481020	.	+	1	gene_id "LL22NC03-113A11.1-001"; transcript_id "LL22NC03-113A11.1-001"; exon_number 26;
ENm004.contig1	ExonAligner	CDS	494526	494643	.	+	2	gene_id "LL22NC03-113A11.1-001"; transcript_id "LL22NC03-113A11.1-001"; exon_number 27;
ENm004.contig1	ExonAligner	CDS	495013	495180	.	+	1	gene_id "LL22NC03-113A11.1-001"; transcript_id "LL22NC03-113A11.1-001"; exon_number 28;
ENm004.contig1	ExonAligner	CDS	495752	495965	.	+	1	gene_id "LL22NC03-113A11.1-001"; transcript_id "LL22NC03-113A11.1-001"; exon_number 29;
ENm004.contig1	ExonAligner	CDS	497373	497500	.	+	0	gene_id "LL22NC03-113A11.1-001"; transcript_id "LL22NC03-113A11.1-001"; exon_number 30;
ENm004.contig1	ExonAligner	CDS	506275	506383	.	+	1	gene_id "LL22NC03-113A11.1-001"; transcript_id "LL22NC03-113A11.1-001"; exon_number 31;
ENm004.contig1	ExonAligner	CDS	517656	517810	.	+	0	gene_id "LL22NC03-113A11.1-001"; transcript_id "LL22NC03-113A11.1-001"; exon_number 32;
ENm004.contig1	ExonAligner	CDS	519953	520024	.	+	1	gene_id "LL22NC03-113A11.1-001"; transcript_id "LL22NC03-113A11.1-001"; exon_number 33;
ENm004.contig1	ExonAligner	CDS	520521	520653	.	+	1	gene_id "LL22NC03-113A11.1-001"; transcript_id "LL22NC03-113A11.1-001"; exon_number 34;
ENm004.contig1	ExonAligner	CDS	522390	522492	.	+	0	gene_id "LL22NC03-113A11.1-001"; transcript_id "LL22NC03-113A11.1-001"; exon_number 35;
ENm004.contig1	ExonAligner	CDS	523329	523553	.	+	2	gene_id "LL22NC03-113A11.1-001"; transcript_id "LL22NC03-113A11.1-001"; exon_number 36;
ENm004.contig1	ExonAligner	CDS	534366	534529	.	+	2	gene_id "LL22NC03-113A11.1-001"; transcript_id "LL22NC03-113A11.1-001"; exon_number 37;
ENm004.contig1	ExonAligner	CDS	537774	537945	.	+	0	gene_id "LL22NC03-113A11.1-001"; transcript_id "LL22NC03-113A11.1-001"; exon_number 38;
ENm004.contig1	ExonAligner	CDS	540564	540624	.	+	2	gene_id "LL22NC03-113A11.1-001"; transcript_id "LL22NC03-113A11.1-001"; exon_number 39;
ENm004.contig1	ExonAligner	CDS	544009	544091	.	+	1	gene_id "LL22NC03-113A11.1-001"; transcript_id "LL22NC03-113A11.1-001"; exon_number 40;
ENm004.contig1	ExonAligner	CDS	544257	544552	.	+	2	gene_id "LL22NC03-113A11.1-001"; transcript_id "LL22NC03-113A11.1-001"; exon_number 41;
ENm004.contig1	ExonAligner	CDS	465000	465060	.	+	2	gene_id "LL22NC03-113A11.1-005"; transcript_id "LL22NC03-113A11.1-005"; exon_number 1;
ENm004.contig1	ExonAligner	CDS	466617	466752	.	+	2	gene_id "LL22NC03-113A11.1-005"; transcript_id "LL22NC03-113A11.1-005"; exon_number 2;
ENm004.contig1	ExonAligner	CDS	467729	467826	.	+	1	gene_id "LL22NC03-113A11.1-005"; transcript_id "LL22NC03-113A11.1-005"; exon_number 3;
ENm004.contig1	ExonAligner	CDS	477250	477315	.	+	2	gene_id "LL22NC03-113A11.1-005"; transcript_id "LL22NC03-113A11.1-005"; exon_number 4;
ENm004.contig1	ExonAligner	CDS	480191	480374	.	+	2	gene_id "LL22NC03-113A11.1-005"; transcript_id "LL22NC03-113A11.1-005"; exon_number 5;
ENm004.contig1	ExonAligner	CDS	480860	481020	.	+	1	gene_id "LL22NC03-113A11.1-005"; transcript_id "LL22NC03-113A11.1-005"; exon_number 6;
ENm004.contig1	ExonAligner	CDS	494526	494643	.	+	2	gene_id "LL22NC03-113A11.1-005"; transcript_id "LL22NC03-113A11.1-005"; exon_number 7;
ENm004.contig1	ExonAligner	CDS	495013	495180	.	+	1	gene_id "LL22NC03-113A11.1-005"; transcript_id "LL22NC03-113A11.1-005"; exon_number 8;
ENm004.contig1	ExonAligner	CDS	495752	495965	.	+	1	gene_id "LL22NC03-113A11.1-005"; transcript_id "LL22NC03-113A11.1-005"; exon_number 9;
ENm004.contig1	ExonAligner	CDS	497373	497500	.	+	0	gene_id "LL22NC03-113A11.1-005"; transcript_id "LL22NC03-113A11.1-005"; exon_number 10;
ENm004.contig1	ExonAligner	CDS	506275	506383	.	+	1	gene_id "LL22NC03-113A11.1-005"; transcript_id "LL22NC03-113A11.1-005"; exon_number 11;
ENm004.contig1	ExonAligner	CDS	517656	517810	.	+	0	gene_id "LL22NC03-113A11.1-005"; transcript_id "LL22NC03-113A11.1-005"; exon_number 12;
ENm004.contig1	ExonAligner	CDS	519953	520024	.	+	1	gene_id "LL22NC03-113A11.1-005"; transcript_id "LL22NC03-113A11.1-005"; exon_number 13;
ENm004.contig1	ExonAligner	CDS	520521	520653	.	+	1	gene_id "LL22NC03-113A11.1-005"; transcript_id "LL22NC03-113A11.1-005"; exon_number 14;
ENm004.contig1	ExonAligner	CDS	522390	522492	.	+	0	gene_id "LL22NC03-113A11.1-005"; transcript_id "LL22NC03-113A11.1-005"; exon_number 15;
ENm004.contig1	ExonAligner	CDS	523329	523553	.	+	2	gene_id "LL22NC03-113A11.1-005"; transcript_id "LL22NC03-113A11.1-005"; exon_number 16;
ENm004.contig1	ExonAligner	CDS	534366	534529	.	+	2	gene_id "LL22NC03-113A11.1-005"; transcript_id "LL22NC03-113A11.1-005"; exon_number 17;
ENm004.contig1	ExonAligner	CDS	537774	537945	.	+	0	gene_id "LL22NC03-113A11.1-005"; transcript_id "LL22NC03-113A11.1-005"; exon_number 18;
ENm004.contig1	ExonAligner	CDS	540564	540624	.	+	2	gene_id "LL22NC03-113A11.1-005"; transcript_id "LL22NC03-113A11.1-005"; exon_number 19;
ENm004.contig1	ExonAligner	CDS	544009	544091	.	+	1	gene_id "LL22NC03-113A11.1-005"; transcript_id "LL22NC03-113A11.1-005"; exon_number 20;
ENm004.contig1	ExonAligner	CDS	544257	544552	.	+	2	gene_id "LL22NC03-113A11.1-005"; transcript_id "LL22NC03-113A11.1-005"; exon_number 21;
ENm004.contig1	ExonAligner	CDS	568127	568394	.	+	2	gene_id "LL22NC03-44A4.2-002"; transcript_id "LL22NC03-44A4.2-002"; exon_number 1;
ENm004.contig1	ExonAligner	CDS	583364	583450	.	+	0	gene_id "LL22NC03-44A4.1-001"; transcript_id "LL22NC03-44A4.1-001"; exon_number 1;
ENm004.contig1	ExonAligner	CDS	597322	597978	.	+	0	gene_id "LL22NC03-44A4.1-001"; transcript_id "LL22NC03-44A4.1-001"; exon_number 2;
ENm004.contig1	ExonAligner	CDS	771498	771629	.	+	0	gene_id "RP1-127L4.1-001"; transcript_id "RP1-127L4.1-001"; exon_number 1;
ENm004.contig1	ExonAligner	CDS	777835	777906	.	+	0	gene_id "RP1-127L4.1-001"; transcript_id "RP1-127L4.1-001"; exon_number 2;
ENm004.contig1	ExonAligner	CDS	805858	805962	.	+	0	gene_id "RP1-127L4.1-001"; transcript_id "RP1-127L4.1-001"; exon_number 3;
ENm004.contig1	ExonAligner	CDS	806899	806958	.	+	0	gene_id "RP1-127L4.1-001"; transcript_id "RP1-127L4.1-001"; exon_number 4;
ENm004.contig1	ExonAligner	CDS	808303	808407	.	+	0	gene_id "RP1-127L4.1-001"; transcript_id "RP1-127L4.1-001"; exon_number 5;
ENm004.contig1	ExonAligner	CDS	815134	815239	.	+	0	gene_id "RP1-127L4.1-001"; transcript_id "RP1-127L4.1-001"; exon_number 6;
ENm004.contig1	ExonAligner	CDS	817142	817222	.	+	2	gene_id "RP1-127L4.1-001"; transcript_id "RP1-127L4.1-001"; exon_number 7;
ENm004.contig1	ExonAligner	CDS	820525	820745	.	+	2	gene_id "RP1-127L4.1-001"; transcript_id "RP1-127L4.1-001"; exon_number 8;
ENm004.contig1	ExonAligner	CDS	820978	821113	.	+	0	gene_id "RP1-127L4.1-001"; transcript_id "RP1-127L4.1-001"; exon_number 9;
ENm004.contig1	ExonAligner	CDS	823218	823325	.	+	2	gene_id "RP1-127L4.1-001"; transcript_id "RP1-127L4.1-001"; exon_number 10;
ENm004.contig1	ExonAligner	CDS	830370	830520	.	+	2	gene_id "RP1-127L4.1-001"; transcript_id "RP1-127L4.1-001"; exon_number 11;
ENm004.contig1	ExonAligner	CDS	833522	833690	.	+	1	gene_id "RP1-127L4.1-001"; transcript_id "RP1-127L4.1-001"; exon_number 12;
ENm004.contig1	ExonAligner	CDS	835506	835721	.	+	0	gene_id "RP1-127L4.1-001"; transcript_id "RP1-127L4.1-001"; exon_number 13;
ENm004.contig1	ExonAligner	CDS	842229	842334	.	+	0	gene_id "RP1-127L4.1-001"; transcript_id "RP1-127L4.1-001"; exon_number 14;
ENm004.contig1	ExonAligner	CDS	845745	845962	.	+	2	gene_id "RP1-127L4.1-001"; transcript_id "RP1-127L4.1-001"; exon_number 15;
ENm004.contig1	ExonAligner	CDS	866037	866251	.	+	2	gene_id "RP1-90G24.1-001"; transcript_id "RP1-90G24.1-001"; exon_number 1;
ENm004.contig1	ExonAligner	CDS	863095	863194	.	+	0	gene_id "RP1-90G24.1-001"; transcript_id "RP1-90G24.1-001"; exon_number 2;
ENm004.contig1	ExonAligner	CDS	858111	858326	.	+	0	gene_id "RP1-90G24.1-001"; transcript_id "RP1-90G24.1-001"; exon_number 3;
ENm004.contig1	ExonAligner	CDS	856542	856710	.	+	1	gene_id "RP1-90G24.1-001"; transcript_id "RP1-90G24.1-001"; exon_number 4;
ENm004.contig1	ExonAligner	CDS	853542	853692	.	+	2	gene_id "RP1-90G24.1-001"; transcript_id "RP1-90G24.1-001"; exon_number 5;
ENm004.contig1	ExonAligner	CDS	851975	852082	.	+	2	gene_id "RP1-90G24.1-001"; transcript_id "RP1-90G24.1-001"; exon_number 6;
ENm004.contig1	ExonAligner	CDS	820978	821113	.	+	0	gene_id "RP1-90G24.1-001"; transcript_id "RP1-90G24.1-001"; exon_number 7;
ENm004.contig1	ExonAligner	CDS	820525	820745	.	+	2	gene_id "RP1-90G24.1-001"; transcript_id "RP1-90G24.1-001"; exon_number 8;
ENm004.contig1	ExonAligner	CDS	817142	817222	.	+	2	gene_id "RP1-90G24.1-001"; transcript_id "RP1-90G24.1-001"; exon_number 9;
ENm004.contig1	ExonAligner	CDS	815134	815239	.	+	0	gene_id "RP1-90G24.1-001"; transcript_id "RP1-90G24.1-001"; exon_number 10;
ENm004.contig1	ExonAligner	CDS	808303	808407	.	+	0	gene_id "RP1-90G24.1-001"; transcript_id "RP1-90G24.1-001"; exon_number 11;
ENm004.contig1	ExonAligner	CDS	806899	806958	.	+	0	gene_id "RP1-90G24.1-001"; transcript_id "RP1-90G24.1-001"; exon_number 12;
ENm004.contig1	ExonAligner	CDS	805858	805962	.	+	0	gene_id "RP1-90G24.1-001"; transcript_id "RP1-90G24.1-001"; exon_number 13;
ENm004.contig1	ExonAligner	CDS	1008100	1008210	.	-	0	gene_id "RP1-149A16.6-001"; transcript_id "RP1-149A16.6-001"; exon_number 1;
ENm004.contig1	ExonAligner	CDS	1010999	1011118	.	-	0	gene_id "RP1-149A16.6-001"; transcript_id "RP1-149A16.6-001"; exon_number 2;
ENm004.contig1	ExonAligner	CDS	1012473	1012577	.	-	0	gene_id "RP1-149A16.6-001"; transcript_id "RP1-149A16.6-001"; exon_number 3;
ENm004.contig1	ExonAligner	CDS	1013491	1013679	.	-	0	gene_id "RP1-149A16.6-001"; transcript_id "RP1-149A16.6-001"; exon_number 4;
ENm004.contig1	ExonAligner	CDS	1014191	1014366	.	-	2	gene_id "RP1-149A16.6-001"; transcript_id "RP1-149A16.6-001"; exon_number 5;
ENm004.contig1	ExonAligner	CDS	1015583	1015742	.	-	0	gene_id "RP1-149A16.6-001"; transcript_id "RP1-149A16.6-001"; exon_number 6;
ENm004.contig1	ExonAligner	CDS	1017353	1017509	.	-	1	gene_id "RP1-149A16.6-001"; transcript_id "RP1-149A16.6-001"; exon_number 7;
ENm004.contig1	ExonAligner	CDS	1021596	1021752	.	-	2	gene_id "RP1-149A16.6-001"; transcript_id "RP1-149A16.6-001"; exon_number 8;
ENm004.contig1	ExonAligner	CDS	1023934	1024033	.	-	0	gene_id "RP1-149A16.6-001"; transcript_id "RP1-149A16.6-001"; exon_number 9;
ENm004.contig1	ExonAligner	CDS	1025132	1025199	.	-	2	gene_id "RP1-149A16.6-001"; transcript_id "RP1-149A16.6-001"; exon_number 10;
ENm004.contig1	ExonAligner	CDS	1026753	1026831	.	-	0	gene_id "RP1-149A16.6-001"; transcript_id "RP1-149A16.6-001"; exon_number 11;
ENm004.contig1	ExonAligner	CDS	1028845	1028937	.	-	0	gene_id "RP1-149A16.6-001"; transcript_id "RP1-149A16.6-001"; exon_number 12;
ENm004.contig1	ExonAligner	CDS	1031542	1031664	.	-	0	gene_id "RP1-149A16.10-010"; transcript_id "RP1-149A16.10-010"; exon_number 1;
ENm004.contig1	ExonAligner	CDS	1038785	1038861	.	-	2	gene_id "RP1-149A16.10-010"; transcript_id "RP1-149A16.10-010"; exon_number 2;
ENm004.contig1	ExonAligner	CDS	1039599	1039662	.	-	0	gene_id "RP1-149A16.10-010"; transcript_id "RP1-149A16.10-010"; exon_number 3;
ENm004.contig1	ExonAligner	CDS	1042419	1042461	.	-	1	gene_id "RP1-149A16.10-010"; transcript_id "RP1-149A16.10-010"; exon_number 4;
ENm004.contig1	ExonAligner	CDS	1057588	1057655	.	-	0	gene_id "RP1-149A16.10-010"; transcript_id "RP1-149A16.10-010"; exon_number 5;
ENm004.contig1	ExonAligner	CDS	1059388	1059558	.	-	0	gene_id "RP1-149A16.10-010"; transcript_id "RP1-149A16.10-010"; exon_number 6;
ENm004.contig1	ExonAligner	CDS	1060424	1060477	.	-	0	gene_id "RP1-149A16.10-010"; transcript_id "RP1-149A16.10-010"; exon_number 7;
ENm004.contig1	ExonAligner	CDS	1062814	1062990	.	-	0	gene_id "RP1-149A16.10-010"; transcript_id "RP1-149A16.10-010"; exon_number 8;
ENm004.contig1	ExonAligner	CDS	1064218	1064309	.	-	2	gene_id "RP1-149A16.10-010"; transcript_id "RP1-149A16.10-010"; exon_number 9;
ENm004.contig1	ExonAligner	CDS	1068925	1068979	.	-	0	gene_id "RP1-149A16.10-010"; transcript_id "RP1-149A16.10-010"; exon_number 10;
ENm004.contig1	ExonAligner	CDS	1072238	1072301	.	-	1	gene_id "RP1-149A16.10-010"; transcript_id "RP1-149A16.10-010"; exon_number 11;
ENm004.contig1	ExonAligner	CDS	1072442	1072597	.	-	1	gene_id "RP1-149A16.10-010"; transcript_id "RP1-149A16.10-010"; exon_number 12;
ENm004.contig1	ExonAligner	CDS	1073713	1073841	.	-	1	gene_id "RP1-149A16.10-010"; transcript_id "RP1-149A16.10-010"; exon_number 13;
ENm004.contig1	ExonAligner	CDS	1079480	1079600	.	-	2	gene_id "RP1-149A16.10-010"; transcript_id "RP1-149A16.10-010"; exon_number 14;
ENm004.contig1	ExonAligner	CDS	1079555	1079679	.	+	2	gene_id "RP1-149A16.10-011"; transcript_id "RP1-149A16.10-011"; exon_number 1;
ENm004.contig1	ExonAligner	CDS	1107819	1107940	.	+	0	gene_id "LL22NC03-28H9.2-001"; transcript_id "LL22NC03-28H9.2-001"; exon_number 1;
ENm004.contig1	ExonAligner	CDS	1111628	1111922	.	+	1	gene_id "LL22NC03-28H9.2-001"; transcript_id "LL22NC03-28H9.2-001"; exon_number 2;
ENm004.contig1	ExonAligner	CDS	1108211	1108335	.	+	1	gene_id "LL22NC03-28H9.2-002"; transcript_id "LL22NC03-28H9.2-002"; exon_number 1;
ENm004.contig1	ExonAligner	CDS	1111628	1111922	.	+	1	gene_id "LL22NC03-28H9.2-002"; transcript_id "LL22NC03-28H9.2-002"; exon_number 2;
ENm004.contig1	ExonAligner	CDS	1245655	1245717	.	-	0	gene_id "LL22NC03-28H9.1-001"; transcript_id "LL22NC03-28H9.1-001"; exon_number 8;
ENm004.contig1	ExonAligner	CDS	1552834	1552923	.	-	0	gene_id "LL22NC03-28H9.1-001"; transcript_id "LL22NC03-28H9.1-001"; exon_number 9;
ENm004.contig1	ExonAligner	CDS	1555955	1556111	.	-	1	gene_id "LL22NC03-28H9.1-001"; transcript_id "LL22NC03-28H9.1-001"; exon_number 10;
ENm004.contig1	ExonAligner	CDS	1649047	1649132	.	-	0	gene_id "LL22NC03-28H9.1-001"; transcript_id "LL22NC03-28H9.1-001"; exon_number 11;
ENm004.contig1	ExonAligner	CDS	1699455	1699512	.	-	1	gene_id "LL22NC03-28H9.1-001"; transcript_id "LL22NC03-28H9.1-001"; exon_number 12;
ENm004.contig1	ExonAligner	CDS	1723883	1724190	.	-	0	gene_id "LL22NC03-28H9.1-001"; transcript_id "LL22NC03-28H9.1-001"; exon_number 13;
ENm004.contig1	ExonAligner	CDS	1538927	1539009	.	+	2	gene_id "RP1-309I22.1-001"; transcript_id "RP1-309I22.1-001"; exon_number 2;
ENm004.contig1	ExonAligner	CDS	1543193	1543304	.	+	0	gene_id "RP1-309I22.1-001"; transcript_id "RP1-309I22.1-001"; exon_number 3;
ENm004.contig1	ExonAligner	CDS	1543992	1544113	.	+	2	gene_id "RP1-309I22.1-001"; transcript_id "RP1-309I22.1-001"; exon_number 4;
ENm004.contig1	ExonAligner	CDS	1545933	1546133	.	+	0	gene_id "RP1-309I22.1-001"; transcript_id "RP1-309I22.1-001"; exon_number 5;
ENm004.contig1	ExonAligner	CDS	1538927	1539009	.	+	2	gene_id "RP1-309I22.1-003"; transcript_id "RP1-309I22.1-003"; exon_number 2;
ENm004.contig1	ExonAligner	CDS	1543193	1543304	.	+	0	gene_id "RP1-309I22.1-003"; transcript_id "RP1-309I22.1-003"; exon_number 3;
ENm004.contig1	ExonAligner	CDS	1543992	1544113	.	+	2	gene_id "RP1-309I22.1-003"; transcript_id "RP1-309I22.1-003"; exon_number 4;
ENm004.contig1	ExonAligner	CDS	1545926	1546102	.	+	0	gene_id "RP1-309I22.1-003"; transcript_id "RP1-309I22.1-003"; exon_number 5;
ENm004.contig1	ExonAligner	CDS	1538927	1539009	.	+	2	gene_id "RP1-309I22.1-002"; transcript_id "RP1-309I22.1-002"; exon_number 2;
ENm004.contig1	ExonAligner	CDS	1543193	1543304	.	+	0	gene_id "RP1-309I22.1-002"; transcript_id "RP1-309I22.1-002"; exon_number 3;
ENm004.contig1	ExonAligner	CDS	1543992	1544088	.	+	2	gene_id "RP1-309I22.1-002"; transcript_id "RP1-309I22.1-002"; exon_number 4;
ENm004.contig1	ExonAligner	CDS	1545899	1546103	.	+	1	gene_id "RP1-309I22.1-002"; transcript_id "RP1-309I22.1-002"; exon_number 5;
ENm004.contig1	ExonAligner	CDS	1699480	1699512	.	-	1	gene_id "LL22NC03-28H9.1-008"; transcript_id "LL22NC03-28H9.1-008"; exon_number 1;
ENm004.contig1	ExonAligner	CDS	1723883	1724190	.	-	0	gene_id "LL22NC03-28H9.1-008"; transcript_id "LL22NC03-28H9.1-008"; exon_number 2;
ENm005.contig1	ExonAligner	CDS	82160	82319	.	+	0	gene_id "AP000272.65-001"; transcript_id "AP000272.65-001"; exon_number 1;
ENm005.contig1	ExonAligner	CDS	131675	131865	.	+	2	gene_id "AP000272.65-001"; transcript_id "AP000272.65-001"; exon_number 2;
ENm005.contig1	ExonAligner	CDS	135033	135150	.	+	0	gene_id "AP000272.65-001"; transcript_id "AP000272.65-001"; exon_number 3;
ENm005.contig1	ExonAligner	CDS	171001	171141	.	+	2	gene_id "AP000272.65-001"; transcript_id "AP000272.65-001"; exon_number 4;
ENm005.contig1	ExonAligner	CDS	174692	175071	.	+	2	gene_id "AP000272.65-001"; transcript_id "AP000272.65-001"; exon_number 8;
ENm005.contig1	ExonAligner	CDS	82160	82319	.	+	0	gene_id "AP000272.65-002"; transcript_id "AP000272.65-002"; exon_number 1;
ENm005.contig1	ExonAligner	CDS	131675	131865	.	+	2	gene_id "AP000272.65-002"; transcript_id "AP000272.65-002"; exon_number 2;
ENm005.contig1	ExonAligner	CDS	135033	135150	.	+	0	gene_id "AP000272.65-002"; transcript_id "AP000272.65-002"; exon_number 3;
ENm005.contig1	ExonAligner	CDS	171001	171141	.	+	2	gene_id "AP000272.65-002"; transcript_id "AP000272.65-002"; exon_number 4;
ENm005.contig1	ExonAligner	CDS	174692	175071	.	+	2	gene_id "AP000272.65-002"; transcript_id "AP000272.65-002"; exon_number 8;
ENm005.contig1	ExonAligner	CDS	220286	220396	.	-	0	gene_id "AP000275.61-006"; transcript_id "AP000275.61-006"; exon_number 1;
ENm005.contig1	ExonAligner	CDS	221741	221872	.	-	0	gene_id "AP000275.61-006"; transcript_id "AP000275.61-006"; exon_number 2;
ENm005.contig1	ExonAligner	CDS	222964	223110	.	-	0	gene_id "AP000275.61-006"; transcript_id "AP000275.61-006"; exon_number 3;
ENm005.contig1	ExonAligner	CDS	220286	220396	.	-	0	gene_id "AP000275.61-001"; transcript_id "AP000275.61-001"; exon_number 1;
ENm005.contig1	ExonAligner	CDS	220668	220763	.	-	0	gene_id "AP000275.61-001"; transcript_id "AP000275.61-001"; exon_number 2;
ENm005.contig1	ExonAligner	CDS	221741	221872	.	-	0	gene_id "AP000275.61-001"; transcript_id "AP000275.61-001"; exon_number 3;
ENm005.contig1	ExonAligner	CDS	222967	223119	.	-	0	gene_id "AP000275.61-001"; transcript_id "AP000275.61-001"; exon_number 4;
ENm005.contig1	ExonAligner	CDS	224876	224943	.	-	2	gene_id "AP000275.61-001"; transcript_id "AP000275.61-001"; exon_number 5;
ENm005.contig1	ExonAligner	CDS	226883	227050	.	-	2	gene_id "AP000275.61-001"; transcript_id "AP000275.61-001"; exon_number 6;
ENm005.contig1	ExonAligner	CDS	230856	230994	.	-	0	gene_id "AP000275.61-001"; transcript_id "AP000275.61-001"; exon_number 7;
ENm005.contig1	ExonAligner	CDS	221666	221872	.	-	0	gene_id "AP000275.61-002"; transcript_id "AP000275.61-002"; exon_number 1;
ENm005.contig1	ExonAligner	CDS	222967	223119	.	-	0	gene_id "AP000275.61-002"; transcript_id "AP000275.61-002"; exon_number 2;
ENm005.contig1	ExonAligner	CDS	224876	224943	.	-	2	gene_id "AP000275.61-002"; transcript_id "AP000275.61-002"; exon_number 3;
ENm005.contig1	ExonAligner	CDS	226883	227050	.	-	2	gene_id "AP000275.61-002"; transcript_id "AP000275.61-002"; exon_number 4;
ENm005.contig1	ExonAligner	CDS	230856	230994	.	-	0	gene_id "AP000275.61-002"; transcript_id "AP000275.61-002"; exon_number 5;
ENm005.contig1	ExonAligner	CDS	221802	221872	.	-	0	gene_id "AP000275.61-007"; transcript_id "AP000275.61-007"; exon_number 1;
ENm005.contig1	ExonAligner	CDS	222967	223119	.	-	0	gene_id "AP000275.61-007"; transcript_id "AP000275.61-007"; exon_number 2;
ENm005.contig1	ExonAligner	CDS	224876	224943	.	-	2	gene_id "AP000275.61-007"; transcript_id "AP000275.61-007"; exon_number 3;
ENm005.contig1	ExonAligner	CDS	226883	226999	.	-	2	gene_id "AP000275.61-007"; transcript_id "AP000275.61-007"; exon_number 4;
ENm005.contig1	ExonAligner	CDS	230856	230994	.	-	0	gene_id "AP000275.61-007"; transcript_id "AP000275.61-007"; exon_number 5;
ENm005.contig1	ExonAligner	CDS	239050	239829	.	-	0	gene_id "AP000275.63-004"; transcript_id "AP000275.63-004"; exon_number 1;
ENm005.contig1	ExonAligner	CDS	247462	247679	.	-	2	gene_id "AP000275.63-004"; transcript_id "AP000275.63-004"; exon_number 2;
ENm005.contig1	ExonAligner	CDS	247912	248020	.	-	0	gene_id "AP000275.63-004"; transcript_id "AP000275.63-004"; exon_number 3;
ENm005.contig1	ExonAligner	CDS	249117	249187	.	-	2	gene_id "AP000275.63-004"; transcript_id "AP000275.63-004"; exon_number 4;
ENm005.contig1	ExonAligner	CDS	249328	249363	.	-	2	gene_id "AP000275.63-004"; transcript_id "AP000275.63-004"; exon_number 5;
ENm005.contig1	ExonAligner	CDS	250809	250853	.	-	2	gene_id "AP000275.63-004"; transcript_id "AP000275.63-004"; exon_number 6;
ENm005.contig1	ExonAligner	CDS	253172	253210	.	-	2	gene_id "AP000275.63-004"; transcript_id "AP000275.63-004"; exon_number 7;
ENm005.contig1	ExonAligner	CDS	253873	254016	.	-	2	gene_id "AP000275.63-004"; transcript_id "AP000275.63-004"; exon_number 8;
ENm005.contig1	ExonAligner	CDS	255651	255860	.	-	2	gene_id "AP000275.63-004"; transcript_id "AP000275.63-004"; exon_number 9;
ENm005.contig1	ExonAligner	CDS	258706	258868	.	-	0	gene_id "AP000275.63-004"; transcript_id "AP000275.63-004"; exon_number 10;
ENm005.contig1	ExonAligner	CDS	260192	260270	.	-	1	gene_id "AP000275.63-004"; transcript_id "AP000275.63-004"; exon_number 11;
ENm005.contig1	ExonAligner	CDS	263505	263720	.	-	1	gene_id "AP000275.63-004"; transcript_id "AP000275.63-004"; exon_number 12;
ENm005.contig1	ExonAligner	CDS	263820	263937	.	-	2	gene_id "AP000275.63-004"; transcript_id "AP000275.63-004"; exon_number 13;
ENm005.contig1	ExonAligner	CDS	264578	264734	.	-	0	gene_id "AP000275.63-004"; transcript_id "AP000275.63-004"; exon_number 14;
ENm005.contig1	ExonAligner	CDS	265700	265852	.	-	0	gene_id "AP000275.63-004"; transcript_id "AP000275.63-004"; exon_number 15;
ENm005.contig1	ExonAligner	CDS	266082	266274	.	-	1	gene_id "AP000275.63-004"; transcript_id "AP000275.63-004"; exon_number 16;
ENm005.contig1	ExonAligner	CDS	266554	266694	.	-	1	gene_id "AP000275.63-004"; transcript_id "AP000275.63-004"; exon_number 17;
ENm005.contig1	ExonAligner	CDS	269993	270071	.	-	2	gene_id "AP000275.63-004"; transcript_id "AP000275.63-004"; exon_number 18;
ENm005.contig1	ExonAligner	CDS	272344	272529	.	-	2	gene_id "AP000275.63-004"; transcript_id "AP000275.63-004"; exon_number 19;
ENm005.contig1	ExonAligner	CDS	277992	278009	.	-	2	gene_id "AP000275.63-004"; transcript_id "AP000275.63-004"; exon_number 20;
ENm005.contig1	ExonAligner	CDS	280566	280722	.	-	0	gene_id "AP000275.63-004"; transcript_id "AP000275.63-004"; exon_number 21;
ENm005.contig1	ExonAligner	CDS	283092	283238	.	-	0	gene_id "AP000275.63-004"; transcript_id "AP000275.63-004"; exon_number 22;
ENm005.contig1	ExonAligner	CDS	286304	286379	.	-	1	gene_id "AP000275.63-004"; transcript_id "AP000275.63-004"; exon_number 23;
ENm005.contig1	ExonAligner	CDS	287399	287562	.	-	0	gene_id "AP000275.63-004"; transcript_id "AP000275.63-004"; exon_number 24;
ENm005.contig1	ExonAligner	CDS	288851	288941	.	-	1	gene_id "AP000275.63-004"; transcript_id "AP000275.63-004"; exon_number 25;
ENm005.contig1	ExonAligner	CDS	289985	290046	.	-	0	gene_id "AP000275.63-004"; transcript_id "AP000275.63-004"; exon_number 26;
ENm005.contig1	ExonAligner	CDS	293017	293094	.	-	0	gene_id "AP000275.63-004"; transcript_id "AP000275.63-004"; exon_number 27;
ENm005.contig1	ExonAligner	CDS	294943	295168	.	-	1	gene_id "AP000275.63-004"; transcript_id "AP000275.63-004"; exon_number 28;
ENm005.contig1	ExonAligner	CDS	298288	298555	.	-	2	gene_id "AP000275.63-004"; transcript_id "AP000275.63-004"; exon_number 29;
ENm005.contig1	ExonAligner	CDS	300039	300125	.	-	2	gene_id "AP000275.63-004"; transcript_id "AP000275.63-004"; exon_number 30;
ENm005.contig1	ExonAligner	CDS	323487	323610	.	-	0	gene_id "AP000275.63-004"; transcript_id "AP000275.63-004"; exon_number 31;
ENm005.contig1	ExonAligner	CDS	242395	242415	.	-	0	gene_id "AP000275.63-003"; transcript_id "AP000275.63-003"; exon_number 1;
ENm005.contig1	ExonAligner	CDS	247462	247679	.	-	2	gene_id "AP000275.63-003"; transcript_id "AP000275.63-003"; exon_number 2;
ENm005.contig1	ExonAligner	CDS	247912	248020	.	-	0	gene_id "AP000275.63-003"; transcript_id "AP000275.63-003"; exon_number 3;
ENm005.contig1	ExonAligner	CDS	249117	249187	.	-	2	gene_id "AP000275.63-003"; transcript_id "AP000275.63-003"; exon_number 4;
ENm005.contig1	ExonAligner	CDS	249328	249363	.	-	2	gene_id "AP000275.63-003"; transcript_id "AP000275.63-003"; exon_number 5;
ENm005.contig1	ExonAligner	CDS	253172	253210	.	-	2	gene_id "AP000275.63-003"; transcript_id "AP000275.63-003"; exon_number 6;
ENm005.contig1	ExonAligner	CDS	253876	253934	.	-	1	gene_id "AP000275.63-003"; transcript_id "AP000275.63-003"; exon_number 7;
ENm005.contig1	ExonAligner	CDS	253989	254013	.	-	2	gene_id "AP000275.63-003"; transcript_id "AP000275.63-003"; exon_number 8;
ENm005.contig1	ExonAligner	CDS	255651	255860	.	-	2	gene_id "AP000275.63-003"; transcript_id "AP000275.63-003"; exon_number 9;
ENm005.contig1	ExonAligner	CDS	258706	258868	.	-	0	gene_id "AP000275.63-003"; transcript_id "AP000275.63-003"; exon_number 10;
ENm005.contig1	ExonAligner	CDS	260192	260270	.	-	1	gene_id "AP000275.63-003"; transcript_id "AP000275.63-003"; exon_number 11;
ENm005.contig1	ExonAligner	CDS	263505	263720	.	-	1	gene_id "AP000275.63-003"; transcript_id "AP000275.63-003"; exon_number 12;
ENm005.contig1	ExonAligner	CDS	263820	263937	.	-	2	gene_id "AP000275.63-003"; transcript_id "AP000275.63-003"; exon_number 13;
ENm005.contig1	ExonAligner	CDS	264578	264734	.	-	0	gene_id "AP000275.63-003"; transcript_id "AP000275.63-003"; exon_number 14;
ENm005.contig1	ExonAligner	CDS	265700	265852	.	-	0	gene_id "AP000275.63-003"; transcript_id "AP000275.63-003"; exon_number 15;
ENm005.contig1	ExonAligner	CDS	266082	266274	.	-	1	gene_id "AP000275.63-003"; transcript_id "AP000275.63-003"; exon_number 16;
ENm005.contig1	ExonAligner	CDS	266554	266694	.	-	1	gene_id "AP000275.63-003"; transcript_id "AP000275.63-003"; exon_number 17;
ENm005.contig1	ExonAligner	CDS	269993	270071	.	-	2	gene_id "AP000275.63-003"; transcript_id "AP000275.63-003"; exon_number 18;
ENm005.contig1	ExonAligner	CDS	272344	272529	.	-	2	gene_id "AP000275.63-003"; transcript_id "AP000275.63-003"; exon_number 19;
ENm005.contig1	ExonAligner	CDS	277992	278009	.	-	2	gene_id "AP000275.63-003"; transcript_id "AP000275.63-003"; exon_number 20;
ENm005.contig1	ExonAligner	CDS	280566	280722	.	-	0	gene_id "AP000275.63-003"; transcript_id "AP000275.63-003"; exon_number 21;
ENm005.contig1	ExonAligner	CDS	283092	283238	.	-	0	gene_id "AP000275.63-003"; transcript_id "AP000275.63-003"; exon_number 22;
ENm005.contig1	ExonAligner	CDS	286304	286379	.	-	1	gene_id "AP000275.63-003"; transcript_id "AP000275.63-003"; exon_number 23;
ENm005.contig1	ExonAligner	CDS	287399	287562	.	-	0	gene_id "AP000275.63-003"; transcript_id "AP000275.63-003"; exon_number 24;
ENm005.contig1	ExonAligner	CDS	288851	288941	.	-	1	gene_id "AP000275.63-003"; transcript_id "AP000275.63-003"; exon_number 25;
ENm005.contig1	ExonAligner	CDS	289985	290046	.	-	0	gene_id "AP000275.63-003"; transcript_id "AP000275.63-003"; exon_number 26;
ENm005.contig1	ExonAligner	CDS	293017	293094	.	-	0	gene_id "AP000275.63-003"; transcript_id "AP000275.63-003"; exon_number 27;
ENm005.contig1	ExonAligner	CDS	294943	295168	.	-	1	gene_id "AP000275.63-003"; transcript_id "AP000275.63-003"; exon_number 28;
ENm005.contig1	ExonAligner	CDS	298288	298555	.	-	2	gene_id "AP000275.63-003"; transcript_id "AP000275.63-003"; exon_number 29;
ENm005.contig1	ExonAligner	CDS	300039	300125	.	-	2	gene_id "AP000275.63-003"; transcript_id "AP000275.63-003"; exon_number 30;
ENm005.contig1	ExonAligner	CDS	323487	323610	.	-	0	gene_id "AP000275.63-003"; transcript_id "AP000275.63-003"; exon_number 31;
ENm005.contig1	ExonAligner	CDS	242395	242415	.	-	0	gene_id "AP000275.63-001"; transcript_id "AP000275.63-001"; exon_number 1;
ENm005.contig1	ExonAligner	CDS	247462	247679	.	-	2	gene_id "AP000275.63-001"; transcript_id "AP000275.63-001"; exon_number 2;
ENm005.contig1	ExonAligner	CDS	247912	248020	.	-	0	gene_id "AP000275.63-001"; transcript_id "AP000275.63-001"; exon_number 3;
ENm005.contig1	ExonAligner	CDS	249117	249187	.	-	2	gene_id "AP000275.63-001"; transcript_id "AP000275.63-001"; exon_number 4;
ENm005.contig1	ExonAligner	CDS	249328	249363	.	-	2	gene_id "AP000275.63-001"; transcript_id "AP000275.63-001"; exon_number 5;
ENm005.contig1	ExonAligner	CDS	250809	250853	.	-	2	gene_id "AP000275.63-001"; transcript_id "AP000275.63-001"; exon_number 6;
ENm005.contig1	ExonAligner	CDS	253172	253210	.	-	2	gene_id "AP000275.63-001"; transcript_id "AP000275.63-001"; exon_number 7;
ENm005.contig1	ExonAligner	CDS	253873	254016	.	-	2	gene_id "AP000275.63-001"; transcript_id "AP000275.63-001"; exon_number 8;
ENm005.contig1	ExonAligner	CDS	255651	255860	.	-	2	gene_id "AP000275.63-001"; transcript_id "AP000275.63-001"; exon_number 9;
ENm005.contig1	ExonAligner	CDS	258706	258868	.	-	0	gene_id "AP000275.63-001"; transcript_id "AP000275.63-001"; exon_number 10;
ENm005.contig1	ExonAligner	CDS	260192	260270	.	-	1	gene_id "AP000275.63-001"; transcript_id "AP000275.63-001"; exon_number 11;
ENm005.contig1	ExonAligner	CDS	263505	263720	.	-	1	gene_id "AP000275.63-001"; transcript_id "AP000275.63-001"; exon_number 12;
ENm005.contig1	ExonAligner	CDS	263820	263937	.	-	2	gene_id "AP000275.63-001"; transcript_id "AP000275.63-001"; exon_number 13;
ENm005.contig1	ExonAligner	CDS	264578	264734	.	-	0	gene_id "AP000275.63-001"; transcript_id "AP000275.63-001"; exon_number 14;
ENm005.contig1	ExonAligner	CDS	265700	265852	.	-	0	gene_id "AP000275.63-001"; transcript_id "AP000275.63-001"; exon_number 15;
ENm005.contig1	ExonAligner	CDS	266082	266274	.	-	1	gene_id "AP000275.63-001"; transcript_id "AP000275.63-001"; exon_number 16;
ENm005.contig1	ExonAligner	CDS	266554	266694	.	-	1	gene_id "AP000275.63-001"; transcript_id "AP000275.63-001"; exon_number 17;
ENm005.contig1	ExonAligner	CDS	269993	270071	.	-	2	gene_id "AP000275.63-001"; transcript_id "AP000275.63-001"; exon_number 18;
ENm005.contig1	ExonAligner	CDS	272344	272529	.	-	2	gene_id "AP000275.63-001"; transcript_id "AP000275.63-001"; exon_number 19;
ENm005.contig1	ExonAligner	CDS	277992	278009	.	-	2	gene_id "AP000275.63-001"; transcript_id "AP000275.63-001"; exon_number 20;
ENm005.contig1	ExonAligner	CDS	280566	280722	.	-	0	gene_id "AP000275.63-001"; transcript_id "AP000275.63-001"; exon_number 21;
ENm005.contig1	ExonAligner	CDS	283092	283238	.	-	0	gene_id "AP000275.63-001"; transcript_id "AP000275.63-001"; exon_number 22;
ENm005.contig1	ExonAligner	CDS	286304	286379	.	-	1	gene_id "AP000275.63-001"; transcript_id "AP000275.63-001"; exon_number 23;
ENm005.contig1	ExonAligner	CDS	287399	287562	.	-	0	gene_id "AP000275.63-001"; transcript_id "AP000275.63-001"; exon_number 24;
ENm005.contig1	ExonAligner	CDS	288851	288941	.	-	1	gene_id "AP000275.63-001"; transcript_id "AP000275.63-001"; exon_number 25;
ENm005.contig1	ExonAligner	CDS	289985	290046	.	-	0	gene_id "AP000275.63-001"; transcript_id "AP000275.63-001"; exon_number 26;
ENm005.contig1	ExonAligner	CDS	293017	293094	.	-	0	gene_id "AP000275.63-001"; transcript_id "AP000275.63-001"; exon_number 27;
ENm005.contig1	ExonAligner	CDS	294943	295168	.	-	1	gene_id "AP000275.63-001"; transcript_id "AP000275.63-001"; exon_number 28;
ENm005.contig1	ExonAligner	CDS	298288	298555	.	-	2	gene_id "AP000275.63-001"; transcript_id "AP000275.63-001"; exon_number 29;
ENm005.contig1	ExonAligner	CDS	300039	300125	.	-	2	gene_id "AP000275.63-001"; transcript_id "AP000275.63-001"; exon_number 30;
ENm005.contig1	ExonAligner	CDS	323487	323610	.	-	0	gene_id "AP000275.63-001"; transcript_id "AP000275.63-001"; exon_number 31;
ENm005.contig1	ExonAligner	CDS	247569	247679	.	-	1	gene_id "AP000275.63-008"; transcript_id "AP000275.63-008"; exon_number 1;
ENm005.contig1	ExonAligner	CDS	247912	248020	.	-	2	gene_id "AP000275.63-008"; transcript_id "AP000275.63-008"; exon_number 2;
ENm005.contig1	ExonAligner	CDS	249117	249187	.	-	1	gene_id "AP000275.63-008"; transcript_id "AP000275.63-008"; exon_number 3;
ENm005.contig1	ExonAligner	CDS	253873	253946	.	-	2	gene_id "AP000275.63-008"; transcript_id "AP000275.63-008"; exon_number 4;
ENm005.contig1	ExonAligner	CDS	266122	266274	.	-	1	gene_id "AP000275.63-002"; transcript_id "AP000275.63-002"; exon_number 1;
ENm005.contig1	ExonAligner	CDS	266554	266694	.	-	1	gene_id "AP000275.63-002"; transcript_id "AP000275.63-002"; exon_number 2;
ENm005.contig1	ExonAligner	CDS	269993	270071	.	-	2	gene_id "AP000275.63-002"; transcript_id "AP000275.63-002"; exon_number 3;
ENm005.contig1	ExonAligner	CDS	272344	272529	.	-	2	gene_id "AP000275.63-002"; transcript_id "AP000275.63-002"; exon_number 4;
ENm005.contig1	ExonAligner	CDS	280566	280731	.	-	0	gene_id "AP000275.63-002"; transcript_id "AP000275.63-002"; exon_number 5;
ENm005.contig1	ExonAligner	CDS	283092	283238	.	-	0	gene_id "AP000275.63-002"; transcript_id "AP000275.63-002"; exon_number 6;
ENm005.contig1	ExonAligner	CDS	286304	286379	.	-	1	gene_id "AP000275.63-002"; transcript_id "AP000275.63-002"; exon_number 7;
ENm005.contig1	ExonAligner	CDS	287399	287562	.	-	0	gene_id "AP000275.63-002"; transcript_id "AP000275.63-002"; exon_number 8;
ENm005.contig1	ExonAligner	CDS	288851	288941	.	-	1	gene_id "AP000275.63-002"; transcript_id "AP000275.63-002"; exon_number 9;
ENm005.contig1	ExonAligner	CDS	289985	290046	.	-	0	gene_id "AP000275.63-002"; transcript_id "AP000275.63-002"; exon_number 10;
ENm005.contig1	ExonAligner	CDS	293017	293094	.	-	0	gene_id "AP000275.63-002"; transcript_id "AP000275.63-002"; exon_number 11;
ENm005.contig1	ExonAligner	CDS	294943	295168	.	-	1	gene_id "AP000275.63-002"; transcript_id "AP000275.63-002"; exon_number 12;
ENm005.contig1	ExonAligner	CDS	298288	298555	.	-	2	gene_id "AP000275.63-002"; transcript_id "AP000275.63-002"; exon_number 13;
ENm005.contig1	ExonAligner	CDS	300039	300125	.	-	2	gene_id "AP000275.63-002"; transcript_id "AP000275.63-002"; exon_number 14;
ENm005.contig1	ExonAligner	CDS	323487	323610	.	-	0	gene_id "AP000275.63-002"; transcript_id "AP000275.63-002"; exon_number 15;
ENm005.contig1	ExonAligner	CDS	333365	333485	.	-	1	gene_id "AP000279.68-001"; transcript_id "AP000279.68-001"; exon_number 1;
ENm005.contig1	ExonAligner	CDS	336284	336438	.	-	0	gene_id "AP000279.68-001"; transcript_id "AP000279.68-001"; exon_number 2;
ENm005.contig1	ExonAligner	CDS	337832	337978	.	-	0	gene_id "AP000279.68-001"; transcript_id "AP000279.68-001"; exon_number 3;
ENm005.contig1	ExonAligner	CDS	341406	341466	.	-	1	gene_id "AP000279.68-001"; transcript_id "AP000279.68-001"; exon_number 4;
ENm005.contig1	ExonAligner	CDS	341879	341949	.	-	0	gene_id "AP000279.68-001"; transcript_id "AP000279.68-001"; exon_number 5;
ENm005.contig1	ExonAligner	CDS	342636	342751	.	-	2	gene_id "AP000279.68-001"; transcript_id "AP000279.68-001"; exon_number 6;
ENm005.contig1	ExonAligner	CDS	343437	343575	.	-	0	gene_id "AP000279.68-001"; transcript_id "AP000279.68-001"; exon_number 7;
ENm005.contig1	ExonAligner	CDS	345082	345275	.	-	2	gene_id "AP000279.68-001"; transcript_id "AP000279.68-001"; exon_number 8;
ENm005.contig1	ExonAligner	CDS	347707	347800	.	-	2	gene_id "AP000279.68-001"; transcript_id "AP000279.68-001"; exon_number 10;
ENm005.contig1	ExonAligner	CDS	351277	351394	.	-	0	gene_id "AP000279.68-001"; transcript_id "AP000279.68-001"; exon_number 11;
ENm005.contig1	ExonAligner	CDS	355926	356109	.	-	1	gene_id "AP000279.68-001"; transcript_id "AP000279.68-001"; exon_number 12;
ENm005.contig1	ExonAligner	CDS	356631	356842	.	-	0	gene_id "AP000279.68-001"; transcript_id "AP000279.68-001"; exon_number 13;
ENm005.contig1	ExonAligner	CDS	357856	357953	.	-	2	gene_id "AP000279.68-001"; transcript_id "AP000279.68-001"; exon_number 14;
ENm005.contig1	ExonAligner	CDS	358661	358882	.	-	2	gene_id "AP000279.68-001"; transcript_id "AP000279.68-001"; exon_number 15;
ENm005.contig1	ExonAligner	CDS	360560	360736	.	-	2	gene_id "AP000279.68-001"; transcript_id "AP000279.68-001"; exon_number 16;
ENm005.contig1	ExonAligner	CDS	365840	365968	.	-	2	gene_id "AP000279.68-001"; transcript_id "AP000279.68-001"; exon_number 17;
ENm005.contig1	ExonAligner	CDS	368336	368678	.	-	0	gene_id "AP000279.68-001"; transcript_id "AP000279.68-001"; exon_number 18;
ENm005.contig1	ExonAligner	CDS	341406	341466	.	-	1	gene_id "AP000279.68-005"; transcript_id "AP000279.68-005"; exon_number 2;
ENm005.contig1	ExonAligner	CDS	341879	341949	.	-	0	gene_id "AP000279.68-005"; transcript_id "AP000279.68-005"; exon_number 3;
ENm005.contig1	ExonAligner	CDS	342636	342751	.	-	2	gene_id "AP000279.68-005"; transcript_id "AP000279.68-005"; exon_number 4;
ENm005.contig1	ExonAligner	CDS	343437	343575	.	-	0	gene_id "AP000279.68-005"; transcript_id "AP000279.68-005"; exon_number 5;
ENm005.contig1	ExonAligner	CDS	345082	345275	.	-	2	gene_id "AP000279.68-005"; transcript_id "AP000279.68-005"; exon_number 6;
ENm005.contig1	ExonAligner	CDS	347707	347800	.	-	2	gene_id "AP000279.68-005"; transcript_id "AP000279.68-005"; exon_number 8;
ENm005.contig1	ExonAligner	CDS	351277	351394	.	-	0	gene_id "AP000279.68-005"; transcript_id "AP000279.68-005"; exon_number 9;
ENm005.contig1	ExonAligner	CDS	355926	356109	.	-	1	gene_id "AP000279.68-005"; transcript_id "AP000279.68-005"; exon_number 10;
ENm005.contig1	ExonAligner	CDS	356631	356842	.	-	0	gene_id "AP000279.68-005"; transcript_id "AP000279.68-005"; exon_number 11;
ENm005.contig1	ExonAligner	CDS	357856	357953	.	-	2	gene_id "AP000279.68-005"; transcript_id "AP000279.68-005"; exon_number 12;
ENm005.contig1	ExonAligner	CDS	358661	358882	.	-	2	gene_id "AP000279.68-005"; transcript_id "AP000279.68-005"; exon_number 13;
ENm005.contig1	ExonAligner	CDS	360560	360736	.	-	2	gene_id "AP000279.68-005"; transcript_id "AP000279.68-005"; exon_number 14;
ENm005.contig1	ExonAligner	CDS	365840	365968	.	-	2	gene_id "AP000279.68-005"; transcript_id "AP000279.68-005"; exon_number 15;
ENm005.contig1	ExonAligner	CDS	368336	368678	.	-	0	gene_id "AP000279.68-005"; transcript_id "AP000279.68-005"; exon_number 16;
ENm005.contig1	ExonAligner	CDS	352418	352444	.	-	0	gene_id "AP000279.68-004"; transcript_id "AP000279.68-004"; exon_number 1;
ENm005.contig1	ExonAligner	CDS	355926	356109	.	-	1	gene_id "AP000279.68-004"; transcript_id "AP000279.68-004"; exon_number 2;
ENm005.contig1	ExonAligner	CDS	356631	356842	.	-	0	gene_id "AP000279.68-004"; transcript_id "AP000279.68-004"; exon_number 3;
ENm005.contig1	ExonAligner	CDS	357856	357953	.	-	2	gene_id "AP000279.68-004"; transcript_id "AP000279.68-004"; exon_number 4;
ENm005.contig1	ExonAligner	CDS	358661	358882	.	-	2	gene_id "AP000279.68-004"; transcript_id "AP000279.68-004"; exon_number 5;
ENm005.contig1	ExonAligner	CDS	360560	360736	.	-	2	gene_id "AP000279.68-004"; transcript_id "AP000279.68-004"; exon_number 6;
ENm005.contig1	ExonAligner	CDS	365840	365968	.	-	2	gene_id "AP000279.68-004"; transcript_id "AP000279.68-004"; exon_number 7;
ENm005.contig1	ExonAligner	CDS	368336	368678	.	-	0	gene_id "AP000279.68-004"; transcript_id "AP000279.68-004"; exon_number 8;
ENm005.contig1	ExonAligner	CDS	587238	588203	.	+	0	gene_id "AP000287.4-001"; transcript_id "AP000287.4-001"; exon_number 1;
ENm005.contig1	ExonAligner	CDS	587238	588203	.	+	0	gene_id "AP000287.4-002"; transcript_id "AP000287.4-002"; exon_number 1;
ENm005.contig1	ExonAligner	CDS	635471	636259	.	+	0	gene_id "AP000289.5-001"; transcript_id "AP000289.5-001"; exon_number 1;
ENm005.contig1	ExonAligner	CDS	858061	858115	.	+	0	gene_id "AP000295.6-004"; transcript_id "AP000295.6-004"; exon_number 1;
ENm005.contig1	ExonAligner	CDS	859335	859376	.	+	2	gene_id "AP000295.6-004"; transcript_id "AP000295.6-004"; exon_number 2;
ENm005.contig1	ExonAligner	CDS	860510	860633	.	+	2	gene_id "AP000295.6-004"; transcript_id "AP000295.6-004"; exon_number 3;
ENm005.contig1	ExonAligner	CDS	861880	862052	.	+	1	gene_id "AP000295.6-004"; transcript_id "AP000295.6-004"; exon_number 4;
ENm005.contig1	ExonAligner	CDS	864827	864984	.	+	2	gene_id "AP000295.6-004"; transcript_id "AP000295.6-004"; exon_number 5;
ENm005.contig1	ExonAligner	CDS	871041	871206	.	+	0	gene_id "AP000295.6-004"; transcript_id "AP000295.6-004"; exon_number 6;
ENm005.contig1	ExonAligner	CDS	876832	876962	.	+	2	gene_id "AP000295.6-004"; transcript_id "AP000295.6-004"; exon_number 7;
ENm005.contig1	ExonAligner	CDS	858061	858115	.	+	0	gene_id "AP000295.6-001"; transcript_id "AP000295.6-001"; exon_number 1;
ENm005.contig1	ExonAligner	CDS	859335	859376	.	+	2	gene_id "AP000295.6-001"; transcript_id "AP000295.6-001"; exon_number 2;
ENm005.contig1	ExonAligner	CDS	860510	860633	.	+	2	gene_id "AP000295.6-001"; transcript_id "AP000295.6-001"; exon_number 3;
ENm005.contig1	ExonAligner	CDS	861880	862052	.	+	1	gene_id "AP000295.6-001"; transcript_id "AP000295.6-001"; exon_number 4;
ENm005.contig1	ExonAligner	CDS	864827	864984	.	+	2	gene_id "AP000295.6-001"; transcript_id "AP000295.6-001"; exon_number 5;
ENm005.contig1	ExonAligner	CDS	871041	871206	.	+	0	gene_id "AP000295.6-001"; transcript_id "AP000295.6-001"; exon_number 6;
ENm005.contig1	ExonAligner	CDS	876832	876962	.	+	2	gene_id "AP000295.6-001"; transcript_id "AP000295.6-001"; exon_number 7;
ENm005.contig1	ExonAligner	CDS	858061	858115	.	+	0	gene_id "AP000295.6-002"; transcript_id "AP000295.6-002"; exon_number 1;
ENm005.contig1	ExonAligner	CDS	859335	859376	.	+	2	gene_id "AP000295.6-002"; transcript_id "AP000295.6-002"; exon_number 2;
ENm005.contig1	ExonAligner	CDS	860510	860633	.	+	2	gene_id "AP000295.6-002"; transcript_id "AP000295.6-002"; exon_number 3;
ENm005.contig1	ExonAligner	CDS	861880	862052	.	+	1	gene_id "AP000295.6-002"; transcript_id "AP000295.6-002"; exon_number 4;
ENm005.contig1	ExonAligner	CDS	864827	864984	.	+	2	gene_id "AP000295.6-002"; transcript_id "AP000295.6-002"; exon_number 5;
ENm005.contig1	ExonAligner	CDS	871041	871206	.	+	0	gene_id "AP000295.6-002"; transcript_id "AP000295.6-002"; exon_number 6;
ENm005.contig1	ExonAligner	CDS	876832	876962	.	+	2	gene_id "AP000295.6-002"; transcript_id "AP000295.6-002"; exon_number 7;
ENm005.contig1	ExonAligner	CDS	883955	884656	.	+	0	gene_id "AP000295.6-002"; transcript_id "AP000295.6-002"; exon_number 8;
ENm005.contig1	ExonAligner	CDS	858061	858115	.	+	0	gene_id "AP000295.6-003"; transcript_id "AP000295.6-003"; exon_number 1;
ENm005.contig1	ExonAligner	CDS	859335	859376	.	+	2	gene_id "AP000295.6-003"; transcript_id "AP000295.6-003"; exon_number 2;
ENm005.contig1	ExonAligner	CDS	860510	860633	.	+	2	gene_id "AP000295.6-003"; transcript_id "AP000295.6-003"; exon_number 3;
ENm005.contig1	ExonAligner	CDS	861880	862052	.	+	1	gene_id "AP000295.6-003"; transcript_id "AP000295.6-003"; exon_number 4;
ENm005.contig1	ExonAligner	CDS	864827	864984	.	+	2	gene_id "AP000295.6-003"; transcript_id "AP000295.6-003"; exon_number 5;
ENm005.contig1	ExonAligner	CDS	871041	871206	.	+	0	gene_id "AP000295.6-003"; transcript_id "AP000295.6-003"; exon_number 6;
ENm005.contig1	ExonAligner	CDS	858061	858115	.	+	0	gene_id "AP000295.6-008"; transcript_id "AP000295.6-008"; exon_number 1;
ENm005.contig1	ExonAligner	CDS	859335	859376	.	+	2	gene_id "AP000295.6-008"; transcript_id "AP000295.6-008"; exon_number 2;
ENm005.contig1	ExonAligner	CDS	860510	860633	.	+	2	gene_id "AP000295.6-008"; transcript_id "AP000295.6-008"; exon_number 3;
ENm005.contig1	ExonAligner	CDS	861880	862052	.	+	1	gene_id "AP000295.6-008"; transcript_id "AP000295.6-008"; exon_number 4;
ENm005.contig1	ExonAligner	CDS	864827	864984	.	+	2	gene_id "AP000295.6-008"; transcript_id "AP000295.6-008"; exon_number 5;
ENm005.contig1	ExonAligner	CDS	871041	871206	.	+	0	gene_id "AP000295.6-007"; transcript_id "AP000295.6-007"; exon_number 2;
ENm005.contig1	ExonAligner	CDS	876832	876962	.	+	2	gene_id "AP000295.6-007"; transcript_id "AP000295.6-007"; exon_number 3;
ENm005.contig1	ExonAligner	CDS	889761	889809	.	+	0	gene_id "AP000295.8-001"; transcript_id "AP000295.8-001"; exon_number 1;
ENm005.contig1	ExonAligner	CDS	890799	890922	.	+	2	gene_id "AP000295.8-001"; transcript_id "AP000295.8-001"; exon_number 2;
ENm005.contig1	ExonAligner	CDS	899216	899373	.	+	1	gene_id "AP000295.8-001"; transcript_id "AP000295.8-001"; exon_number 3;
ENm005.contig1	ExonAligner	CDS	901809	901975	.	+	2	gene_id "AP000295.8-001"; transcript_id "AP000295.8-001"; exon_number 4;
ENm005.contig1	ExonAligner	CDS	904916	905063	.	+	0	gene_id "AP000295.8-001"; transcript_id "AP000295.8-001"; exon_number 5;
ENm005.contig1	ExonAligner	CDS	907474	907631	.	+	2	gene_id "AP000295.8-001"; transcript_id "AP000295.8-001"; exon_number 6;
ENm005.contig1	ExonAligner	CDS	916305	916486	.	+	0	gene_id "AP000295.8-001"; transcript_id "AP000295.8-001"; exon_number 7;
ENm005.contig1	ExonAligner	CDS	1013495	1013558	.	+	0	gene_id "AP000300.6-001"; transcript_id "AP000300.6-001"; exon_number 1;
ENm005.contig1	ExonAligner	CDS	1023065	1023197	.	+	2	gene_id "AP000300.6-001"; transcript_id "AP000300.6-001"; exon_number 2;
ENm005.contig1	ExonAligner	CDS	1033352	1033545	.	+	1	gene_id "AP000300.6-001"; transcript_id "AP000300.6-001"; exon_number 3;
ENm005.contig1	ExonAligner	CDS	1036173	1036312	.	+	2	gene_id "AP000300.6-001"; transcript_id "AP000300.6-001"; exon_number 4;
ENm005.contig1	ExonAligner	CDS	1039163	1039316	.	+	0	gene_id "AP000300.6-001"; transcript_id "AP000300.6-001"; exon_number 5;
ENm005.contig1	ExonAligner	CDS	1039685	1039842	.	+	2	gene_id "AP000300.6-001"; transcript_id "AP000300.6-001"; exon_number 6;
ENm005.contig1	ExonAligner	CDS	1043133	1043268	.	+	0	gene_id "AP000300.6-001"; transcript_id "AP000300.6-001"; exon_number 7;
ENm005.contig1	ExonAligner	CDS	1013495	1013558	.	+	0	gene_id "AP000300.6-002"; transcript_id "AP000300.6-002"; exon_number 1;
ENm005.contig1	ExonAligner	CDS	1023065	1023197	.	+	2	gene_id "AP000300.6-002"; transcript_id "AP000300.6-002"; exon_number 3;
ENm005.contig1	ExonAligner	CDS	1033352	1033545	.	+	1	gene_id "AP000300.6-002"; transcript_id "AP000300.6-002"; exon_number 4;
ENm005.contig1	ExonAligner	CDS	1036173	1036312	.	+	2	gene_id "AP000300.6-002"; transcript_id "AP000300.6-002"; exon_number 5;
ENm005.contig1	ExonAligner	CDS	1039163	1039316	.	+	0	gene_id "AP000300.6-002"; transcript_id "AP000300.6-002"; exon_number 6;
ENm005.contig1	ExonAligner	CDS	1039685	1039842	.	+	2	gene_id "AP000300.6-002"; transcript_id "AP000300.6-002"; exon_number 7;
ENm005.contig1	ExonAligner	CDS	1043133	1043268	.	+	0	gene_id "AP000300.6-002"; transcript_id "AP000300.6-002"; exon_number 8;
ENm005.contig1	ExonAligner	CDS	1086913	1086958	.	+	1	gene_id "AP000300.7-001"; transcript_id "AP000300.7-001"; exon_number 1;
ENm005.contig1	ExonAligner	CDS	1082819	1082876	.	+	2	gene_id "AP000300.7-001"; transcript_id "AP000300.7-001"; exon_number 2;
ENm005.contig1	ExonAligner	CDS	1079529	1079621	.	+	2	gene_id "AP000300.7-001"; transcript_id "AP000300.7-001"; exon_number 3;
ENm005.contig1	ExonAligner	CDS	1073655	1073722	.	+	1	gene_id "AP000300.7-001"; transcript_id "AP000300.7-001"; exon_number 4;
ENm005.contig1	ExonAligner	CDS	1072243	1072355	.	+	0	gene_id "AP000300.7-001"; transcript_id "AP000300.7-001"; exon_number 5;
ENm005.contig1	ExonAligner	CDS	1070391	1070489	.	+	0	gene_id "AP000300.7-001"; transcript_id "AP000300.7-001"; exon_number 6;
ENm005.contig1	ExonAligner	CDS	1102264	1103421	.	-	0	gene_id "AP000302.59-001"; transcript_id "AP000302.59-001"; exon_number 1;
ENm005.contig1	ExonAligner	CDS	1102264	1103421	.	-	0	gene_id "AP000302.59-002"; transcript_id "AP000302.59-002"; exon_number 1;
ENm005.contig1	ExonAligner	CDS	1125315	1125506	.	-	0	gene_id "AP000302.60-006"; transcript_id "AP000302.60-006"; exon_number 1;
ENm005.contig1	ExonAligner	CDS	1125608	1125723	.	-	2	gene_id "AP000302.60-006"; transcript_id "AP000302.60-006"; exon_number 2;
ENm005.contig1	ExonAligner	CDS	1129265	1129406	.	-	0	gene_id "AP000302.60-006"; transcript_id "AP000302.60-006"; exon_number 3;
ENm005.contig1	ExonAligner	CDS	1129666	1129796	.	-	2	gene_id "AP000302.60-006"; transcript_id "AP000302.60-006"; exon_number 4;
ENm005.contig1	ExonAligner	CDS	1130639	1130770	.	-	2	gene_id "AP000302.60-006"; transcript_id "AP000302.60-006"; exon_number 5;
ENm005.contig1	ExonAligner	CDS	1132030	1132230	.	-	2	gene_id "AP000302.60-006"; transcript_id "AP000302.60-006"; exon_number 6;
ENm005.contig1	ExonAligner	CDS	1137805	1137951	.	-	2	gene_id "AP000302.60-006"; transcript_id "AP000302.60-006"; exon_number 7;
ENm005.contig1	ExonAligner	CDS	1138262	1138507	.	-	2	gene_id "AP000302.60-006"; transcript_id "AP000302.60-006"; exon_number 8;
ENm005.contig1	ExonAligner	CDS	1139630	1139828	.	-	0	gene_id "AP000302.60-006"; transcript_id "AP000302.60-006"; exon_number 9;
ENm005.contig1	ExonAligner	CDS	1140920	1141029	.	-	2	gene_id "AP000302.60-006"; transcript_id "AP000302.60-006"; exon_number 10;
ENm005.contig1	ExonAligner	CDS	1141475	1141566	.	-	1	gene_id "AP000302.60-006"; transcript_id "AP000302.60-006"; exon_number 11;
ENm005.contig1	ExonAligner	CDS	1143560	1143791	.	-	2	gene_id "AP000302.60-006"; transcript_id "AP000302.60-006"; exon_number 12;
ENm005.contig1	ExonAligner	CDS	1145878	1146046	.	-	0	gene_id "AP000302.60-006"; transcript_id "AP000302.60-006"; exon_number 13;
ENm005.contig1	ExonAligner	CDS	1146280	1146359	.	-	2	gene_id "AP000302.60-006"; transcript_id "AP000302.60-006"; exon_number 14;
ENm005.contig1	ExonAligner	CDS	1146584	1146671	.	-	0	gene_id "AP000302.60-006"; transcript_id "AP000302.60-006"; exon_number 15;
ENm005.contig1	ExonAligner	CDS	1148322	1148447	.	-	0	gene_id "AP000302.60-006"; transcript_id "AP000302.60-006"; exon_number 16;
ENm005.contig1	ExonAligner	CDS	1149782	1149847	.	-	0	gene_id "AP000302.60-006"; transcript_id "AP000302.60-006"; exon_number 17;
ENm005.contig1	ExonAligner	CDS	1150912	1151023	.	-	1	gene_id "AP000302.60-006"; transcript_id "AP000302.60-006"; exon_number 18;
ENm005.contig1	ExonAligner	CDS	1152491	1152665	.	-	2	gene_id "AP000302.60-006"; transcript_id "AP000302.60-006"; exon_number 19;
ENm005.contig1	ExonAligner	CDS	1153230	1153325	.	-	2	gene_id "AP000302.60-006"; transcript_id "AP000302.60-006"; exon_number 20;
ENm005.contig1	ExonAligner	CDS	1156047	1156191	.	-	0	gene_id "AP000302.60-006"; transcript_id "AP000302.60-006"; exon_number 21;
ENm005.contig1	ExonAligner	CDS	1125315	1125506	.	-	0	gene_id "AP000302.60-003"; transcript_id "AP000302.60-003"; exon_number 1;
ENm005.contig1	ExonAligner	CDS	1125608	1125723	.	-	2	gene_id "AP000302.60-003"; transcript_id "AP000302.60-003"; exon_number 2;
ENm005.contig1	ExonAligner	CDS	1129265	1129406	.	-	0	gene_id "AP000302.60-003"; transcript_id "AP000302.60-003"; exon_number 3;
ENm005.contig1	ExonAligner	CDS	1129666	1129796	.	-	2	gene_id "AP000302.60-003"; transcript_id "AP000302.60-003"; exon_number 4;
ENm005.contig1	ExonAligner	CDS	1130639	1130770	.	-	2	gene_id "AP000302.60-003"; transcript_id "AP000302.60-003"; exon_number 5;
ENm005.contig1	ExonAligner	CDS	1132030	1132230	.	-	2	gene_id "AP000302.60-003"; transcript_id "AP000302.60-003"; exon_number 6;
ENm005.contig1	ExonAligner	CDS	1137805	1137951	.	-	2	gene_id "AP000302.60-003"; transcript_id "AP000302.60-003"; exon_number 7;
ENm005.contig1	ExonAligner	CDS	1138262	1138507	.	-	2	gene_id "AP000302.60-003"; transcript_id "AP000302.60-003"; exon_number 8;
ENm005.contig1	ExonAligner	CDS	1139630	1139828	.	-	0	gene_id "AP000302.60-003"; transcript_id "AP000302.60-003"; exon_number 9;
ENm005.contig1	ExonAligner	CDS	1140920	1141029	.	-	2	gene_id "AP000302.60-003"; transcript_id "AP000302.60-003"; exon_number 10;
ENm005.contig1	ExonAligner	CDS	1141475	1141566	.	-	1	gene_id "AP000302.60-003"; transcript_id "AP000302.60-003"; exon_number 11;
ENm005.contig1	ExonAligner	CDS	1143560	1143791	.	-	2	gene_id "AP000302.60-003"; transcript_id "AP000302.60-003"; exon_number 12;
ENm005.contig1	ExonAligner	CDS	1145878	1146046	.	-	0	gene_id "AP000302.60-003"; transcript_id "AP000302.60-003"; exon_number 13;
ENm005.contig1	ExonAligner	CDS	1146280	1146359	.	-	2	gene_id "AP000302.60-003"; transcript_id "AP000302.60-003"; exon_number 14;
ENm005.contig1	ExonAligner	CDS	1146584	1146671	.	-	0	gene_id "AP000302.60-003"; transcript_id "AP000302.60-003"; exon_number 15;
ENm005.contig1	ExonAligner	CDS	1148322	1148447	.	-	0	gene_id "AP000302.60-003"; transcript_id "AP000302.60-003"; exon_number 16;
ENm005.contig1	ExonAligner	CDS	1149782	1149847	.	-	0	gene_id "AP000302.60-003"; transcript_id "AP000302.60-003"; exon_number 17;
ENm005.contig1	ExonAligner	CDS	1150912	1151023	.	-	1	gene_id "AP000302.60-003"; transcript_id "AP000302.60-003"; exon_number 18;
ENm005.contig1	ExonAligner	CDS	1152491	1152665	.	-	2	gene_id "AP000302.60-003"; transcript_id "AP000302.60-003"; exon_number 19;
ENm005.contig1	ExonAligner	CDS	1153230	1153325	.	-	2	gene_id "AP000302.60-003"; transcript_id "AP000302.60-003"; exon_number 20;
ENm005.contig1	ExonAligner	CDS	1156047	1156191	.	-	0	gene_id "AP000302.60-003"; transcript_id "AP000302.60-003"; exon_number 21;
ENm005.contig1	ExonAligner	CDS	1125315	1125506	.	-	0	gene_id "AP000302.60-001"; transcript_id "AP000302.60-001"; exon_number 1;
ENm005.contig1	ExonAligner	CDS	1125608	1125723	.	-	2	gene_id "AP000302.60-001"; transcript_id "AP000302.60-001"; exon_number 2;
ENm005.contig1	ExonAligner	CDS	1129265	1129406	.	-	0	gene_id "AP000302.60-001"; transcript_id "AP000302.60-001"; exon_number 3;
ENm005.contig1	ExonAligner	CDS	1129666	1129796	.	-	2	gene_id "AP000302.60-001"; transcript_id "AP000302.60-001"; exon_number 4;
ENm005.contig1	ExonAligner	CDS	1130639	1130770	.	-	2	gene_id "AP000302.60-001"; transcript_id "AP000302.60-001"; exon_number 5;
ENm005.contig1	ExonAligner	CDS	1132030	1132230	.	-	2	gene_id "AP000302.60-001"; transcript_id "AP000302.60-001"; exon_number 6;
ENm005.contig1	ExonAligner	CDS	1137805	1137951	.	-	2	gene_id "AP000302.60-001"; transcript_id "AP000302.60-001"; exon_number 7;
ENm005.contig1	ExonAligner	CDS	1138262	1138507	.	-	2	gene_id "AP000302.60-001"; transcript_id "AP000302.60-001"; exon_number 8;
ENm005.contig1	ExonAligner	CDS	1139630	1139828	.	-	0	gene_id "AP000302.60-001"; transcript_id "AP000302.60-001"; exon_number 9;
ENm005.contig1	ExonAligner	CDS	1140920	1141029	.	-	2	gene_id "AP000302.60-001"; transcript_id "AP000302.60-001"; exon_number 10;
ENm005.contig1	ExonAligner	CDS	1141475	1141566	.	-	1	gene_id "AP000302.60-001"; transcript_id "AP000302.60-001"; exon_number 11;
ENm005.contig1	ExonAligner	CDS	1143560	1143791	.	-	2	gene_id "AP000302.60-001"; transcript_id "AP000302.60-001"; exon_number 12;
ENm005.contig1	ExonAligner	CDS	1145878	1146046	.	-	0	gene_id "AP000302.60-001"; transcript_id "AP000302.60-001"; exon_number 13;
ENm005.contig1	ExonAligner	CDS	1146280	1146359	.	-	2	gene_id "AP000302.60-001"; transcript_id "AP000302.60-001"; exon_number 14;
ENm005.contig1	ExonAligner	CDS	1146584	1146671	.	-	0	gene_id "AP000302.60-001"; transcript_id "AP000302.60-001"; exon_number 15;
ENm005.contig1	ExonAligner	CDS	1148322	1148447	.	-	0	gene_id "AP000302.60-001"; transcript_id "AP000302.60-001"; exon_number 16;
ENm005.contig1	ExonAligner	CDS	1149782	1149847	.	-	0	gene_id "AP000302.60-001"; transcript_id "AP000302.60-001"; exon_number 17;
ENm005.contig1	ExonAligner	CDS	1150912	1151023	.	-	1	gene_id "AP000302.60-001"; transcript_id "AP000302.60-001"; exon_number 18;
ENm005.contig1	ExonAligner	CDS	1152491	1152665	.	-	2	gene_id "AP000302.60-001"; transcript_id "AP000302.60-001"; exon_number 19;
ENm005.contig1	ExonAligner	CDS	1153230	1153325	.	-	2	gene_id "AP000302.60-001"; transcript_id "AP000302.60-001"; exon_number 20;
ENm005.contig1	ExonAligner	CDS	1156047	1156191	.	-	0	gene_id "AP000302.60-001"; transcript_id "AP000302.60-001"; exon_number 21;
ENm005.contig1	ExonAligner	CDS	1143553	1143791	.	-	2	gene_id "AP000302.60-004"; transcript_id "AP000302.60-004"; exon_number 1;
ENm005.contig1	ExonAligner	CDS	1145878	1146046	.	-	0	gene_id "AP000302.60-004"; transcript_id "AP000302.60-004"; exon_number 2;
ENm005.contig1	ExonAligner	CDS	1146280	1146359	.	-	2	gene_id "AP000302.60-004"; transcript_id "AP000302.60-004"; exon_number 3;
ENm005.contig1	ExonAligner	CDS	1146584	1146671	.	-	0	gene_id "AP000302.60-004"; transcript_id "AP000302.60-004"; exon_number 4;
ENm005.contig1	ExonAligner	CDS	1148322	1148447	.	-	0	gene_id "AP000302.60-004"; transcript_id "AP000302.60-004"; exon_number 5;
ENm005.contig1	ExonAligner	CDS	1149782	1149847	.	-	0	gene_id "AP000302.60-004"; transcript_id "AP000302.60-004"; exon_number 6;
ENm005.contig1	ExonAligner	CDS	1150912	1151023	.	-	1	gene_id "AP000302.60-004"; transcript_id "AP000302.60-004"; exon_number 7;
ENm005.contig1	ExonAligner	CDS	1152491	1152665	.	-	2	gene_id "AP000302.60-004"; transcript_id "AP000302.60-004"; exon_number 8;
ENm005.contig1	ExonAligner	CDS	1153230	1153325	.	-	2	gene_id "AP000302.60-004"; transcript_id "AP000302.60-004"; exon_number 9;
ENm005.contig1	ExonAligner	CDS	1156047	1156191	.	-	0	gene_id "AP000302.60-004"; transcript_id "AP000302.60-004"; exon_number 10;
ENm005.contig1	ExonAligner	CDS	1148322	1148447	.	-	0	gene_id "AP000302.60-007"; transcript_id "AP000302.60-007"; exon_number 1;
ENm005.contig1	ExonAligner	CDS	1149782	1149847	.	-	0	gene_id "AP000302.60-007"; transcript_id "AP000302.60-007"; exon_number 2;
ENm005.contig1	ExonAligner	CDS	1150912	1151023	.	-	1	gene_id "AP000302.60-007"; transcript_id "AP000302.60-007"; exon_number 3;
ENm005.contig1	ExonAligner	CDS	1152491	1152665	.	-	2	gene_id "AP000302.60-007"; transcript_id "AP000302.60-007"; exon_number 4;
ENm005.contig1	ExonAligner	CDS	1153230	1153325	.	-	2	gene_id "AP000302.60-007"; transcript_id "AP000302.60-007"; exon_number 5;
ENm005.contig1	ExonAligner	CDS	1156047	1156191	.	-	0	gene_id "AP000302.60-007"; transcript_id "AP000302.60-007"; exon_number 6;
ENm005.contig1	ExonAligner	CDS	1148347	1148447	.	-	0	gene_id "AP000302.60-009"; transcript_id "AP000302.60-009"; exon_number 1;
ENm005.contig1	ExonAligner	CDS	1149782	1149847	.	-	0	gene_id "AP000302.60-009"; transcript_id "AP000302.60-009"; exon_number 2;
ENm005.contig1	ExonAligner	CDS	1150912	1151023	.	-	1	gene_id "AP000302.60-009"; transcript_id "AP000302.60-009"; exon_number 3;
ENm005.contig1	ExonAligner	CDS	1152491	1152665	.	-	2	gene_id "AP000302.60-009"; transcript_id "AP000302.60-009"; exon_number 4;
ENm005.contig1	ExonAligner	CDS	1153230	1153325	.	-	2	gene_id "AP000302.60-009"; transcript_id "AP000302.60-009"; exon_number 5;
ENm005.contig1	ExonAligner	CDS	1156047	1156191	.	-	0	gene_id "AP000302.60-009"; transcript_id "AP000302.60-009"; exon_number 6;
ENm005.contig1	ExonAligner	CDS	1152491	1152665	.	-	2	gene_id "AP000302.60-008"; transcript_id "AP000302.60-008"; exon_number 1;
ENm005.contig1	ExonAligner	CDS	1153230	1153325	.	-	2	gene_id "AP000302.60-008"; transcript_id "AP000302.60-008"; exon_number 2;
ENm005.contig1	ExonAligner	CDS	1156047	1156191	.	-	0	gene_id "AP000302.60-008"; transcript_id "AP000302.60-008"; exon_number 3;
ENm005.contig1	ExonAligner	CDS	1152496	1152665	.	-	2	gene_id "AP000302.60-010"; transcript_id "AP000302.60-010"; exon_number 1;
ENm005.contig1	ExonAligner	CDS	1153230	1153325	.	-	2	gene_id "AP000302.60-010"; transcript_id "AP000302.60-010"; exon_number 2;
ENm005.contig1	ExonAligner	CDS	1156047	1156191	.	-	0	gene_id "AP000302.60-010"; transcript_id "AP000302.60-010"; exon_number 3;
ENm005.contig1	ExonAligner	CDS	1158206	1158282	.	+	0	gene_id "AP000304.8-001"; transcript_id "AP000304.8-001"; exon_number 1;
ENm005.contig1	ExonAligner	CDS	1161424	1161590	.	+	1	gene_id "AP000304.8-001"; transcript_id "AP000304.8-001"; exon_number 2;
ENm005.contig1	ExonAligner	CDS	1163994	1169917	.	+	2	gene_id "AP000304.8-001"; transcript_id "AP000304.8-001"; exon_number 3;
ENm005.contig1	ExonAligner	CDS	1171485	1171645	.	+	2	gene_id "AP000304.8-001"; transcript_id "AP000304.8-001"; exon_number 4;
ENm005.contig1	ExonAligner	CDS	1173555	1173701	.	+	0	gene_id "AP000304.8-001"; transcript_id "AP000304.8-001"; exon_number 5;
ENm005.contig1	ExonAligner	CDS	1173914	1174105	.	+	0	gene_id "AP000304.8-001"; transcript_id "AP000304.8-001"; exon_number 6;
ENm005.contig1	ExonAligner	CDS	1181080	1181190	.	+	0	gene_id "AP000304.8-001"; transcript_id "AP000304.8-001"; exon_number 7;
ENm005.contig1	ExonAligner	CDS	1182269	1182379	.	+	0	gene_id "AP000304.8-001"; transcript_id "AP000304.8-001"; exon_number 8;
ENm005.contig1	ExonAligner	CDS	1186825	1186972	.	+	0	gene_id "AP000304.8-001"; transcript_id "AP000304.8-001"; exon_number 9;
ENm005.contig1	ExonAligner	CDS	1188868	1188933	.	+	2	gene_id "AP000304.8-001"; transcript_id "AP000304.8-001"; exon_number 10;
ENm005.contig1	ExonAligner	CDS	1189047	1189162	.	+	2	gene_id "AP000304.8-001"; transcript_id "AP000304.8-001"; exon_number 11;
ENm005.contig1	ExonAligner	CDS	1189628	1189690	.	+	0	gene_id "AP000304.8-001"; transcript_id "AP000304.8-001"; exon_number 12;
ENm005.contig1	ExonAligner	CDS	1158206	1158282	.	+	0	gene_id "AP000304.8-002"; transcript_id "AP000304.8-002"; exon_number 1;
ENm005.contig1	ExonAligner	CDS	1161424	1161590	.	+	1	gene_id "AP000304.8-002"; transcript_id "AP000304.8-002"; exon_number 2;
ENm005.contig1	ExonAligner	CDS	1171485	1171645	.	+	2	gene_id "AP000304.8-002"; transcript_id "AP000304.8-002"; exon_number 3;
ENm005.contig1	ExonAligner	CDS	1173555	1173701	.	+	0	gene_id "AP000304.8-002"; transcript_id "AP000304.8-002"; exon_number 4;
ENm005.contig1	ExonAligner	CDS	1173914	1174105	.	+	0	gene_id "AP000304.8-002"; transcript_id "AP000304.8-002"; exon_number 5;
ENm005.contig1	ExonAligner	CDS	1181080	1181190	.	+	0	gene_id "AP000304.8-002"; transcript_id "AP000304.8-002"; exon_number 6;
ENm005.contig1	ExonAligner	CDS	1182269	1182379	.	+	0	gene_id "AP000304.8-002"; transcript_id "AP000304.8-002"; exon_number 7;
ENm005.contig1	ExonAligner	CDS	1186825	1186972	.	+	0	gene_id "AP000304.8-002"; transcript_id "AP000304.8-002"; exon_number 8;
ENm005.contig1	ExonAligner	CDS	1188868	1188933	.	+	2	gene_id "AP000304.8-002"; transcript_id "AP000304.8-002"; exon_number 9;
ENm005.contig1	ExonAligner	CDS	1189047	1189162	.	+	2	gene_id "AP000304.8-002"; transcript_id "AP000304.8-002"; exon_number 10;
ENm005.contig1	ExonAligner	CDS	1189628	1189690	.	+	0	gene_id "AP000304.8-002"; transcript_id "AP000304.8-002"; exon_number 11;
ENm005.contig1	ExonAligner	CDS	1158206	1158282	.	+	0	gene_id "AP000304.8-003"; transcript_id "AP000304.8-003"; exon_number 1;
ENm005.contig1	ExonAligner	CDS	1161424	1161590	.	+	1	gene_id "AP000304.8-003"; transcript_id "AP000304.8-003"; exon_number 2;
ENm005.contig1	ExonAligner	CDS	1163994	1169917	.	+	2	gene_id "AP000304.8-003"; transcript_id "AP000304.8-003"; exon_number 3;
ENm005.contig1	ExonAligner	CDS	1171485	1171645	.	+	2	gene_id "AP000304.8-003"; transcript_id "AP000304.8-003"; exon_number 4;
ENm005.contig1	ExonAligner	CDS	1173555	1173701	.	+	0	gene_id "AP000304.8-003"; transcript_id "AP000304.8-003"; exon_number 5;
ENm005.contig1	ExonAligner	CDS	1173914	1174105	.	+	0	gene_id "AP000304.8-003"; transcript_id "AP000304.8-003"; exon_number 6;
ENm005.contig1	ExonAligner	CDS	1174210	1174464	.	+	0	gene_id "AP000304.8-003"; transcript_id "AP000304.8-003"; exon_number 7;
ENm005.contig1	ExonAligner	CDS	1191581	1191721	.	-	0	gene_id "AP000304.9-008"; transcript_id "AP000304.9-008"; exon_number 1;
ENm005.contig1	ExonAligner	CDS	1192739	1192951	.	-	0	gene_id "AP000304.9-008"; transcript_id "AP000304.9-008"; exon_number 2;
ENm005.contig1	ExonAligner	CDS	1193918	1194116	.	-	1	gene_id "AP000304.9-008"; transcript_id "AP000304.9-008"; exon_number 3;
ENm005.contig1	ExonAligner	CDS	1194558	1194662	.	-	1	gene_id "AP000304.9-008"; transcript_id "AP000304.9-008"; exon_number 4;
ENm005.contig1	ExonAligner	CDS	1194782	1194860	.	-	2	gene_id "AP000304.9-008"; transcript_id "AP000304.9-008"; exon_number 5;
ENm005.contig1	ExonAligner	CDS	1195485	1195663	.	-	1	gene_id "AP000304.9-008"; transcript_id "AP000304.9-008"; exon_number 6;
ENm005.contig1	ExonAligner	CDS	1196423	1196559	.	-	0	gene_id "AP000304.9-008"; transcript_id "AP000304.9-008"; exon_number 7;
ENm005.contig1	ExonAligner	CDS	1197578	1197778	.	-	0	gene_id "AP000304.9-008"; transcript_id "AP000304.9-008"; exon_number 8;
ENm005.contig1	ExonAligner	CDS	1199795	1199872	.	-	0	gene_id "AP000304.9-008"; transcript_id "AP000304.9-008"; exon_number 9;
ENm005.contig1	ExonAligner	CDS	1200737	1201009	.	-	0	gene_id "AP000304.9-008"; transcript_id "AP000304.9-008"; exon_number 10;
ENm005.contig1	ExonAligner	CDS	1191581	1191721	.	-	0	gene_id "AP000304.9-001"; transcript_id "AP000304.9-001"; exon_number 1;
ENm005.contig1	ExonAligner	CDS	1192739	1192951	.	-	0	gene_id "AP000304.9-001"; transcript_id "AP000304.9-001"; exon_number 2;
ENm005.contig1	ExonAligner	CDS	1193918	1194116	.	-	1	gene_id "AP000304.9-001"; transcript_id "AP000304.9-001"; exon_number 3;
ENm005.contig1	ExonAligner	CDS	1194558	1194662	.	-	1	gene_id "AP000304.9-001"; transcript_id "AP000304.9-001"; exon_number 4;
ENm005.contig1	ExonAligner	CDS	1194782	1194860	.	-	2	gene_id "AP000304.9-001"; transcript_id "AP000304.9-001"; exon_number 5;
ENm005.contig1	ExonAligner	CDS	1195485	1195663	.	-	1	gene_id "AP000304.9-001"; transcript_id "AP000304.9-001"; exon_number 6;
ENm005.contig1	ExonAligner	CDS	1196426	1196598	.	-	0	gene_id "AP000304.9-001"; transcript_id "AP000304.9-001"; exon_number 7;
ENm005.contig1	ExonAligner	CDS	1197578	1197778	.	-	0	gene_id "AP000304.9-001"; transcript_id "AP000304.9-001"; exon_number 8;
ENm005.contig1	ExonAligner	CDS	1199795	1199872	.	-	0	gene_id "AP000304.9-001"; transcript_id "AP000304.9-001"; exon_number 9;
ENm005.contig1	ExonAligner	CDS	1200737	1201009	.	-	0	gene_id "AP000304.9-001"; transcript_id "AP000304.9-001"; exon_number 10;
ENm005.contig1	ExonAligner	CDS	1191583	1191721	.	-	1	gene_id "AP000304.9-002"; transcript_id "AP000304.9-002"; exon_number 1;
ENm005.contig1	ExonAligner	CDS	1192739	1192951	.	-	1	gene_id "AP000304.9-002"; transcript_id "AP000304.9-002"; exon_number 2;
ENm005.contig1	ExonAligner	CDS	1193918	1194116	.	-	2	gene_id "AP000304.9-002"; transcript_id "AP000304.9-002"; exon_number 3;
ENm005.contig1	ExonAligner	CDS	1194558	1194662	.	-	2	gene_id "AP000304.9-002"; transcript_id "AP000304.9-002"; exon_number 4;
ENm005.contig1	ExonAligner	CDS	1194782	1194860	.	-	0	gene_id "AP000304.9-002"; transcript_id "AP000304.9-002"; exon_number 5;
ENm005.contig1	ExonAligner	CDS	1195485	1195663	.	-	2	gene_id "AP000304.9-002"; transcript_id "AP000304.9-002"; exon_number 6;
ENm005.contig1	ExonAligner	CDS	1196426	1196598	.	-	1	gene_id "AP000304.9-002"; transcript_id "AP000304.9-002"; exon_number 7;
ENm005.contig1	ExonAligner	CDS	1197578	1197778	.	-	1	gene_id "AP000304.9-002"; transcript_id "AP000304.9-002"; exon_number 8;
ENm005.contig1	ExonAligner	CDS	1200733	1201001	.	-	1	gene_id "AP000304.9-002"; transcript_id "AP000304.9-002"; exon_number 9;
ENm005.contig1	ExonAligner	CDS	1192914	1192951	.	-	2	gene_id "AP000304.9-009"; transcript_id "AP000304.9-009"; exon_number 1;
ENm005.contig1	ExonAligner	CDS	1193918	1194116	.	-	0	gene_id "AP000304.9-009"; transcript_id "AP000304.9-009"; exon_number 2;
ENm005.contig1	ExonAligner	CDS	1194558	1194662	.	-	0	gene_id "AP000304.9-009"; transcript_id "AP000304.9-009"; exon_number 3;
ENm005.contig1	ExonAligner	CDS	1196426	1196598	.	-	2	gene_id "AP000304.9-009"; transcript_id "AP000304.9-009"; exon_number 4;
ENm005.contig1	ExonAligner	CDS	1197578	1197758	.	-	2	gene_id "AP000304.9-009"; transcript_id "AP000304.9-009"; exon_number 5;
ENm005.contig1	ExonAligner	CDS	1219708	1219807	.	+	1	gene_id "AP000304.10-001"; transcript_id "AP000304.10-001"; exon_number 1;
ENm005.contig1	ExonAligner	CDS	1219104	1219149	.	+	2	gene_id "AP000304.10-001"; transcript_id "AP000304.10-001"; exon_number 2;
ENm005.contig1	ExonAligner	CDS	1216619	1216724	.	+	0	gene_id "AP000304.10-001"; transcript_id "AP000304.10-001"; exon_number 3;
ENm005.contig1	ExonAligner	CDS	1215533	1215651	.	+	2	gene_id "AP000304.10-001"; transcript_id "AP000304.10-001"; exon_number 4;
ENm005.contig1	ExonAligner	CDS	1214354	1214452	.	+	2	gene_id "AP000304.10-001"; transcript_id "AP000304.10-001"; exon_number 5;
ENm005.contig1	ExonAligner	CDS	1212213	1212324	.	+	0	gene_id "AP000304.10-001"; transcript_id "AP000304.10-001"; exon_number 6;
ENm005.contig1	ExonAligner	CDS	1211054	1211187	.	+	2	gene_id "AP000304.10-001"; transcript_id "AP000304.10-001"; exon_number 7;
ENm005.contig1	ExonAligner	CDS	1219708	1219807	.	+	1	gene_id "AP000304.10-007"; transcript_id "AP000304.10-007"; exon_number 1;
ENm005.contig1	ExonAligner	CDS	1219104	1219149	.	+	2	gene_id "AP000304.10-007"; transcript_id "AP000304.10-007"; exon_number 2;
ENm005.contig1	ExonAligner	CDS	1216619	1216724	.	+	0	gene_id "AP000304.10-007"; transcript_id "AP000304.10-007"; exon_number 3;
ENm005.contig1	ExonAligner	CDS	1215533	1215651	.	+	2	gene_id "AP000304.10-007"; transcript_id "AP000304.10-007"; exon_number 4;
ENm005.contig1	ExonAligner	CDS	1214354	1214452	.	+	2	gene_id "AP000304.10-007"; transcript_id "AP000304.10-007"; exon_number 5;
ENm005.contig1	ExonAligner	CDS	1212213	1212324	.	+	0	gene_id "AP000304.10-007"; transcript_id "AP000304.10-007"; exon_number 6;
ENm005.contig1	ExonAligner	CDS	1211054	1211187	.	+	2	gene_id "AP000304.10-007"; transcript_id "AP000304.10-007"; exon_number 7;
ENm005.contig1	ExonAligner	CDS	1219100	1219149	.	+	2	gene_id "AP000304.10-002"; transcript_id "AP000304.10-002"; exon_number 2;
ENm005.contig1	ExonAligner	CDS	1216619	1216724	.	+	0	gene_id "AP000304.10-002"; transcript_id "AP000304.10-002"; exon_number 3;
ENm005.contig1	ExonAligner	CDS	1215533	1215651	.	+	2	gene_id "AP000304.10-002"; transcript_id "AP000304.10-002"; exon_number 4;
ENm005.contig1	ExonAligner	CDS	1214354	1214452	.	+	2	gene_id "AP000304.10-002"; transcript_id "AP000304.10-002"; exon_number 5;
ENm005.contig1	ExonAligner	CDS	1212213	1212324	.	+	0	gene_id "AP000304.10-002"; transcript_id "AP000304.10-002"; exon_number 6;
ENm005.contig1	ExonAligner	CDS	1211054	1211187	.	+	2	gene_id "AP000304.10-002"; transcript_id "AP000304.10-002"; exon_number 7;
ENm005.contig1	ExonAligner	CDS	1212213	1212290	.	+	0	gene_id "AP000304.10-013"; transcript_id "AP000304.10-013"; exon_number 1;
ENm005.contig1	ExonAligner	CDS	1211054	1211187	.	+	2	gene_id "AP000304.10-013"; transcript_id "AP000304.10-013"; exon_number 2;
ENm005.contig1	ExonAligner	CDS	1268038	1268285	.	+	0	gene_id "AP000313.6-001"; transcript_id "AP000313.6-001"; exon_number 20;
ENm005.contig1	ExonAligner	CDS	1271109	1271268	.	+	1	gene_id "AP000313.6-001"; transcript_id "AP000313.6-001"; exon_number 21;
ENm005.contig1	ExonAligner	CDS	1276041	1276246	.	+	0	gene_id "AP000313.6-001"; transcript_id "AP000313.6-001"; exon_number 22;
ENm005.contig1	ExonAligner	CDS	1277009	1277085	.	+	1	gene_id "AP000313.6-001"; transcript_id "AP000313.6-001"; exon_number 23;
ENm005.contig1	ExonAligner	CDS	1281194	1281360	.	+	2	gene_id "AP000313.6-001"; transcript_id "AP000313.6-001"; exon_number 24;
ENm005.contig1	ExonAligner	CDS	1284777	1284816	.	+	0	gene_id "AP000313.6-001"; transcript_id "AP000313.6-001"; exon_number 25;
ENm005.contig1	ExonAligner	CDS	1287050	1287171	.	+	2	gene_id "AP000313.6-001"; transcript_id "AP000313.6-001"; exon_number 26;
ENm005.contig1	ExonAligner	CDS	1291584	1291695	.	+	0	gene_id "AP000313.6-001"; transcript_id "AP000313.6-001"; exon_number 27;
ENm005.contig1	ExonAligner	CDS	1294336	1294527	.	+	2	gene_id "AP000313.6-001"; transcript_id "AP000313.6-001"; exon_number 28;
ENm005.contig1	ExonAligner	CDS	1312313	1312428	.	+	2	gene_id "AP000313.6-001"; transcript_id "AP000313.6-001"; exon_number 29;
ENm005.contig1	ExonAligner	CDS	1314109	1314215	.	+	0	gene_id "AP000313.6-001"; transcript_id "AP000313.6-001"; exon_number 30;
ENm005.contig1	ExonAligner	CDS	1320525	1320708	.	+	1	gene_id "AP000313.6-001"; transcript_id "AP000313.6-001"; exon_number 31;
ENm005.contig1	ExonAligner	CDS	1323178	1323270	.	+	0	gene_id "AP000313.6-001"; transcript_id "AP000313.6-001"; exon_number 32;
ENm005.contig1	ExonAligner	CDS	1333164	1333325	.	+	0	gene_id "AP000313.6-001"; transcript_id "AP000313.6-001"; exon_number 33;
ENm005.contig1	ExonAligner	CDS	1337756	1337962	.	+	0	gene_id "AP000313.6-001"; transcript_id "AP000313.6-001"; exon_number 34;
ENm005.contig1	ExonAligner	CDS	1340627	1340703	.	+	1	gene_id "AP000313.6-001"; transcript_id "AP000313.6-001"; exon_number 36;
ENm005.contig1	ExonAligner	CDS	1341167	1341250	.	+	2	gene_id "AP000313.6-001"; transcript_id "AP000313.6-001"; exon_number 37;
ENm005.contig1	ExonAligner	CDS	1341727	1341900	.	+	2	gene_id "AP000313.6-001"; transcript_id "AP000313.6-001"; exon_number 38;
ENm005.contig1	ExonAligner	CDS	1345878	1346029	.	+	2	gene_id "AP000313.6-001"; transcript_id "AP000313.6-001"; exon_number 39;
ENm005.contig1	ExonAligner	CDS	1268038	1268285	.	+	0	gene_id "AP000313.6-002"; transcript_id "AP000313.6-002"; exon_number 20;
ENm005.contig1	ExonAligner	CDS	1271109	1271268	.	+	1	gene_id "AP000313.6-002"; transcript_id "AP000313.6-002"; exon_number 21;
ENm005.contig1	ExonAligner	CDS	1276041	1276246	.	+	0	gene_id "AP000313.6-002"; transcript_id "AP000313.6-002"; exon_number 22;
ENm005.contig1	ExonAligner	CDS	1277009	1277085	.	+	1	gene_id "AP000313.6-002"; transcript_id "AP000313.6-002"; exon_number 23;
ENm005.contig1	ExonAligner	CDS	1281194	1281360	.	+	2	gene_id "AP000313.6-002"; transcript_id "AP000313.6-002"; exon_number 24;
ENm005.contig1	ExonAligner	CDS	1284777	1284816	.	+	0	gene_id "AP000313.6-002"; transcript_id "AP000313.6-002"; exon_number 25;
ENm005.contig1	ExonAligner	CDS	1287050	1287171	.	+	2	gene_id "AP000313.6-002"; transcript_id "AP000313.6-002"; exon_number 26;
ENm005.contig1	ExonAligner	CDS	1291584	1291695	.	+	0	gene_id "AP000313.6-002"; transcript_id "AP000313.6-002"; exon_number 27;
ENm005.contig1	ExonAligner	CDS	1294336	1294527	.	+	2	gene_id "AP000313.6-002"; transcript_id "AP000313.6-002"; exon_number 28;
ENm005.contig1	ExonAligner	CDS	1268038	1268285	.	+	0	gene_id "AP000313.6-014"; transcript_id "AP000313.6-014"; exon_number 15;
ENm005.contig1	ExonAligner	CDS	1271109	1271268	.	+	1	gene_id "AP000313.6-014"; transcript_id "AP000313.6-014"; exon_number 16;
ENm005.contig1	ExonAligner	CDS	1276041	1276246	.	+	0	gene_id "AP000313.6-014"; transcript_id "AP000313.6-014"; exon_number 17;
ENm005.contig1	ExonAligner	CDS	1277009	1277085	.	+	1	gene_id "AP000313.6-014"; transcript_id "AP000313.6-014"; exon_number 18;
ENm005.contig1	ExonAligner	CDS	1287050	1287171	.	+	2	gene_id "AP000313.6-014"; transcript_id "AP000313.6-014"; exon_number 19;
ENm005.contig1	ExonAligner	CDS	1291584	1291695	.	+	0	gene_id "AP000313.6-014"; transcript_id "AP000313.6-014"; exon_number 20;
ENm005.contig1	ExonAligner	CDS	1294336	1294527	.	+	2	gene_id "AP000313.6-014"; transcript_id "AP000313.6-014"; exon_number 21;
ENm005.contig1	ExonAligner	CDS	1268038	1268285	.	+	0	gene_id "AP000313.6-003"; transcript_id "AP000313.6-003"; exon_number 4;
ENm005.contig1	ExonAligner	CDS	1271109	1271268	.	+	1	gene_id "AP000313.6-003"; transcript_id "AP000313.6-003"; exon_number 5;
ENm005.contig1	ExonAligner	CDS	1276041	1276246	.	+	0	gene_id "AP000313.6-003"; transcript_id "AP000313.6-003"; exon_number 6;
ENm005.contig1	ExonAligner	CDS	1277009	1277085	.	+	1	gene_id "AP000313.6-003"; transcript_id "AP000313.6-003"; exon_number 7;
ENm005.contig1	ExonAligner	CDS	1287050	1287171	.	+	2	gene_id "AP000313.6-003"; transcript_id "AP000313.6-003"; exon_number 8;
ENm005.contig1	ExonAligner	CDS	1291584	1291695	.	+	0	gene_id "AP000313.6-003"; transcript_id "AP000313.6-003"; exon_number 9;
ENm005.contig1	ExonAligner	CDS	1294336	1294527	.	+	2	gene_id "AP000313.6-003"; transcript_id "AP000313.6-003"; exon_number 10;
ENm005.contig1	ExonAligner	CDS	1276158	1276246	.	+	2	gene_id "AP000313.6-006"; transcript_id "AP000313.6-006"; exon_number 1;
ENm005.contig1	ExonAligner	CDS	1277009	1277085	.	+	1	gene_id "AP000313.6-006"; transcript_id "AP000313.6-006"; exon_number 2;
ENm005.contig1	ExonAligner	CDS	1284777	1284816	.	+	2	gene_id "AP000313.6-006"; transcript_id "AP000313.6-006"; exon_number 3;
ENm005.contig1	ExonAligner	CDS	1314121	1314215	.	+	2	gene_id "AP000313.6-004"; transcript_id "AP000313.6-004"; exon_number 1;
ENm005.contig1	ExonAligner	CDS	1320525	1320708	.	+	1	gene_id "AP000313.6-004"; transcript_id "AP000313.6-004"; exon_number 2;
ENm005.contig1	ExonAligner	CDS	1323178	1323270	.	+	0	gene_id "AP000313.6-004"; transcript_id "AP000313.6-004"; exon_number 3;
ENm005.contig1	ExonAligner	CDS	1337756	1337962	.	+	0	gene_id "AP000313.6-004"; transcript_id "AP000313.6-004"; exon_number 4;
ENm005.contig1	ExonAligner	CDS	1340627	1340703	.	+	1	gene_id "AP000313.6-004"; transcript_id "AP000313.6-004"; exon_number 6;
ENm005.contig1	ExonAligner	CDS	1341167	1341250	.	+	2	gene_id "AP000313.6-004"; transcript_id "AP000313.6-004"; exon_number 7;
ENm005.contig1	ExonAligner	CDS	1341727	1341797	.	+	2	gene_id "AP000313.6-004"; transcript_id "AP000313.6-004"; exon_number 8;
ENm005.contig1	ExonAligner	CDS	1333167	1333328	.	+	0	gene_id "AP000313.6-005"; transcript_id "AP000313.6-005"; exon_number 1;
ENm005.contig1	ExonAligner	CDS	1340627	1340703	.	+	1	gene_id "AP000313.6-005"; transcript_id "AP000313.6-005"; exon_number 3;
ENm005.contig1	ExonAligner	CDS	1341167	1341250	.	+	2	gene_id "AP000313.6-005"; transcript_id "AP000313.6-005"; exon_number 4;
ENm005.contig1	ExonAligner	CDS	1341727	1341797	.	+	2	gene_id "AP000313.6-005"; transcript_id "AP000313.6-005"; exon_number 5;
ENm005.contig1	ExonAligner	CDS	1362668	1362781	.	-	0	gene_id "AP000313.5-001"; transcript_id "AP000313.5-001"; exon_number 1;
ENm005.contig1	ExonAligner	CDS	1363100	1363186	.	-	0	gene_id "AP000313.5-001"; transcript_id "AP000313.5-001"; exon_number 2;
ENm005.contig1	ExonAligner	CDS	1364927	1365039	.	-	2	gene_id "AP000313.5-001"; transcript_id "AP000313.5-001"; exon_number 3;
ENm005.contig1	ExonAligner	CDS	1365825	1365954	.	-	0	gene_id "AP000313.5-001"; transcript_id "AP000313.5-001"; exon_number 4;
ENm005.contig1	ExonAligner	CDS	1367385	1367495	.	-	0	gene_id "AP000313.5-001"; transcript_id "AP000313.5-001"; exon_number 5;
ENm005.contig1	ExonAligner	CDS	1368676	1368726	.	-	0	gene_id "AP000313.5-001"; transcript_id "AP000313.5-001"; exon_number 6;
ENm005.contig1	ExonAligner	CDS	1369849	1369884	.	-	0	gene_id "AP000313.5-001"; transcript_id "AP000313.5-001"; exon_number 7;
ENm006.contig1	ExonAligner	CDS	34941	35057	.	-	0	gene_id "CTD-2173L12.1-001"; transcript_id "CTD-2173L12.1-001"; exon_number 1;
ENm006.contig1	ExonAligner	CDS	37027	37143	.	-	0	gene_id "CTD-2173L12.1-001"; transcript_id "CTD-2173L12.1-001"; exon_number 2;
ENm006.contig1	ExonAligner	CDS	55332	55434	.	-	1	gene_id "CTD-2173L12.1-001"; transcript_id "CTD-2173L12.1-001"; exon_number 3;
ENm006.contig1	ExonAligner	CDS	56559	56640	.	-	2	gene_id "CTD-2173L12.1-001"; transcript_id "CTD-2173L12.1-001"; exon_number 4;
ENm006.contig1	ExonAligner	CDS	62478	62697	.	-	0	gene_id "CTD-2173L12.1-001"; transcript_id "CTD-2173L12.1-001"; exon_number 5;
ENm006.contig1	ExonAligner	CDS	63177	63226	.	-	2	gene_id "CTD-2173L12.1-001"; transcript_id "CTD-2173L12.1-001"; exon_number 6;
ENm006.contig1	ExonAligner	CDS	75364	75839	.	-	1	gene_id "CTD-2173L12.1-001"; transcript_id "CTD-2173L12.1-001"; exon_number 7;
ENm006.contig1	ExonAligner	CDS	76428	76638	.	-	2	gene_id "CTD-2173L12.1-001"; transcript_id "CTD-2173L12.1-001"; exon_number 8;
ENm006.contig1	ExonAligner	CDS	79416	79719	.	-	0	gene_id "CTD-2173L12.1-001"; transcript_id "CTD-2173L12.1-001"; exon_number 9;
ENm006.contig1	ExonAligner	CDS	139140	139211	.	-	0	gene_id "CTD-2173L12.1-001"; transcript_id "CTD-2173L12.1-001"; exon_number 10;
ENm006.contig1	ExonAligner	CDS	34941	35057	.	-	0	gene_id "CTD-2173L12.1-005"; transcript_id "CTD-2173L12.1-005"; exon_number 1;
ENm006.contig1	ExonAligner	CDS	55332	55434	.	-	1	gene_id "CTD-2173L12.1-005"; transcript_id "CTD-2173L12.1-005"; exon_number 2;
ENm006.contig1	ExonAligner	CDS	56559	56640	.	-	2	gene_id "CTD-2173L12.1-005"; transcript_id "CTD-2173L12.1-005"; exon_number 3;
ENm006.contig1	ExonAligner	CDS	62478	62697	.	-	0	gene_id "CTD-2173L12.1-005"; transcript_id "CTD-2173L12.1-005"; exon_number 4;
ENm006.contig1	ExonAligner	CDS	63177	63226	.	-	2	gene_id "CTD-2173L12.1-005"; transcript_id "CTD-2173L12.1-005"; exon_number 5;
ENm006.contig1	ExonAligner	CDS	75364	75839	.	-	1	gene_id "CTD-2173L12.1-005"; transcript_id "CTD-2173L12.1-005"; exon_number 6;
ENm006.contig1	ExonAligner	CDS	76428	76641	.	-	2	gene_id "CTD-2173L12.1-005"; transcript_id "CTD-2173L12.1-005"; exon_number 7;
ENm006.contig1	ExonAligner	CDS	79416	79719	.	-	0	gene_id "CTD-2173L12.1-005"; transcript_id "CTD-2173L12.1-005"; exon_number 8;
ENm006.contig1	ExonAligner	CDS	139140	139211	.	-	0	gene_id "CTD-2173L12.1-005"; transcript_id "CTD-2173L12.1-005"; exon_number 9;
ENm006.contig1	ExonAligner	CDS	75746	75842	.	-	1	gene_id "CTD-2173L12.1-002"; transcript_id "CTD-2173L12.1-002"; exon_number 1;
ENm006.contig1	ExonAligner	CDS	76428	76641	.	-	2	gene_id "CTD-2173L12.1-002"; transcript_id "CTD-2173L12.1-002"; exon_number 2;
ENm006.contig1	ExonAligner	CDS	79416	79719	.	-	0	gene_id "CTD-2173L12.1-002"; transcript_id "CTD-2173L12.1-002"; exon_number 3;
ENm006.contig1	ExonAligner	CDS	139140	139211	.	-	0	gene_id "CTD-2173L12.1-002"; transcript_id "CTD-2173L12.1-002"; exon_number 4;
ENm006.contig1	ExonAligner	CDS	151433	151448	.	+	0	gene_id "RP11-115M6.2-001"; transcript_id "RP11-115M6.2-001"; exon_number 1;
ENm006.contig1	ExonAligner	CDS	152127	152191	.	+	2	gene_id "RP11-115M6.2-001"; transcript_id "RP11-115M6.2-001"; exon_number 2;
ENm006.contig1	ExonAligner	CDS	152600	152680	.	+	0	gene_id "RP11-115M6.2-001"; transcript_id "RP11-115M6.2-001"; exon_number 3;
ENm006.contig1	ExonAligner	CDS	154556	154647	.	+	0	gene_id "RP11-115M6.2-001"; transcript_id "RP11-115M6.2-001"; exon_number 4;
ENm006.contig1	ExonAligner	CDS	154823	155007	.	+	1	gene_id "RP11-115M6.2-001"; transcript_id "RP11-115M6.2-001"; exon_number 5;
ENm006.contig1	ExonAligner	CDS	155299	155363	.	+	2	gene_id "RP11-115M6.2-001"; transcript_id "RP11-115M6.2-001"; exon_number 6;
ENm006.contig1	ExonAligner	CDS	155661	155787	.	+	0	gene_id "RP11-115M6.2-001"; transcript_id "RP11-115M6.2-001"; exon_number 7;
ENm006.contig1	ExonAligner	CDS	156019	156149	.	+	2	gene_id "RP11-115M6.2-001"; transcript_id "RP11-115M6.2-001"; exon_number 8;
ENm006.contig1	ExonAligner	CDS	156657	156800	.	+	0	gene_id "RP11-115M6.2-001"; transcript_id "RP11-115M6.2-001"; exon_number 9;
ENm006.contig1	ExonAligner	CDS	158528	158648	.	+	0	gene_id "RP11-115M6.2-001"; transcript_id "RP11-115M6.2-001"; exon_number 10;
ENm006.contig1	ExonAligner	CDS	159452	159564	.	+	2	gene_id "RP11-115M6.2-001"; transcript_id "RP11-115M6.2-001"; exon_number 11;
ENm006.contig1	ExonAligner	CDS	160167	160270	.	+	0	gene_id "RP11-115M6.2-001"; transcript_id "RP11-115M6.2-001"; exon_number 12;
ENm006.contig1	ExonAligner	CDS	160695	160773	.	+	1	gene_id "RP11-115M6.2-001"; transcript_id "RP11-115M6.2-001"; exon_number 13;
ENm006.contig1	ExonAligner	CDS	161837	161977	.	+	0	gene_id "RP11-115M6.2-001"; transcript_id "RP11-115M6.2-001"; exon_number 14;
ENm006.contig1	ExonAligner	CDS	162892	162948	.	+	0	gene_id "RP11-115M6.2-001"; transcript_id "RP11-115M6.2-001"; exon_number 15;
ENm006.contig1	ExonAligner	CDS	168384	168563	.	-	0	gene_id "RP11-115M6.1-006"; transcript_id "RP11-115M6.1-006"; exon_number 1;
ENm006.contig1	ExonAligner	CDS	169916	169990	.	-	0	gene_id "RP11-115M6.1-006"; transcript_id "RP11-115M6.1-006"; exon_number 2;
ENm006.contig1	ExonAligner	CDS	170142	170344	.	-	2	gene_id "RP11-115M6.1-006"; transcript_id "RP11-115M6.1-006"; exon_number 3;
ENm006.contig1	ExonAligner	CDS	171558	171638	.	-	2	gene_id "RP11-115M6.1-006"; transcript_id "RP11-115M6.1-006"; exon_number 4;
ENm006.contig1	ExonAligner	CDS	172106	172180	.	-	2	gene_id "RP11-115M6.1-006"; transcript_id "RP11-115M6.1-006"; exon_number 5;
ENm006.contig1	ExonAligner	CDS	173593	173693	.	-	1	gene_id "RP11-115M6.1-006"; transcript_id "RP11-115M6.1-006"; exon_number 6;
ENm006.contig1	ExonAligner	CDS	175097	175293	.	-	0	gene_id "RP11-115M6.1-006"; transcript_id "RP11-115M6.1-006"; exon_number 7;
ENm006.contig1	ExonAligner	CDS	185400	185468	.	-	0	gene_id "RP11-115M6.1-006"; transcript_id "RP11-115M6.1-006"; exon_number 8;
ENm006.contig1	ExonAligner	CDS	191860	191945	.	-	2	gene_id "RP11-115M6.1-006"; transcript_id "RP11-115M6.1-006"; exon_number 9;
ENm006.contig1	ExonAligner	CDS	175195	175293	.	-	0	gene_id "RP11-115M6.1-002"; transcript_id "RP11-115M6.1-002"; exon_number 1;
ENm006.contig1	ExonAligner	CDS	185400	185468	.	-	0	gene_id "RP11-115M6.1-002"; transcript_id "RP11-115M6.1-002"; exon_number 2;
ENm006.contig1	ExonAligner	CDS	191860	191945	.	-	2	gene_id "RP11-115M6.1-002"; transcript_id "RP11-115M6.1-002"; exon_number 3;
ENm006.contig1	ExonAligner	CDS	185435	185468	.	-	0	gene_id "RP11-115M6.1-005"; transcript_id "RP11-115M6.1-005"; exon_number 1;
ENm006.contig1	ExonAligner	CDS	191860	191945	.	-	2	gene_id "RP11-115M6.1-005"; transcript_id "RP11-115M6.1-005"; exon_number 2;
ENm006.contig1	ExonAligner	CDS	261623	261698	.	+	1	gene_id "GS1-273L24.1-001"; transcript_id "GS1-273L24.1-001"; exon_number 3;
ENm006.contig1	ExonAligner	CDS	272805	272936	.	+	0	gene_id "GS1-273L24.1-001"; transcript_id "GS1-273L24.1-001"; exon_number 4;
ENm006.contig1	ExonAligner	CDS	282039	282116	.	+	0	gene_id "GS1-273L24.1-001"; transcript_id "GS1-273L24.1-001"; exon_number 5;
ENm006.contig1	ExonAligner	CDS	261623	261698	.	+	1	gene_id "GS1-273L24.1-004"; transcript_id "GS1-273L24.1-004"; exon_number 3;
ENm006.contig1	ExonAligner	CDS	272805	272936	.	+	0	gene_id "GS1-273L24.1-004"; transcript_id "GS1-273L24.1-004"; exon_number 4;
ENm006.contig1	ExonAligner	CDS	282039	282116	.	+	0	gene_id "GS1-273L24.1-004"; transcript_id "GS1-273L24.1-004"; exon_number 5;
ENm006.contig1	ExonAligner	CDS	292511	292659	.	+	2	gene_id "GS1-273L24.4-005"; transcript_id "GS1-273L24.4-005"; exon_number 1;
ENm006.contig1	ExonAligner	CDS	290445	290502	.	+	0	gene_id "GS1-273L24.4-005"; transcript_id "GS1-273L24.4-005"; exon_number 2;
ENm006.contig1	ExonAligner	CDS	292511	292659	.	+	2	gene_id "GS1-273L24.4-001"; transcript_id "GS1-273L24.4-001"; exon_number 1;
ENm006.contig1	ExonAligner	CDS	290445	290502	.	+	0	gene_id "GS1-273L24.4-001"; transcript_id "GS1-273L24.4-001"; exon_number 2;
ENm006.contig1	ExonAligner	CDS	292511	292659	.	+	2	gene_id "GS1-273L24.4-004"; transcript_id "GS1-273L24.4-004"; exon_number 1;
ENm006.contig1	ExonAligner	CDS	290445	290502	.	+	0	gene_id "GS1-273L24.4-004"; transcript_id "GS1-273L24.4-004"; exon_number 2;
ENm006.contig1	ExonAligner	CDS	296205	296252	.	-	0	gene_id "GS1-273L24.4-002"; transcript_id "GS1-273L24.4-002"; exon_number 1;
ENm006.contig1	ExonAligner	CDS	296328	296498	.	-	0	gene_id "GS1-273L24.4-002"; transcript_id "GS1-273L24.4-002"; exon_number 2;
ENm006.contig1	ExonAligner	CDS	296609	296713	.	-	0	gene_id "GS1-273L24.4-002"; transcript_id "GS1-273L24.4-002"; exon_number 3;
ENm006.contig1	ExonAligner	CDS	296205	296252	.	-	0	gene_id "GS1-273L24.4-006"; transcript_id "GS1-273L24.4-006"; exon_number 1;
ENm006.contig1	ExonAligner	CDS	296328	296498	.	-	0	gene_id "GS1-273L24.4-006"; transcript_id "GS1-273L24.4-006"; exon_number 2;
ENm006.contig1	ExonAligner	CDS	296609	296713	.	-	0	gene_id "GS1-273L24.4-006"; transcript_id "GS1-273L24.4-006"; exon_number 3;
ENm006.contig1	ExonAligner	CDS	302081	302194	.	+	0	gene_id "RP11-143H17.2-002"; transcript_id "RP11-143H17.2-002"; exon_number 1;
ENm006.contig1	ExonAligner	CDS	305545	305599	.	+	1	gene_id "RP11-143H17.2-002"; transcript_id "RP11-143H17.2-002"; exon_number 3;
ENm006.contig1	ExonAligner	CDS	309797	309916	.	+	0	gene_id "RP11-143H17.2-002"; transcript_id "RP11-143H17.2-002"; exon_number 4;
ENm006.contig1	ExonAligner	CDS	311741	311822	.	+	0	gene_id "RP11-143H17.2-002"; transcript_id "RP11-143H17.2-002"; exon_number 5;
ENm006.contig1	ExonAligner	CDS	315020	315102	.	+	2	gene_id "RP11-143H17.2-002"; transcript_id "RP11-143H17.2-002"; exon_number 6;
ENm006.contig1	ExonAligner	CDS	316073	316122	.	+	0	gene_id "RP11-143H17.2-002"; transcript_id "RP11-143H17.2-002"; exon_number 7;
ENm006.contig1	ExonAligner	CDS	358019	358150	.	+	1	gene_id "RP11-143H17.2-002"; transcript_id "RP11-143H17.2-002"; exon_number 8;
ENm006.contig1	ExonAligner	CDS	358711	358754	.	+	1	gene_id "RP11-143H17.2-002"; transcript_id "RP11-143H17.2-002"; exon_number 9;
ENm006.contig1	ExonAligner	CDS	361727	361878	.	+	2	gene_id "RP11-143H17.2-002"; transcript_id "RP11-143H17.2-002"; exon_number 10;
ENm006.contig1	ExonAligner	CDS	302081	302194	.	+	0	gene_id "RP11-143H17.2-001"; transcript_id "RP11-143H17.2-001"; exon_number 1;
ENm006.contig1	ExonAligner	CDS	305545	305599	.	+	1	gene_id "RP11-143H17.2-001"; transcript_id "RP11-143H17.2-001"; exon_number 3;
ENm006.contig1	ExonAligner	CDS	309797	309916	.	+	0	gene_id "RP11-143H17.2-001"; transcript_id "RP11-143H17.2-001"; exon_number 4;
ENm006.contig1	ExonAligner	CDS	311741	311822	.	+	0	gene_id "RP11-143H17.2-001"; transcript_id "RP11-143H17.2-001"; exon_number 5;
ENm006.contig1	ExonAligner	CDS	315020	315102	.	+	2	gene_id "RP11-143H17.2-001"; transcript_id "RP11-143H17.2-001"; exon_number 6;
ENm006.contig1	ExonAligner	CDS	316073	316122	.	+	0	gene_id "RP11-143H17.2-001"; transcript_id "RP11-143H17.2-001"; exon_number 7;
ENm006.contig1	ExonAligner	CDS	334242	334310	.	+	1	gene_id "RP11-143H17.2-001"; transcript_id "RP11-143H17.2-001"; exon_number 8;
ENm006.contig1	ExonAligner	CDS	358019	358150	.	+	1	gene_id "RP11-143H17.2-001"; transcript_id "RP11-143H17.2-001"; exon_number 9;
ENm006.contig1	ExonAligner	CDS	358711	358754	.	+	1	gene_id "RP11-143H17.2-001"; transcript_id "RP11-143H17.2-001"; exon_number 10;
ENm006.contig1	ExonAligner	CDS	361727	361878	.	+	2	gene_id "RP11-143H17.2-001"; transcript_id "RP11-143H17.2-001"; exon_number 11;
ENm007.contig41	ExonAligner	CDS	5692	5952	.	-	0	gene_id "AC008440.7-001"; transcript_id "AC008440.7-001"; exon_number 5;
ENm007.contig47	ExonAligner	CDS	11335	11457	.	-	0	gene_id "AC012314.5-003"; transcript_id "AC012314.5-003"; exon_number 1;
ENm007.contig47	ExonAligner	CDS	11853	12074	.	-	0	gene_id "AC012314.5-003"; transcript_id "AC012314.5-003"; exon_number 2;
ENm007.contig47	ExonAligner	CDS	12161	12230	.	-	1	gene_id "AC012314.5-003"; transcript_id "AC012314.5-003"; exon_number 3;
ENm007.contig47	ExonAligner	CDS	11335	11457	.	-	0	gene_id "AC012314.5-001"; transcript_id "AC012314.5-001"; exon_number 1;
ENm007.contig47	ExonAligner	CDS	11853	12074	.	-	0	gene_id "AC012314.5-001"; transcript_id "AC012314.5-001"; exon_number 2;
ENm007.contig47	ExonAligner	CDS	12161	12230	.	-	1	gene_id "AC012314.5-001"; transcript_id "AC012314.5-001"; exon_number 3;
ENm007.contig60	ExonAligner	CDS	1115	1291	.	+	0	gene_id "AC012314.7-005"; transcript_id "AC012314.7-005"; exon_number 1;
ENm007.contig60	ExonAligner	CDS	1416	1476	.	+	0	gene_id "AC012314.7-005"; transcript_id "AC012314.7-005"; exon_number 2;
ENm007.contig60	ExonAligner	CDS	1965	2033	.	+	2	gene_id "AC012314.7-005"; transcript_id "AC012314.7-005"; exon_number 3;
ENm007.contig60	ExonAligner	CDS	3384	3481	.	+	2	gene_id "AC012314.7-005"; transcript_id "AC012314.7-005"; exon_number 4;
ENm007.contig60	ExonAligner	CDS	4593	4699	.	+	0	gene_id "AC012314.7-005"; transcript_id "AC012314.7-005"; exon_number 5;
ENm007.contig60	ExonAligner	CDS	6982	7137	.	+	2	gene_id "AC012314.7-005"; transcript_id "AC012314.7-005"; exon_number 7;
ENm007.contig60	ExonAligner	CDS	1115	1291	.	+	0	gene_id "AC012314.7-002"; transcript_id "AC012314.7-002"; exon_number 1;
ENm007.contig60	ExonAligner	CDS	1416	1476	.	+	0	gene_id "AC012314.7-002"; transcript_id "AC012314.7-002"; exon_number 2;
ENm007.contig60	ExonAligner	CDS	1965	2033	.	+	2	gene_id "AC012314.7-002"; transcript_id "AC012314.7-002"; exon_number 3;
ENm007.contig60	ExonAligner	CDS	3384	3481	.	+	2	gene_id "AC012314.7-002"; transcript_id "AC012314.7-002"; exon_number 4;
ENm007.contig60	ExonAligner	CDS	4593	4699	.	+	0	gene_id "AC012314.7-002"; transcript_id "AC012314.7-002"; exon_number 5;
ENm007.contig60	ExonAligner	CDS	6982	7139	.	+	2	gene_id "AC012314.7-002"; transcript_id "AC012314.7-002"; exon_number 7;
ENm007.contig60	ExonAligner	CDS	1115	1291	.	+	0	gene_id "AC012314.7-006"; transcript_id "AC012314.7-006"; exon_number 1;
ENm007.contig60	ExonAligner	CDS	1416	1476	.	+	0	gene_id "AC012314.7-006"; transcript_id "AC012314.7-006"; exon_number 2;
ENm007.contig60	ExonAligner	CDS	1965	2033	.	+	2	gene_id "AC012314.7-006"; transcript_id "AC012314.7-006"; exon_number 3;
ENm007.contig60	ExonAligner	CDS	3384	3481	.	+	2	gene_id "AC012314.7-006"; transcript_id "AC012314.7-006"; exon_number 4;
ENm007.contig60	ExonAligner	CDS	4593	4699	.	+	0	gene_id "AC012314.7-006"; transcript_id "AC012314.7-006"; exon_number 5;
ENm007.contig60	ExonAligner	CDS	6982	7113	.	+	2	gene_id "AC012314.7-006"; transcript_id "AC012314.7-006"; exon_number 7;
ENm007.contig60	ExonAligner	CDS	1115	1291	.	+	0	gene_id "AC012314.7-009"; transcript_id "AC012314.7-009"; exon_number 1;
ENm007.contig60	ExonAligner	CDS	1416	1476	.	+	0	gene_id "AC012314.7-009"; transcript_id "AC012314.7-009"; exon_number 2;
ENm007.contig60	ExonAligner	CDS	1965	2033	.	+	2	gene_id "AC012314.7-009"; transcript_id "AC012314.7-009"; exon_number 3;
ENm007.contig60	ExonAligner	CDS	3384	3481	.	+	2	gene_id "AC012314.7-009"; transcript_id "AC012314.7-009"; exon_number 4;
ENm007.contig60	ExonAligner	CDS	4593	4699	.	+	0	gene_id "AC012314.7-009"; transcript_id "AC012314.7-009"; exon_number 5;
ENm007.contig60	ExonAligner	CDS	6982	7066	.	+	2	gene_id "AC012314.7-009"; transcript_id "AC012314.7-009"; exon_number 7;
ENm007.contig60	ExonAligner	CDS	1115	1291	.	+	0	gene_id "AC012314.7-003"; transcript_id "AC012314.7-003"; exon_number 1;
ENm007.contig60	ExonAligner	CDS	1416	1476	.	+	0	gene_id "AC012314.7-003"; transcript_id "AC012314.7-003"; exon_number 2;
ENm007.contig60	ExonAligner	CDS	1965	2033	.	+	2	gene_id "AC012314.7-003"; transcript_id "AC012314.7-003"; exon_number 3;
ENm007.contig60	ExonAligner	CDS	3384	3481	.	+	2	gene_id "AC012314.7-003"; transcript_id "AC012314.7-003"; exon_number 4;
ENm007.contig60	ExonAligner	CDS	4593	4699	.	+	0	gene_id "AC012314.7-003"; transcript_id "AC012314.7-003"; exon_number 5;
ENm007.contig60	ExonAligner	CDS	6982	7139	.	+	2	gene_id "AC012314.7-003"; transcript_id "AC012314.7-003"; exon_number 7;
ENm007.contig9	ExonAligner	CDS	4064	4131	.	+	2	gene_id "AC012314.9-001"; transcript_id "AC012314.9-001"; exon_number 2;
ENm007.contig9	ExonAligner	CDS	4396	4470	.	+	0	gene_id "AC012314.9-001"; transcript_id "AC012314.9-001"; exon_number 3;
ENm007.contig9	ExonAligner	CDS	4619	4708	.	+	0	gene_id "AC012314.9-001"; transcript_id "AC012314.9-001"; exon_number 4;
ENm007.contig9	ExonAligner	CDS	4890	5018	.	+	0	gene_id "AC012314.9-001"; transcript_id "AC012314.9-001"; exon_number 5;
ENm007.contig9	ExonAligner	CDS	5116	5211	.	+	0	gene_id "AC012314.9-001"; transcript_id "AC012314.9-001"; exon_number 6;
ENm007.contig9	ExonAligner	CDS	4064	4131	.	+	2	gene_id "AC012314.9-004"; transcript_id "AC012314.9-004"; exon_number 2;
ENm007.contig9	ExonAligner	CDS	4396	4470	.	+	0	gene_id "AC012314.9-004"; transcript_id "AC012314.9-004"; exon_number 3;
ENm007.contig9	ExonAligner	CDS	4619	4708	.	+	0	gene_id "AC012314.9-004"; transcript_id "AC012314.9-004"; exon_number 4;
ENm007.contig9	ExonAligner	CDS	4890	5018	.	+	0	gene_id "AC012314.9-004"; transcript_id "AC012314.9-004"; exon_number 5;
ENm007.contig9	ExonAligner	CDS	5116	5211	.	+	0	gene_id "AC012314.9-004"; transcript_id "AC012314.9-004"; exon_number 6;
ENm007.contig9	ExonAligner	CDS	4890	5018	.	+	0	gene_id "AC012314.9-009"; transcript_id "AC012314.9-009"; exon_number 2;
ENm007.contig9	ExonAligner	CDS	5116	5211	.	+	0	gene_id "AC012314.9-009"; transcript_id "AC012314.9-009"; exon_number 3;
ENm007.contig9	ExonAligner	CDS	5116	5211	.	+	0	gene_id "AC012314.9-008"; transcript_id "AC012314.9-008"; exon_number 1;
ENm007.contig51	ExonAligner	CDS	10438	10642	.	+	1	gene_id "AC012314.10-001"; transcript_id "AC012314.10-001"; exon_number 1;
ENm007.contig51	ExonAligner	CDS	9231	9490	.	+	0	gene_id "AC012314.10-001"; transcript_id "AC012314.10-001"; exon_number 2;
ENm007.contig51	ExonAligner	CDS	7311	7490	.	+	0	gene_id "AC012314.10-001"; transcript_id "AC012314.10-001"; exon_number 3;
ENm007.contig51	ExonAligner	CDS	5377	5508	.	+	0	gene_id "AC012314.10-001"; transcript_id "AC012314.10-001"; exon_number 4;
ENm007.contig51	ExonAligner	CDS	4456	4524	.	+	0	gene_id "AC012314.11-001"; transcript_id "AC012314.11-001"; exon_number 1;
ENm007.contig51	ExonAligner	CDS	4280	4358	.	+	1	gene_id "AC012314.11-001"; transcript_id "AC012314.11-001"; exon_number 2;
ENm007.contig51	ExonAligner	CDS	3844	3999	.	+	1	gene_id "AC012314.11-001"; transcript_id "AC012314.11-001"; exon_number 3;
ENm007.contig51	ExonAligner	CDS	3615	3745	.	+	0	gene_id "AC012314.11-001"; transcript_id "AC012314.11-001"; exon_number 4;
ENm007.contig51	ExonAligner	CDS	2848	3031	.	+	1	gene_id "AC012314.11-001"; transcript_id "AC012314.11-001"; exon_number 5;
ENm007.contig51	ExonAligner	CDS	2432	2520	.	+	0	gene_id "AC012314.11-001"; transcript_id "AC012314.11-001"; exon_number 6;
ENm007.contig51	ExonAligner	CDS	1934	2054	.	+	1	gene_id "AC012314.11-001"; transcript_id "AC012314.11-001"; exon_number 7;
ENm007.contig51	ExonAligner	CDS	1517	1680	.	+	0	gene_id "AC012314.11-001"; transcript_id "AC012314.11-001"; exon_number 8;
ENm007.contig51	ExonAligner	CDS	1107	1274	.	+	0	gene_id "AC012314.11-001"; transcript_id "AC012314.11-001"; exon_number 9;
ENm007.contig51	ExonAligner	CDS	462	609	.	+	1	gene_id "AC012314.11-001"; transcript_id "AC012314.11-001"; exon_number 10;
ENm007.contig51	ExonAligner	CDS	4456	4524	.	+	0	gene_id "AC012314.11-011"; transcript_id "AC012314.11-011"; exon_number 1;
ENm007.contig51	ExonAligner	CDS	4280	4358	.	+	1	gene_id "AC012314.11-011"; transcript_id "AC012314.11-011"; exon_number 2;
ENm007.contig51	ExonAligner	CDS	3844	3999	.	+	1	gene_id "AC012314.11-011"; transcript_id "AC012314.11-011"; exon_number 3;
ENm007.contig51	ExonAligner	CDS	3615	3745	.	+	0	gene_id "AC012314.11-011"; transcript_id "AC012314.11-011"; exon_number 4;
ENm007.contig51	ExonAligner	CDS	2848	3031	.	+	1	gene_id "AC012314.11-011"; transcript_id "AC012314.11-011"; exon_number 5;
ENm007.contig51	ExonAligner	CDS	2432	2520	.	+	0	gene_id "AC012314.11-011"; transcript_id "AC012314.11-011"; exon_number 6;
ENm007.contig51	ExonAligner	CDS	1934	2054	.	+	1	gene_id "AC012314.11-011"; transcript_id "AC012314.11-011"; exon_number 7;
ENm007.contig51	ExonAligner	CDS	1517	1680	.	+	0	gene_id "AC012314.11-011"; transcript_id "AC012314.11-011"; exon_number 8;
ENm007.contig51	ExonAligner	CDS	1107	1274	.	+	0	gene_id "AC012314.11-011"; transcript_id "AC012314.11-011"; exon_number 9;
ENm007.contig51	ExonAligner	CDS	462	609	.	+	1	gene_id "AC012314.11-011"; transcript_id "AC012314.11-011"; exon_number 10;
ENm007.contig46	ExonAligner	CDS	7050	7292	.	+	0	gene_id "AC012314.13-006"; transcript_id "AC012314.13-006"; exon_number 1;
ENm007.contig46	ExonAligner	CDS	8172	8416	.	+	0	gene_id "AC012314.13-006"; transcript_id "AC012314.13-006"; exon_number 2;
ENm007.contig46	ExonAligner	CDS	8591	8830	.	+	2	gene_id "AC012314.13-006"; transcript_id "AC012314.13-006"; exon_number 3;
ENm007.contig46	ExonAligner	CDS	7050	7292	.	+	0	gene_id "AC012314.13-001"; transcript_id "AC012314.13-001"; exon_number 1;
ENm007.contig46	ExonAligner	CDS	8172	8416	.	+	0	gene_id "AC012314.13-001"; transcript_id "AC012314.13-001"; exon_number 2;
ENm007.contig46	ExonAligner	CDS	8591	8848	.	+	2	gene_id "AC012314.13-001"; transcript_id "AC012314.13-001"; exon_number 3;
ENm007.contig46	ExonAligner	CDS	11311	11498	.	+	2	gene_id "AC012314.13-001"; transcript_id "AC012314.13-001"; exon_number 4;
ENm007.contig46	ExonAligner	CDS	7050	7292	.	+	0	gene_id "AC012314.13-005"; transcript_id "AC012314.13-005"; exon_number 1;
ENm007.contig46	ExonAligner	CDS	8172	8416	.	+	0	gene_id "AC012314.13-005"; transcript_id "AC012314.13-005"; exon_number 2;
ENm007.contig46	ExonAligner	CDS	8591	8848	.	+	2	gene_id "AC012314.13-005"; transcript_id "AC012314.13-005"; exon_number 3;
ENm007.contig46	ExonAligner	CDS	7050	7292	.	+	0	gene_id "AC012314.13-003"; transcript_id "AC012314.13-003"; exon_number 1;
ENm007.contig46	ExonAligner	CDS	8172	8416	.	+	0	gene_id "AC012314.13-003"; transcript_id "AC012314.13-003"; exon_number 2;
ENm007.contig46	ExonAligner	CDS	8591	8848	.	+	2	gene_id "AC012314.13-003"; transcript_id "AC012314.13-003"; exon_number 3;
ENm007.contig46	ExonAligner	CDS	11311	11498	.	+	2	gene_id "AC012314.13-003"; transcript_id "AC012314.13-003"; exon_number 4;
ENm007.contig46	ExonAligner	CDS	7050	7292	.	+	0	gene_id "AC012314.13-004"; transcript_id "AC012314.13-004"; exon_number 1;
ENm007.contig46	ExonAligner	CDS	8172	8416	.	+	0	gene_id "AC012314.13-004"; transcript_id "AC012314.13-004"; exon_number 2;
ENm007.contig46	ExonAligner	CDS	8591	8848	.	+	2	gene_id "AC012314.13-004"; transcript_id "AC012314.13-004"; exon_number 3;
ENm007.contig46	ExonAligner	CDS	11311	11498	.	+	2	gene_id "AC012314.13-004"; transcript_id "AC012314.13-004"; exon_number 4;
ENm007.contig11	ExonAligner	CDS	4225	4399	.	-	1	gene_id "AC008746.4-001"; transcript_id "AC008746.4-001"; exon_number 2;
ENm007.contig11	ExonAligner	CDS	3777	3875	.	-	0	gene_id "AC008746.4-001"; transcript_id "AC008746.4-001"; exon_number 3;
ENm007.contig11	ExonAligner	CDS	1128	1267	.	-	2	gene_id "AC008746.4-001"; transcript_id "AC008746.4-001"; exon_number 6;
ENm007.contig11	ExonAligner	CDS	640	843	.	-	1	gene_id "AC008746.4-001"; transcript_id "AC008746.4-001"; exon_number 7;
ENm007.contig11	ExonAligner	CDS	4225	4399	.	-	1	gene_id "AC008746.4-002"; transcript_id "AC008746.4-002"; exon_number 2;
ENm007.contig11	ExonAligner	CDS	3777	3875	.	-	0	gene_id "AC008746.4-002"; transcript_id "AC008746.4-002"; exon_number 3;
ENm007.contig11	ExonAligner	CDS	1128	1267	.	-	2	gene_id "AC008746.4-002"; transcript_id "AC008746.4-002"; exon_number 6;
ENm007.contig11	ExonAligner	CDS	764	843	.	-	1	gene_id "AC008746.4-002"; transcript_id "AC008746.4-002"; exon_number 7;
ENm007.contig11	ExonAligner	CDS	4225	4399	.	-	1	gene_id "AC008746.4-003"; transcript_id "AC008746.4-003"; exon_number 2;
ENm007.contig11	ExonAligner	CDS	3814	3875	.	-	0	gene_id "AC008746.4-003"; transcript_id "AC008746.4-003"; exon_number 3;
ENm008.contig1	ExonAligner	CDS	46909	47019	.	+	0	gene_id "Z84721.3-001"; transcript_id "Z84721.3-001"; exon_number 1;
ENm008.contig1	ExonAligner	CDS	47197	47401	.	+	1	gene_id "Z84721.3-001"; transcript_id "Z84721.3-001"; exon_number 2;
ENm008.contig1	ExonAligner	CDS	47498	47626	.	+	0	gene_id "Z84721.3-001"; transcript_id "Z84721.3-001"; exon_number 3;
ENm008.contig1	ExonAligner	CDS	53993	54087	.	+	0	gene_id "Z84721.5-001"; transcript_id "Z84721.5-001"; exon_number 1;
ENm008.contig1	ExonAligner	CDS	54324	54528	.	+	1	gene_id "Z84721.5-001"; transcript_id "Z84721.5-001"; exon_number 2;
ENm008.contig1	ExonAligner	CDS	54642	54770	.	+	0	gene_id "Z84721.5-001"; transcript_id "Z84721.5-001"; exon_number 3;
ENm008.contig1	ExonAligner	CDS	53993	54087	.	+	0	gene_id "Z84721.6-001"; transcript_id "Z84721.6-001"; exon_number 1;
ENm008.contig1	ExonAligner	CDS	54324	54528	.	+	1	gene_id "Z84721.6-001"; transcript_id "Z84721.6-001"; exon_number 2;
ENm008.contig1	ExonAligner	CDS	54642	54770	.	+	0	gene_id "Z84721.6-001"; transcript_id "Z84721.6-001"; exon_number 3;
ENm008.contig1	ExonAligner	CDS	56649	56743	.	+	0	gene_id "Z84721.7-001"; transcript_id "Z84721.7-001"; exon_number 1;
ENm008.contig1	ExonAligner	CDS	56900	57104	.	+	1	gene_id "Z84721.7-001"; transcript_id "Z84721.7-001"; exon_number 2;
ENm008.contig1	ExonAligner	CDS	57242	57370	.	+	0	gene_id "Z84721.7-001"; transcript_id "Z84721.7-001"; exon_number 3;
ENm008.contig1	ExonAligner	CDS	62749	62890	.	-	1	gene_id "LA16c-OS12.1-003"; transcript_id "LA16c-OS12.1-003"; exon_number 1;
ENm008.contig1	ExonAligner	CDS	63526	63693	.	-	1	gene_id "LA16c-OS12.1-003"; transcript_id "LA16c-OS12.1-003"; exon_number 2;
ENm008.contig1	ExonAligner	CDS	64126	64155	.	-	1	gene_id "LA16c-OS12.1-003"; transcript_id "LA16c-OS12.1-003"; exon_number 3;
ENm008.contig1	ExonAligner	CDS	64786	64874	.	-	0	gene_id "LA16c-OS12.1-003"; transcript_id "LA16c-OS12.1-003"; exon_number 4;
ENm008.contig1	ExonAligner	CDS	69413	69589	.	-	0	gene_id "LA16c-OS12.1-003"; transcript_id "LA16c-OS12.1-003"; exon_number 5;
ENm008.contig1	ExonAligner	CDS	71528	71671	.	-	0	gene_id "LA16c-OS12.1-003"; transcript_id "LA16c-OS12.1-003"; exon_number 6;
ENm008.contig1	ExonAligner	CDS	72552	72662	.	-	0	gene_id "LA16c-OS12.1-003"; transcript_id "LA16c-OS12.1-003"; exon_number 7;
ENm008.contig1	ExonAligner	CDS	85860	85958	.	-	0	gene_id "LA16c-OS12.1-003"; transcript_id "LA16c-OS12.1-003"; exon_number 8;
ENm008.contig1	ExonAligner	CDS	89804	89898	.	-	2	gene_id "LA16c-OS12.1-003"; transcript_id "LA16c-OS12.1-003"; exon_number 9;
ENm008.contig1	ExonAligner	CDS	91830	91890	.	-	0	gene_id "LA16c-OS12.1-003"; transcript_id "LA16c-OS12.1-003"; exon_number 10;
ENm008.contig1	ExonAligner	CDS	62749	62890	.	-	1	gene_id "LA16c-OS12.1-016"; transcript_id "LA16c-OS12.1-016"; exon_number 1;
ENm008.contig1	ExonAligner	CDS	63526	63693	.	-	1	gene_id "LA16c-OS12.1-016"; transcript_id "LA16c-OS12.1-016"; exon_number 2;
ENm008.contig1	ExonAligner	CDS	64126	64155	.	-	1	gene_id "LA16c-OS12.1-016"; transcript_id "LA16c-OS12.1-016"; exon_number 3;
ENm008.contig1	ExonAligner	CDS	64786	64874	.	-	0	gene_id "LA16c-OS12.1-016"; transcript_id "LA16c-OS12.1-016"; exon_number 4;
ENm008.contig1	ExonAligner	CDS	71528	71611	.	-	0	gene_id "LA16c-OS12.1-016"; transcript_id "LA16c-OS12.1-016"; exon_number 5;
ENm008.contig1	ExonAligner	CDS	63522	63693	.	-	1	gene_id "LA16c-OS12.1-001"; transcript_id "LA16c-OS12.1-001"; exon_number 1;
ENm008.contig1	ExonAligner	CDS	64126	64155	.	-	1	gene_id "LA16c-OS12.1-001"; transcript_id "LA16c-OS12.1-001"; exon_number 2;
ENm008.contig1	ExonAligner	CDS	64786	64874	.	-	0	gene_id "LA16c-OS12.1-001"; transcript_id "LA16c-OS12.1-001"; exon_number 3;
ENm008.contig1	ExonAligner	CDS	69413	69589	.	-	0	gene_id "LA16c-OS12.1-001"; transcript_id "LA16c-OS12.1-001"; exon_number 4;
ENm008.contig1	ExonAligner	CDS	71528	71671	.	-	0	gene_id "LA16c-OS12.1-001"; transcript_id "LA16c-OS12.1-001"; exon_number 5;
ENm008.contig1	ExonAligner	CDS	72552	72662	.	-	0	gene_id "LA16c-OS12.1-001"; transcript_id "LA16c-OS12.1-001"; exon_number 6;
ENm008.contig1	ExonAligner	CDS	85860	85958	.	-	0	gene_id "LA16c-OS12.1-001"; transcript_id "LA16c-OS12.1-001"; exon_number 7;
ENm008.contig1	ExonAligner	CDS	89804	89898	.	-	2	gene_id "LA16c-OS12.1-001"; transcript_id "LA16c-OS12.1-001"; exon_number 8;
ENm008.contig1	ExonAligner	CDS	91830	91890	.	-	0	gene_id "LA16c-OS12.1-001"; transcript_id "LA16c-OS12.1-001"; exon_number 9;
ENm008.contig1	ExonAligner	CDS	63522	63693	.	-	1	gene_id "LA16c-OS12.1-002"; transcript_id "LA16c-OS12.1-002"; exon_number 1;
ENm008.contig1	ExonAligner	CDS	64126	64155	.	-	1	gene_id "LA16c-OS12.1-002"; transcript_id "LA16c-OS12.1-002"; exon_number 2;
ENm008.contig1	ExonAligner	CDS	64786	64874	.	-	0	gene_id "LA16c-OS12.1-002"; transcript_id "LA16c-OS12.1-002"; exon_number 3;
ENm008.contig1	ExonAligner	CDS	69413	69589	.	-	0	gene_id "LA16c-OS12.1-002"; transcript_id "LA16c-OS12.1-002"; exon_number 4;
ENm008.contig1	ExonAligner	CDS	71528	71671	.	-	0	gene_id "LA16c-OS12.1-002"; transcript_id "LA16c-OS12.1-002"; exon_number 5;
ENm008.contig1	ExonAligner	CDS	72552	72662	.	-	0	gene_id "LA16c-OS12.1-002"; transcript_id "LA16c-OS12.1-002"; exon_number 6;
ENm008.contig1	ExonAligner	CDS	85860	85958	.	-	0	gene_id "LA16c-OS12.1-002"; transcript_id "LA16c-OS12.1-002"; exon_number 7;
ENm008.contig1	ExonAligner	CDS	89804	89898	.	-	2	gene_id "LA16c-OS12.1-002"; transcript_id "LA16c-OS12.1-002"; exon_number 8;
ENm008.contig1	ExonAligner	CDS	91830	91890	.	-	0	gene_id "LA16c-OS12.1-002"; transcript_id "LA16c-OS12.1-002"; exon_number 9;
ENm008.contig1	ExonAligner	CDS	148322	148589	.	+	0	gene_id "AC004754.1-001"; transcript_id "AC004754.1-001"; exon_number 1;
ENm008.contig1	ExonAligner	CDS	148322	148589	.	+	0	gene_id "AC004754.1-002"; transcript_id "AC004754.1-002"; exon_number 1;
ENm008.contig1	ExonAligner	CDS	148322	148589	.	+	0	gene_id "AC004754.1-006"; transcript_id "AC004754.1-006"; exon_number 1;
ENm008.contig1	ExonAligner	CDS	148322	148589	.	+	0	gene_id "AC004754.1-004"; transcript_id "AC004754.1-004"; exon_number 1;
ENm008.contig1	ExonAligner	CDS	148322	148589	.	+	0	gene_id "AC004754.1-010"; transcript_id "AC004754.1-010"; exon_number 1;
ENm008.contig1	ExonAligner	CDS	148322	148589	.	+	0	gene_id "AC004754.1-009"; transcript_id "AC004754.1-009"; exon_number 1;
ENm008.contig1	ExonAligner	CDS	148322	148589	.	+	0	gene_id "AC004754.1-003"; transcript_id "AC004754.1-003"; exon_number 1;
ENm008.contig1	ExonAligner	CDS	148538	148589	.	+	1	gene_id "AC004754.1-013"; transcript_id "AC004754.1-013"; exon_number 1;
ENm009.contig156	ExonAligner	CDS	227	795	.	+	2	gene_id "AC015691.9-003"; transcript_id "AC015691.9-003"; exon_number 8;
ENm009.contig156	ExonAligner	CDS	227	795	.	+	2	gene_id "AC015691.9-001"; transcript_id "AC015691.9-001"; exon_number 7;
ENm009.contig156	ExonAligner	CDS	227	795	.	+	2	gene_id "AC015691.9-002"; transcript_id "AC015691.9-002"; exon_number 8;
ENm010.contig1	ExonAligner	CDS	70833	71191	.	-	2	gene_id "AC004079.5-001"; transcript_id "AC004079.5-001"; exon_number 1;
ENm010.contig1	ExonAligner	CDS	71667	72312	.	-	0	gene_id "AC004079.5-001"; transcript_id "AC004079.5-001"; exon_number 2;
ENm010.contig1	ExonAligner	CDS	76165	76240	.	+	2	gene_id "AC004079.7-004"; transcript_id "AC004079.7-004"; exon_number 2;
ENm010.contig1	ExonAligner	CDS	77108	77850	.	-	2	gene_id "AC004079.1-001"; transcript_id "AC004079.1-001"; exon_number 1;
ENm010.contig1	ExonAligner	CDS	78489	78873	.	-	0	gene_id "AC004079.1-001"; transcript_id "AC004079.1-001"; exon_number 2;
ENm010.contig1	ExonAligner	CDS	84254	85053	.	-	2	gene_id "AC004079.3-003"; transcript_id "AC004079.3-003"; exon_number 1;
ENm010.contig1	ExonAligner	CDS	86452	86977	.	-	0	gene_id "AC004079.3-003"; transcript_id "AC004079.3-003"; exon_number 2;
ENm010.contig1	ExonAligner	CDS	84254	85053	.	-	2	gene_id "AC004079.3-001"; transcript_id "AC004079.3-001"; exon_number 1;
ENm010.contig1	ExonAligner	CDS	86452	86977	.	-	0	gene_id "AC004079.3-001"; transcript_id "AC004079.3-001"; exon_number 2;
ENm010.contig1	ExonAligner	CDS	105046	105398	.	-	2	gene_id "AC004080.5-001"; transcript_id "AC004080.5-001"; exon_number 1;
ENm010.contig1	ExonAligner	CDS	105953	106577	.	-	0	gene_id "AC004080.5-001"; transcript_id "AC004080.5-001"; exon_number 2;
ENm010.contig1	ExonAligner	CDS	117658	117887	.	-	2	gene_id "AC004080.7-001"; transcript_id "AC004080.7-001"; exon_number 1;
ENm010.contig1	ExonAligner	CDS	118773	119334	.	-	0	gene_id "AC004080.7-001"; transcript_id "AC004080.7-001"; exon_number 2;
ENm010.contig1	ExonAligner	CDS	127317	127572	.	+	2	gene_id "AC004080.2-003"; transcript_id "AC004080.2-003"; exon_number 1;
ENm010.contig1	ExonAligner	CDS	127175	127506	.	-	2	gene_id "AC004080.3-002"; transcript_id "AC004080.3-002"; exon_number 1;
ENm010.contig1	ExonAligner	CDS	128491	128869	.	-	0	gene_id "AC004080.3-002"; transcript_id "AC004080.3-002"; exon_number 2;
ENm010.contig1	ExonAligner	CDS	138798	139036	.	+	2	gene_id "AC004080.4-001"; transcript_id "AC004080.4-001"; exon_number 1;
ENm010.contig1	ExonAligner	CDS	137150	137726	.	+	0	gene_id "AC004080.4-001"; transcript_id "AC004080.4-001"; exon_number 2;
ENm010.contig1	ExonAligner	CDS	135888	136126	.	+	2	gene_id "AC004080.4-005"; transcript_id "AC004080.4-005"; exon_number 1;
ENm010.contig1	ExonAligner	CDS	134727	134816	.	+	2	gene_id "AC004080.4-005"; transcript_id "AC004080.4-005"; exon_number 2;
ENm010.contig1	ExonAligner	CDS	147305	147579	.	+	2	gene_id "AC004080.9-001"; transcript_id "AC004080.9-001"; exon_number 1;
ENm010.contig1	ExonAligner	CDS	145325	146093	.	+	0	gene_id "AC004080.9-001"; transcript_id "AC004080.9-001"; exon_number 2;
ENm010.contig1	ExonAligner	CDS	158673	158905	.	+	2	gene_id "AC004080.6-001"; transcript_id "AC004080.6-001"; exon_number 1;
ENm010.contig1	ExonAligner	CDS	156549	157260	.	+	0	gene_id "AC004080.6-001"; transcript_id "AC004080.6-001"; exon_number 2;
ENm010.contig1	ExonAligner	CDS	172316	172560	.	+	2	gene_id "AC004080.10-001"; transcript_id "AC004080.10-001"; exon_number 1;
ENm011.contig259	ExonAligner	CDS	735	887	.	-	0	gene_id "AC068580.3-004"; transcript_id "AC068580.3-004"; exon_number 1;
ENm011.contig259	ExonAligner	CDS	735	887	.	-	0	gene_id "AC068580.3-001"; transcript_id "AC068580.3-001"; exon_number 1;
ENm011.contig229	ExonAligner	CDS	2344	2449	.	+	0	gene_id "AC051649.1-002"; transcript_id "AC051649.1-002"; exon_number 2;
ENm011.contig229	ExonAligner	CDS	2545	2677	.	+	2	gene_id "AC051649.1-002"; transcript_id "AC051649.1-002"; exon_number 3;
ENm011.contig229	ExonAligner	CDS	3770	3937	.	+	0	gene_id "AC051649.1-002"; transcript_id "AC051649.1-002"; exon_number 6;
ENm011.contig229	ExonAligner	CDS	4142	4250	.	+	0	gene_id "AC051649.1-002"; transcript_id "AC051649.1-002"; exon_number 7;
ENm011.contig229	ExonAligner	CDS	4347	4480	.	+	2	gene_id "AC051649.1-002"; transcript_id "AC051649.1-002"; exon_number 8;
ENm011.contig229	ExonAligner	CDS	4567	4803	.	+	0	gene_id "AC051649.1-002"; transcript_id "AC051649.1-002"; exon_number 9;
ENm011.contig229	ExonAligner	CDS	2347	2449	.	+	0	gene_id "AC051649.1-008"; transcript_id "AC051649.1-008"; exon_number 2;
ENm011.contig229	ExonAligner	CDS	2545	2677	.	+	2	gene_id "AC051649.1-008"; transcript_id "AC051649.1-008"; exon_number 3;
ENm011.contig229	ExonAligner	CDS	3770	3937	.	+	0	gene_id "AC051649.1-008"; transcript_id "AC051649.1-008"; exon_number 6;
ENm011.contig229	ExonAligner	CDS	4142	4250	.	+	0	gene_id "AC051649.1-008"; transcript_id "AC051649.1-008"; exon_number 7;
ENm011.contig229	ExonAligner	CDS	4347	4480	.	+	2	gene_id "AC051649.1-008"; transcript_id "AC051649.1-008"; exon_number 8;
ENm011.contig229	ExonAligner	CDS	4567	4803	.	+	0	gene_id "AC051649.1-008"; transcript_id "AC051649.1-008"; exon_number 9;
ENm011.contig229	ExonAligner	CDS	2356	2449	.	+	0	gene_id "AC051649.1-004"; transcript_id "AC051649.1-004"; exon_number 1;
ENm011.contig229	ExonAligner	CDS	2545	2677	.	+	2	gene_id "AC051649.1-004"; transcript_id "AC051649.1-004"; exon_number 2;
ENm011.contig229	ExonAligner	CDS	3770	3937	.	+	0	gene_id "AC051649.1-004"; transcript_id "AC051649.1-004"; exon_number 5;
ENm011.contig229	ExonAligner	CDS	4142	4250	.	+	0	gene_id "AC051649.1-004"; transcript_id "AC051649.1-004"; exon_number 6;
ENm011.contig229	ExonAligner	CDS	4347	4480	.	+	2	gene_id "AC051649.1-004"; transcript_id "AC051649.1-004"; exon_number 7;
ENm011.contig229	ExonAligner	CDS	4567	4803	.	+	0	gene_id "AC051649.1-004"; transcript_id "AC051649.1-004"; exon_number 8;
ENm011.contig134	ExonAligner	CDS	536	670	.	+	1	gene_id "AC051649.3-004"; transcript_id "AC051649.3-004"; exon_number 2;
ENm011.contig56	ExonAligner	CDS	961	1170	.	-	0	gene_id "AC132217.1-003"; transcript_id "AC132217.1-003"; exon_number 1;
ENm011.contig56	ExonAligner	CDS	4206	4364	.	-	0	gene_id "AC132217.1-003"; transcript_id "AC132217.1-003"; exon_number 3;
ENm011.contig56	ExonAligner	CDS	961	1170	.	-	0	gene_id "AC132217.1-002"; transcript_id "AC132217.1-002"; exon_number 1;
ENm011.contig56	ExonAligner	CDS	4206	4364	.	-	0	gene_id "AC132217.1-002"; transcript_id "AC132217.1-002"; exon_number 3;
ENm011.contig56	ExonAligner	CDS	961	1170	.	-	0	gene_id "AC132217.1-001"; transcript_id "AC132217.1-001"; exon_number 1;
ENm011.contig56	ExonAligner	CDS	4206	4364	.	-	0	gene_id "AC132217.1-001"; transcript_id "AC132217.1-001"; exon_number 3;
ENm011.contig56	ExonAligner	CDS	961	1170	.	-	0	gene_id "AC132217.1-004"; transcript_id "AC132217.1-004"; exon_number 1;
ENm011.contig56	ExonAligner	CDS	4206	4364	.	-	0	gene_id "AC132217.1-004"; transcript_id "AC132217.1-004"; exon_number 3;
ENm011.contig56	ExonAligner	CDS	961	1170	.	-	0	gene_id "AC132217.1-009"; transcript_id "AC132217.1-009"; exon_number 1;
ENm011.contig56	ExonAligner	CDS	4206	4364	.	-	0	gene_id "AC132217.1-009"; transcript_id "AC132217.1-009"; exon_number 3;
ENm011.contig56	ExonAligner	CDS	961	1170	.	-	0	gene_id "AC132217.1-005"; transcript_id "AC132217.1-005"; exon_number 1;
ENm011.contig56	ExonAligner	CDS	4206	4364	.	-	0	gene_id "AC132217.1-005"; transcript_id "AC132217.1-005"; exon_number 3;
ENm011.contig56	ExonAligner	CDS	961	1170	.	-	0	gene_id "AC132217.1-006"; transcript_id "AC132217.1-006"; exon_number 1;
ENm011.contig56	ExonAligner	CDS	4206	4364	.	-	0	gene_id "AC132217.1-006"; transcript_id "AC132217.1-006"; exon_number 3;
ENm011.contig56	ExonAligner	CDS	4206	4364	.	-	0	gene_id "AC132217.1-007"; transcript_id "AC132217.1-007"; exon_number 2;
ENm011.contig129	ExonAligner	CDS	1139	1195	.	+	0	gene_id "AC132217.7-003"; transcript_id "AC132217.7-003"; exon_number 4;
ENm011.contig129	ExonAligner	CDS	734	803	.	+	1	gene_id "AC132217.7-003"; transcript_id "AC132217.7-003"; exon_number 5;
ENm011.contig129	ExonAligner	CDS	427	562	.	+	2	gene_id "AC132217.7-003"; transcript_id "AC132217.7-003"; exon_number 6;
ENm011.contig129	ExonAligner	CDS	1139	1195	.	+	0	gene_id "AC132217.7-002"; transcript_id "AC132217.7-002"; exon_number 4;
ENm011.contig129	ExonAligner	CDS	734	803	.	+	1	gene_id "AC132217.7-002"; transcript_id "AC132217.7-002"; exon_number 5;
ENm011.contig129	ExonAligner	CDS	427	562	.	+	2	gene_id "AC132217.7-002"; transcript_id "AC132217.7-002"; exon_number 6;
ENm011.contig129	ExonAligner	CDS	1139	1195	.	+	0	gene_id "AC132217.7-001"; transcript_id "AC132217.7-001"; exon_number 4;
ENm011.contig129	ExonAligner	CDS	734	803	.	+	1	gene_id "AC132217.7-001"; transcript_id "AC132217.7-001"; exon_number 5;
ENm011.contig129	ExonAligner	CDS	427	562	.	+	2	gene_id "AC132217.7-001"; transcript_id "AC132217.7-001"; exon_number 6;
ENm011.contig129	ExonAligner	CDS	1139	1195	.	+	2	gene_id "AC132217.7-005"; transcript_id "AC132217.7-005"; exon_number 2;
ENm011.contig129	ExonAligner	CDS	734	803	.	+	0	gene_id "AC132217.7-005"; transcript_id "AC132217.7-005"; exon_number 3;
ENm011.contig159	ExonAligner	CDS	4507	5097	.	-	0	gene_id "AC129929.1-001"; transcript_id "AC129929.1-001"; exon_number 1;
ENm012.contig1	ExonAligner	CDS	156620	156787	.	+	0	gene_id "AC020606.1-004"; transcript_id "AC020606.1-004"; exon_number 1;
ENm012.contig1	ExonAligner	CDS	292338	292421	.	+	0	gene_id "AC020606.1-004"; transcript_id "AC020606.1-004"; exon_number 2;
ENm012.contig1	ExonAligner	CDS	330026	330094	.	+	0	gene_id "AC020606.1-004"; transcript_id "AC020606.1-004"; exon_number 3;
ENm012.contig1	ExonAligner	CDS	396078	396215	.	+	0	gene_id "AC020606.1-004"; transcript_id "AC020606.1-004"; exon_number 4;
ENm012.contig1	ExonAligner	CDS	397357	397545	.	+	0	gene_id "AC020606.1-004"; transcript_id "AC020606.1-004"; exon_number 5;
ENm012.contig1	ExonAligner	CDS	399077	399245	.	+	0	gene_id "AC020606.1-004"; transcript_id "AC020606.1-004"; exon_number 6;
ENm012.contig1	ExonAligner	CDS	413355	413568	.	+	2	gene_id "AC020606.1-004"; transcript_id "AC020606.1-004"; exon_number 7;
ENm012.contig1	ExonAligner	CDS	415307	415405	.	+	1	gene_id "AC020606.1-004"; transcript_id "AC020606.1-004"; exon_number 8;
ENm012.contig1	ExonAligner	CDS	423059	423146	.	+	1	gene_id "AC020606.1-004"; transcript_id "AC020606.1-004"; exon_number 9;
ENm012.contig1	ExonAligner	CDS	424936	425019	.	+	0	gene_id "AC020606.1-004"; transcript_id "AC020606.1-004"; exon_number 10;
ENm012.contig1	ExonAligner	CDS	429152	429353	.	+	0	gene_id "AC020606.1-004"; transcript_id "AC020606.1-004"; exon_number 11;
ENm012.contig1	ExonAligner	CDS	430467	430537	.	+	2	gene_id "AC020606.1-004"; transcript_id "AC020606.1-004"; exon_number 12;
ENm012.contig1	ExonAligner	CDS	430679	430780	.	+	0	gene_id "AC020606.1-004"; transcript_id "AC020606.1-004"; exon_number 13;
ENm012.contig1	ExonAligner	CDS	433181	433302	.	+	0	gene_id "AC020606.1-004"; transcript_id "AC020606.1-004"; exon_number 14;
ENm012.contig1	ExonAligner	CDS	156620	156787	.	+	0	gene_id "AC020606.1-001"; transcript_id "AC020606.1-001"; exon_number 1;
ENm012.contig1	ExonAligner	CDS	292338	292421	.	+	0	gene_id "AC020606.1-001"; transcript_id "AC020606.1-001"; exon_number 2;
ENm012.contig1	ExonAligner	CDS	396078	396215	.	+	0	gene_id "AC020606.1-001"; transcript_id "AC020606.1-001"; exon_number 3;
ENm012.contig1	ExonAligner	CDS	397357	397545	.	+	0	gene_id "AC020606.1-001"; transcript_id "AC020606.1-001"; exon_number 4;
ENm012.contig1	ExonAligner	CDS	399077	399245	.	+	0	gene_id "AC020606.1-001"; transcript_id "AC020606.1-001"; exon_number 5;
ENm012.contig1	ExonAligner	CDS	413355	413568	.	+	2	gene_id "AC020606.1-001"; transcript_id "AC020606.1-001"; exon_number 6;
ENm012.contig1	ExonAligner	CDS	415307	415405	.	+	1	gene_id "AC020606.1-001"; transcript_id "AC020606.1-001"; exon_number 7;
ENm012.contig1	ExonAligner	CDS	423059	423146	.	+	1	gene_id "AC020606.1-001"; transcript_id "AC020606.1-001"; exon_number 8;
ENm012.contig1	ExonAligner	CDS	424936	425019	.	+	0	gene_id "AC020606.1-001"; transcript_id "AC020606.1-001"; exon_number 9;
ENm012.contig1	ExonAligner	CDS	429152	429353	.	+	0	gene_id "AC020606.1-001"; transcript_id "AC020606.1-001"; exon_number 10;
ENm012.contig1	ExonAligner	CDS	430467	430537	.	+	2	gene_id "AC020606.1-001"; transcript_id "AC020606.1-001"; exon_number 11;
ENm012.contig1	ExonAligner	CDS	430679	430780	.	+	0	gene_id "AC020606.1-001"; transcript_id "AC020606.1-001"; exon_number 12;
ENm012.contig1	ExonAligner	CDS	433181	433302	.	+	0	gene_id "AC020606.1-001"; transcript_id "AC020606.1-001"; exon_number 13;
ENm012.contig1	ExonAligner	CDS	156620	156787	.	+	0	gene_id "AC020606.1-005"; transcript_id "AC020606.1-005"; exon_number 1;
ENm012.contig1	ExonAligner	CDS	292338	292421	.	+	0	gene_id "AC020606.1-005"; transcript_id "AC020606.1-005"; exon_number 2;
ENm012.contig1	ExonAligner	CDS	396078	396215	.	+	0	gene_id "AC020606.1-005"; transcript_id "AC020606.1-005"; exon_number 3;
ENm012.contig1	ExonAligner	CDS	397417	397545	.	+	0	gene_id "AC020606.1-005"; transcript_id "AC020606.1-005"; exon_number 4;
ENm012.contig1	ExonAligner	CDS	399077	399245	.	+	0	gene_id "AC020606.1-005"; transcript_id "AC020606.1-005"; exon_number 5;
ENm012.contig1	ExonAligner	CDS	413355	413568	.	+	2	gene_id "AC020606.1-005"; transcript_id "AC020606.1-005"; exon_number 6;
ENm012.contig1	ExonAligner	CDS	415307	415405	.	+	1	gene_id "AC020606.1-005"; transcript_id "AC020606.1-005"; exon_number 7;
ENm012.contig1	ExonAligner	CDS	423059	423146	.	+	1	gene_id "AC020606.1-005"; transcript_id "AC020606.1-005"; exon_number 8;
ENm012.contig1	ExonAligner	CDS	424936	425019	.	+	0	gene_id "AC020606.1-005"; transcript_id "AC020606.1-005"; exon_number 9;
ENm012.contig1	ExonAligner	CDS	429152	429353	.	+	0	gene_id "AC020606.1-005"; transcript_id "AC020606.1-005"; exon_number 10;
ENm012.contig1	ExonAligner	CDS	430467	430537	.	+	2	gene_id "AC020606.1-005"; transcript_id "AC020606.1-005"; exon_number 11;
ENm012.contig1	ExonAligner	CDS	430679	430780	.	+	0	gene_id "AC020606.1-005"; transcript_id "AC020606.1-005"; exon_number 12;
ENm012.contig1	ExonAligner	CDS	433181	433302	.	+	0	gene_id "AC020606.1-005"; transcript_id "AC020606.1-005"; exon_number 13;
ENm012.contig1	ExonAligner	CDS	695075	695288	.	+	0	gene_id "AC017003.2-001"; transcript_id "AC017003.2-001"; exon_number 1;
ENm012.contig1	ExonAligner	CDS	695557	695733	.	+	2	gene_id "AC017003.2-001"; transcript_id "AC017003.2-001"; exon_number 2;
ENm012.contig1	ExonAligner	CDS	724720	724836	.	+	2	gene_id "AC017003.2-001"; transcript_id "AC017003.2-001"; exon_number 3;
ENm012.contig1	ExonAligner	CDS	768770	769045	.	+	2	gene_id "AC017003.2-001"; transcript_id "AC017003.2-001"; exon_number 4;
ENm012.contig1	ExonAligner	CDS	797701	797948	.	+	2	gene_id "AC017003.2-001"; transcript_id "AC017003.2-001"; exon_number 5;
ENm013.contig1	ExonAligner	CDS	122739	122858	.	+	0	gene_id "AC002064.2-001"; transcript_id "AC002064.2-001"; exon_number 1;
ENm013.contig1	ExonAligner	CDS	137999	138058	.	+	0	gene_id "AC002064.2-001"; transcript_id "AC002064.2-001"; exon_number 2;
ENm013.contig1	ExonAligner	CDS	139561	139626	.	+	0	gene_id "AC002064.2-001"; transcript_id "AC002064.2-001"; exon_number 3;
ENm013.contig1	ExonAligner	CDS	142166	142275	.	+	0	gene_id "AC002064.2-001"; transcript_id "AC002064.2-001"; exon_number 4;
ENm013.contig1	ExonAligner	CDS	143331	143407	.	+	1	gene_id "AC002064.2-001"; transcript_id "AC002064.2-001"; exon_number 5;
ENm013.contig1	ExonAligner	CDS	196499	196580	.	+	1	gene_id "AC002064.2-001"; transcript_id "AC002064.2-001"; exon_number 16;
ENm013.contig1	ExonAligner	CDS	207387	207579	.	+	0	gene_id "AC002064.2-001"; transcript_id "AC002064.2-001"; exon_number 17;
ENm013.contig1	ExonAligner	CDS	208762	208899	.	+	2	gene_id "AC002064.2-001"; transcript_id "AC002064.2-001"; exon_number 18;
ENm013.contig1	ExonAligner	CDS	209485	209561	.	+	2	gene_id "AC002064.2-001"; transcript_id "AC002064.2-001"; exon_number 19;
ENm013.contig1	ExonAligner	CDS	210163	210360	.	+	0	gene_id "AC002064.2-001"; transcript_id "AC002064.2-001"; exon_number 20;
ENm013.contig1	ExonAligner	CDS	213234	213320	.	+	0	gene_id "AC002064.2-001"; transcript_id "AC002064.2-001"; exon_number 21;
ENm013.contig1	ExonAligner	CDS	214657	214761	.	+	0	gene_id "AC002064.2-001"; transcript_id "AC002064.2-001"; exon_number 22;
ENm013.contig1	ExonAligner	CDS	215471	215644	.	+	0	gene_id "AC002064.2-001"; transcript_id "AC002064.2-001"; exon_number 23;
ENm013.contig1	ExonAligner	CDS	122739	122858	.	+	0	gene_id "AC002064.2-005"; transcript_id "AC002064.2-005"; exon_number 1;
ENm013.contig1	ExonAligner	CDS	137999	138058	.	+	0	gene_id "AC002064.2-005"; transcript_id "AC002064.2-005"; exon_number 2;
ENm013.contig1	ExonAligner	CDS	139561	139626	.	+	0	gene_id "AC002064.2-005"; transcript_id "AC002064.2-005"; exon_number 3;
ENm013.contig1	ExonAligner	CDS	142166	142275	.	+	0	gene_id "AC002064.2-005"; transcript_id "AC002064.2-005"; exon_number 4;
ENm013.contig1	ExonAligner	CDS	143331	143407	.	+	1	gene_id "AC002064.2-005"; transcript_id "AC002064.2-005"; exon_number 5;
ENm013.contig1	ExonAligner	CDS	196499	196580	.	+	1	gene_id "AC002064.2-005"; transcript_id "AC002064.2-005"; exon_number 14;
ENm013.contig1	ExonAligner	CDS	207486	207524	.	+	0	gene_id "AC002064.2-005"; transcript_id "AC002064.2-005"; exon_number 15;
ENm013.contig1	ExonAligner	CDS	196499	196580	.	+	1	gene_id "AC002064.2-007"; transcript_id "AC002064.2-007"; exon_number 5;
ENm013.contig1	ExonAligner	CDS	207387	207579	.	+	0	gene_id "AC002064.2-007"; transcript_id "AC002064.2-007"; exon_number 6;
ENm013.contig1	ExonAligner	CDS	209485	209561	.	+	2	gene_id "AC002064.2-007"; transcript_id "AC002064.2-007"; exon_number 7;
ENm013.contig1	ExonAligner	CDS	210163	210360	.	+	0	gene_id "AC002064.2-007"; transcript_id "AC002064.2-007"; exon_number 8;
ENm013.contig1	ExonAligner	CDS	213234	213320	.	+	0	gene_id "AC002064.2-007"; transcript_id "AC002064.2-007"; exon_number 9;
ENm013.contig1	ExonAligner	CDS	214657	214761	.	+	0	gene_id "AC002064.2-007"; transcript_id "AC002064.2-007"; exon_number 10;
ENm013.contig1	ExonAligner	CDS	215471	215644	.	+	0	gene_id "AC002064.2-007"; transcript_id "AC002064.2-007"; exon_number 11;
ENm013.contig1	ExonAligner	CDS	208830	208899	.	+	2	gene_id "AC002064.2-011"; transcript_id "AC002064.2-011"; exon_number 1;
ENm013.contig1	ExonAligner	CDS	209485	209561	.	+	2	gene_id "AC002064.2-011"; transcript_id "AC002064.2-011"; exon_number 2;
ENm013.contig1	ExonAligner	CDS	213234	213320	.	+	0	gene_id "AC002064.2-011"; transcript_id "AC002064.2-011"; exon_number 3;
ENm013.contig1	ExonAligner	CDS	214657	214761	.	+	0	gene_id "AC002064.2-011"; transcript_id "AC002064.2-011"; exon_number 4;
ENm013.contig1	ExonAligner	CDS	215471	215644	.	+	0	gene_id "AC002064.2-011"; transcript_id "AC002064.2-011"; exon_number 5;
ENm013.contig1	ExonAligner	CDS	210340	210360	.	+	2	gene_id "AC002064.2-012"; transcript_id "AC002064.2-012"; exon_number 1;
ENm013.contig1	ExonAligner	CDS	213234	213320	.	+	0	gene_id "AC002064.2-012"; transcript_id "AC002064.2-012"; exon_number 2;
ENm013.contig1	ExonAligner	CDS	215471	215644	.	+	0	gene_id "AC002064.2-012"; transcript_id "AC002064.2-012"; exon_number 3;
ENm013.contig1	ExonAligner	CDS	248357	248389	.	+	0	gene_id "AC006153.3-002"; transcript_id "AC006153.3-002"; exon_number 1;
ENm013.contig1	ExonAligner	CDS	250899	251092	.	+	0	gene_id "AC006153.3-002"; transcript_id "AC006153.3-002"; exon_number 2;
ENm013.contig1	ExonAligner	CDS	261698	261771	.	+	1	gene_id "AC006153.3-002"; transcript_id "AC006153.3-002"; exon_number 3;
ENm013.contig1	ExonAligner	CDS	263550	263602	.	+	2	gene_id "AC006153.3-002"; transcript_id "AC006153.3-002"; exon_number 4;
ENm013.contig1	ExonAligner	CDS	267479	267580	.	+	0	gene_id "AC006153.3-002"; transcript_id "AC006153.3-002"; exon_number 5;
ENm013.contig1	ExonAligner	CDS	268147	268218	.	+	0	gene_id "AC006153.3-002"; transcript_id "AC006153.3-002"; exon_number 6;
ENm013.contig1	ExonAligner	CDS	271138	271255	.	+	0	gene_id "AC006153.3-002"; transcript_id "AC006153.3-002"; exon_number 7;
ENm013.contig1	ExonAligner	CDS	273755	274020	.	+	2	gene_id "AC006153.3-002"; transcript_id "AC006153.3-002"; exon_number 8;
ENm013.contig1	ExonAligner	CDS	248357	248389	.	+	0	gene_id "AC006153.3-001"; transcript_id "AC006153.3-001"; exon_number 1;
ENm013.contig1	ExonAligner	CDS	250899	251092	.	+	0	gene_id "AC006153.3-001"; transcript_id "AC006153.3-001"; exon_number 2;
ENm013.contig1	ExonAligner	CDS	255841	255932	.	+	1	gene_id "AC006153.3-001"; transcript_id "AC006153.3-001"; exon_number 3;
ENm013.contig1	ExonAligner	CDS	256325	256469	.	+	2	gene_id "AC006153.3-001"; transcript_id "AC006153.3-001"; exon_number 4;
ENm013.contig1	ExonAligner	CDS	261698	261771	.	+	1	gene_id "AC006153.3-001"; transcript_id "AC006153.3-001"; exon_number 5;
ENm013.contig1	ExonAligner	CDS	263550	263602	.	+	2	gene_id "AC006153.3-001"; transcript_id "AC006153.3-001"; exon_number 6;
ENm013.contig1	ExonAligner	CDS	267479	267580	.	+	0	gene_id "AC006153.3-001"; transcript_id "AC006153.3-001"; exon_number 7;
ENm013.contig1	ExonAligner	CDS	268147	268218	.	+	0	gene_id "AC006153.3-001"; transcript_id "AC006153.3-001"; exon_number 8;
ENm013.contig1	ExonAligner	CDS	271138	271255	.	+	0	gene_id "AC006153.3-001"; transcript_id "AC006153.3-001"; exon_number 9;
ENm013.contig1	ExonAligner	CDS	273755	274020	.	+	2	gene_id "AC006153.3-001"; transcript_id "AC006153.3-001"; exon_number 10;
ENm013.contig1	ExonAligner	CDS	295690	296251	.	+	0	gene_id "AC006153.2-013"; transcript_id "AC006153.2-013"; exon_number 1;
ENm013.contig1	ExonAligner	CDS	295690	296424	.	+	0	gene_id "AC006153.2-001"; transcript_id "AC006153.2-001"; exon_number 1;
ENm013.contig1	ExonAligner	CDS	295690	296424	.	+	0	gene_id "AC006153.2-002"; transcript_id "AC006153.2-002"; exon_number 1;
ENm013.contig1	ExonAligner	CDS	295690	296068	.	+	0	gene_id "AC006153.2-005"; transcript_id "AC006153.2-005"; exon_number 1;
ENm013.contig1	ExonAligner	CDS	468785	468875	.	+	0	gene_id "AC084381.2-001"; transcript_id "AC084381.2-001"; exon_number 1;
ENm013.contig1	ExonAligner	CDS	476829	476860	.	+	2	gene_id "AC084381.2-001"; transcript_id "AC084381.2-001"; exon_number 2;
ENm013.contig1	ExonAligner	CDS	636051	636296	.	+	0	gene_id "AC084381.2-001"; transcript_id "AC084381.2-001"; exon_number 3;
ENm013.contig1	ExonAligner	CDS	652908	653002	.	+	0	gene_id "AC084381.2-001"; transcript_id "AC084381.2-001"; exon_number 4;
ENm013.contig1	ExonAligner	CDS	696212	696291	.	+	1	gene_id "AC084381.2-001"; transcript_id "AC084381.2-001"; exon_number 5;
ENm013.contig1	ExonAligner	CDS	776231	776325	.	+	2	gene_id "AC084381.2-001"; transcript_id "AC084381.2-001"; exon_number 6;
ENm013.contig1	ExonAligner	CDS	820605	820667	.	+	0	gene_id "AC084381.2-001"; transcript_id "AC084381.2-001"; exon_number 7;
ENm013.contig1	ExonAligner	CDS	836723	836846	.	+	0	gene_id "AC084381.2-001"; transcript_id "AC084381.2-001"; exon_number 8;
ENm013.contig1	ExonAligner	CDS	870052	870172	.	+	2	gene_id "AC084381.2-001"; transcript_id "AC084381.2-001"; exon_number 9;
ENm013.contig1	ExonAligner	CDS	964491	964554	.	+	0	gene_id "AC084381.2-001"; transcript_id "AC084381.2-001"; exon_number 11;
ENm013.contig1	ExonAligner	CDS	996229	996277	.	+	2	gene_id "AC084381.2-001"; transcript_id "AC084381.2-001"; exon_number 12;
ENm013.contig1	ExonAligner	CDS	1039805	1039944	.	+	1	gene_id "AC084381.2-001"; transcript_id "AC084381.2-001"; exon_number 13;
ENm013.contig1	ExonAligner	CDS	1046659	1046774	.	+	2	gene_id "AC084381.2-001"; transcript_id "AC084381.2-001"; exon_number 14;
ENm013.contig1	ExonAligner	CDS	603112	603180	.	+	0	gene_id "AC084381.2-002"; transcript_id "AC084381.2-002"; exon_number 1;
ENm013.contig1	ExonAligner	CDS	636051	636296	.	+	0	gene_id "AC084381.2-002"; transcript_id "AC084381.2-002"; exon_number 2;
ENm013.contig1	ExonAligner	CDS	652908	653002	.	+	0	gene_id "AC084381.2-002"; transcript_id "AC084381.2-002"; exon_number 3;
ENm013.contig1	ExonAligner	CDS	696212	696291	.	+	1	gene_id "AC084381.2-002"; transcript_id "AC084381.2-002"; exon_number 4;
ENm013.contig1	ExonAligner	CDS	776231	776325	.	+	2	gene_id "AC084381.2-002"; transcript_id "AC084381.2-002"; exon_number 5;
ENm013.contig1	ExonAligner	CDS	820605	820667	.	+	0	gene_id "AC084381.2-002"; transcript_id "AC084381.2-002"; exon_number 6;
ENm013.contig1	ExonAligner	CDS	836723	836846	.	+	0	gene_id "AC084381.2-002"; transcript_id "AC084381.2-002"; exon_number 7;
ENm013.contig1	ExonAligner	CDS	870052	870172	.	+	2	gene_id "AC084381.2-002"; transcript_id "AC084381.2-002"; exon_number 8;
ENm013.contig1	ExonAligner	CDS	964491	964554	.	+	0	gene_id "AC084381.2-002"; transcript_id "AC084381.2-002"; exon_number 10;
ENm013.contig1	ExonAligner	CDS	996229	996277	.	+	2	gene_id "AC084381.2-002"; transcript_id "AC084381.2-002"; exon_number 11;
ENm013.contig1	ExonAligner	CDS	1039805	1039944	.	+	1	gene_id "AC084381.2-002"; transcript_id "AC084381.2-002"; exon_number 12;
ENm013.contig1	ExonAligner	CDS	1046659	1046774	.	+	2	gene_id "AC084381.2-002"; transcript_id "AC084381.2-002"; exon_number 13;
ENm014.contig36	ExonAligner	CDS	43187	43403	.	-	0	gene_id "AC000370.1-003"; transcript_id "AC000370.1-003"; exon_number 7;
ENm014.contig33	ExonAligner	CDS	104932	106621	.	-	2	gene_id "AC000123.1-002"; transcript_id "AC000123.1-002"; exon_number 2;
ENm014.contig33	ExonAligner	CDS	108750	108893	.	-	2	gene_id "AC000123.1-002"; transcript_id "AC000123.1-002"; exon_number 3;
ENm014.contig33	ExonAligner	CDS	104932	106621	.	-	2	gene_id "AC000123.1-001"; transcript_id "AC000123.1-001"; exon_number 2;
ENm014.contig33	ExonAligner	CDS	108750	108893	.	-	2	gene_id "AC000123.1-001"; transcript_id "AC000123.1-001"; exon_number 3;
ENm014.contig33	ExonAligner	CDS	106194	106621	.	-	2	gene_id "AC000123.1-007"; transcript_id "AC000123.1-007"; exon_number 1;
ENm014.contig33	ExonAligner	CDS	108750	108893	.	-	2	gene_id "AC000123.1-007"; transcript_id "AC000123.1-007"; exon_number 2;
ENm014.contig33	ExonAligner	CDS	106530	106621	.	-	2	gene_id "AC000123.1-005"; transcript_id "AC000123.1-005"; exon_number 1;
ENm014.contig33	ExonAligner	CDS	108750	108893	.	-	2	gene_id "AC000123.1-005"; transcript_id "AC000123.1-005"; exon_number 2;
ENm014.contig51	ExonAligner	CDS	6180	6246	.	+	0	gene_id "AC000357.2-001"; transcript_id "AC000357.2-001"; exon_number 1;
ENm014.contig51	ExonAligner	CDS	6753	6833	.	+	2	gene_id "AC000357.2-001"; transcript_id "AC000357.2-001"; exon_number 2;
ENm014.contig51	ExonAligner	CDS	7776	7847	.	+	0	gene_id "AC000357.2-001"; transcript_id "AC000357.2-001"; exon_number 4;
ENm014.contig51	ExonAligner	CDS	8572	8697	.	+	0	gene_id "AC000357.2-001"; transcript_id "AC000357.2-001"; exon_number 5;
ENm014.contig51	ExonAligner	CDS	8814	8900	.	+	0	gene_id "AC000357.2-001"; transcript_id "AC000357.2-001"; exon_number 6;
ENr111.contig1	ExonAligner	CDS	277437	277635	.	-	1	gene_id "RP11-374F3.1-001"; transcript_id "RP11-374F3.1-001"; exon_number 1;
ENr111.contig1	ExonAligner	CDS	279313	279439	.	-	2	gene_id "RP11-374F3.1-001"; transcript_id "RP11-374F3.1-001"; exon_number 2;
ENr111.contig1	ExonAligner	CDS	293540	293674	.	-	2	gene_id "RP11-374F3.1-001"; transcript_id "RP11-374F3.1-001"; exon_number 3;
ENr111.contig1	ExonAligner	CDS	296823	296949	.	-	0	gene_id "RP11-374F3.1-001"; transcript_id "RP11-374F3.1-001"; exon_number 4;
ENr111.contig1	ExonAligner	CDS	297878	298036	.	-	0	gene_id "RP11-374F3.1-001"; transcript_id "RP11-374F3.1-001"; exon_number 5;
ENr111.contig1	ExonAligner	CDS	309809	309914	.	-	1	gene_id "RP11-374F3.1-001"; transcript_id "RP11-374F3.1-001"; exon_number 6;
ENr111.contig1	ExonAligner	CDS	310319	310446	.	-	0	gene_id "RP11-374F3.1-001"; transcript_id "RP11-374F3.1-001"; exon_number 7;
ENr111.contig1	ExonAligner	CDS	327223	327385	.	-	1	gene_id "RP11-374F3.1-001"; transcript_id "RP11-374F3.1-001"; exon_number 8;
ENr111.contig1	ExonAligner	CDS	354101	354255	.	-	0	gene_id "RP11-374F3.1-001"; transcript_id "RP11-374F3.1-001"; exon_number 9;
ENr111.contig1	ExonAligner	CDS	356208	356369	.	-	0	gene_id "RP11-374F3.1-001"; transcript_id "RP11-374F3.1-001"; exon_number 10;
ENr111.contig1	ExonAligner	CDS	277437	277635	.	-	1	gene_id "RP11-374F3.1-002"; transcript_id "RP11-374F3.1-002"; exon_number 1;
ENr111.contig1	ExonAligner	CDS	279313	279439	.	-	2	gene_id "RP11-374F3.1-002"; transcript_id "RP11-374F3.1-002"; exon_number 2;
ENr111.contig1	ExonAligner	CDS	293540	293674	.	-	2	gene_id "RP11-374F3.1-002"; transcript_id "RP11-374F3.1-002"; exon_number 3;
ENr111.contig1	ExonAligner	CDS	296823	296949	.	-	0	gene_id "RP11-374F3.1-002"; transcript_id "RP11-374F3.1-002"; exon_number 4;
ENr111.contig1	ExonAligner	CDS	297878	298036	.	-	0	gene_id "RP11-374F3.1-002"; transcript_id "RP11-374F3.1-002"; exon_number 5;
ENr111.contig1	ExonAligner	CDS	309809	309914	.	-	1	gene_id "RP11-374F3.1-002"; transcript_id "RP11-374F3.1-002"; exon_number 6;
ENr111.contig1	ExonAligner	CDS	310319	310446	.	-	0	gene_id "RP11-374F3.1-002"; transcript_id "RP11-374F3.1-002"; exon_number 7;
ENr111.contig1	ExonAligner	CDS	327223	327385	.	-	1	gene_id "RP11-374F3.1-002"; transcript_id "RP11-374F3.1-002"; exon_number 8;
ENr111.contig1	ExonAligner	CDS	354101	354255	.	-	0	gene_id "RP11-374F3.1-002"; transcript_id "RP11-374F3.1-002"; exon_number 9;
ENr111.contig1	ExonAligner	CDS	356208	356369	.	-	0	gene_id "RP11-374F3.1-002"; transcript_id "RP11-374F3.1-002"; exon_number 10;
[truncated: 1,727 more rows]
