# Supplementary material for: Reference based annotation with GeneMapper
Source: Genome Biol. 2006 Apr 5;7(4):R29. doi: 10.1186/gb-2006-7-4-r29 (PMC1557983; doi:10.1186/gb-2006-7-4-r29)
Supplement: Additional data file 3 — A gunzipped tar file containing GeneMapper annotations of the ENCODE regions [file gb-2006-7-4-r29-S3.tgz › genemapper_encode/rabbit.gff]

ENm001.contig1	ExonAligner	CDS	27732	27758	.	+	0	gene_id "AC073130.2-001"; transcript_id "AC073130.2-001"; exon_number 1;
ENm001.contig1	ExonAligner	CDS	50867	50952	.	+	0	gene_id "AC073130.2-001"; transcript_id "AC073130.2-001"; exon_number 2;
ENm001.contig1	ExonAligner	CDS	59398	59650	.	+	1	gene_id "AC073130.2-001"; transcript_id "AC073130.2-001"; exon_number 3;
ENm001.contig1	ExonAligner	CDS	60481	60816	.	+	0	gene_id "AC073130.2-001"; transcript_id "AC073130.2-001"; exon_number 4;
ENm001.contig1	ExonAligner	CDS	61581	61796	.	+	0	gene_id "AC073130.2-001"; transcript_id "AC073130.2-001"; exon_number 5;
ENm001.contig1	ExonAligner	CDS	62191	62349	.	+	0	gene_id "AC073130.2-001"; transcript_id "AC073130.2-001"; exon_number 6;
ENm001.contig1	ExonAligner	CDS	66350	66541	.	+	0	gene_id "AC073130.2-001"; transcript_id "AC073130.2-001"; exon_number 7;
ENm001.contig1	ExonAligner	CDS	330015	330105	.	+	1	gene_id "AC006159.1-003"; transcript_id "AC006159.1-003"; exon_number 2;
ENm001.contig1	ExonAligner	CDS	330362	330549	.	+	0	gene_id "AC006159.1-003"; transcript_id "AC006159.1-003"; exon_number 3;
ENm001.contig1	ExonAligner	CDS	335333	335483	.	+	1	gene_id "AC006159.1-003"; transcript_id "AC006159.1-003"; exon_number 4;
ENm001.contig1	ExonAligner	CDS	329956	330105	.	+	0	gene_id "AC006159.1-001"; transcript_id "AC006159.1-001"; exon_number 1;
ENm001.contig1	ExonAligner	CDS	330362	330549	.	+	0	gene_id "AC006159.1-001"; transcript_id "AC006159.1-001"; exon_number 2;
ENm001.contig1	ExonAligner	CDS	335333	335483	.	+	1	gene_id "AC006159.1-001"; transcript_id "AC006159.1-001"; exon_number 3;
ENm001.contig1	ExonAligner	CDS	355128	355157	.	+	0	gene_id "AC006159.2-001"; transcript_id "AC006159.2-001"; exon_number 1;
ENm001.contig1	ExonAligner	CDS	356518	356682	.	+	0	gene_id "AC006159.2-001"; transcript_id "AC006159.2-001"; exon_number 2;
ENm001.contig1	ExonAligner	CDS	399441	399782	.	+	0	gene_id "AC006159.2-001"; transcript_id "AC006159.2-001"; exon_number 3;
ENm001.contig1	ExonAligner	CDS	582460	583560	.	+	0	gene_id "AC002543.3-002"; transcript_id "AC002543.3-002"; exon_number 1;
ENm001.contig1	ExonAligner	CDS	620605	620796	.	+	0	gene_id "AC002543.3-002"; transcript_id "AC002543.3-002"; exon_number 2;
ENm001.contig1	ExonAligner	CDS	634349	634483	.	+	0	gene_id "AC002543.3-002"; transcript_id "AC002543.3-002"; exon_number 3;
ENm001.contig1	ExonAligner	CDS	635587	635760	.	+	0	gene_id "AC002543.3-002"; transcript_id "AC002543.3-002"; exon_number 4;
ENm001.contig1	ExonAligner	CDS	642537	642691	.	+	0	gene_id "AC002543.3-002"; transcript_id "AC002543.3-002"; exon_number 5;
ENm001.contig1	ExonAligner	CDS	644248	644344	.	+	1	gene_id "AC002543.3-002"; transcript_id "AC002543.3-002"; exon_number 6;
ENm001.contig1	ExonAligner	CDS	644437	644567	.	+	0	gene_id "AC002543.3-002"; transcript_id "AC002543.3-002"; exon_number 7;
ENm001.contig1	ExonAligner	CDS	645585	645746	.	+	1	gene_id "AC002543.3-002"; transcript_id "AC002543.3-002"; exon_number 8;
ENm001.contig1	ExonAligner	CDS	646483	646582	.	+	1	gene_id "AC002543.3-002"; transcript_id "AC002543.3-002"; exon_number 9;
ENm001.contig1	ExonAligner	CDS	650912	651130	.	+	0	gene_id "AC002543.3-002"; transcript_id "AC002543.3-002"; exon_number 10;
ENm001.contig1	ExonAligner	CDS	659131	659277	.	+	0	gene_id "AC002543.3-002"; transcript_id "AC002543.3-002"; exon_number 11;
ENm001.contig1	ExonAligner	CDS	660847	661003	.	+	0	gene_id "AC002543.3-002"; transcript_id "AC002543.3-002"; exon_number 12;
ENm001.contig1	ExonAligner	CDS	661198	661332	.	+	2	gene_id "AC002543.3-002"; transcript_id "AC002543.3-002"; exon_number 13;
ENm001.contig1	ExonAligner	CDS	664655	664885	.	+	2	gene_id "AC002543.3-002"; transcript_id "AC002543.3-002"; exon_number 14;
ENm001.contig1	ExonAligner	CDS	667150	667224	.	+	2	gene_id "AC002543.3-002"; transcript_id "AC002543.3-002"; exon_number 15;
ENm001.contig1	ExonAligner	CDS	669695	669876	.	+	2	gene_id "AC002543.3-002"; transcript_id "AC002543.3-002"; exon_number 16;
ENm001.contig1	ExonAligner	CDS	673278	673381	.	+	0	gene_id "AC002543.3-002"; transcript_id "AC002543.3-002"; exon_number 17;
ENm001.contig1	ExonAligner	CDS	674581	674746	.	+	1	gene_id "AC002543.3-002"; transcript_id "AC002543.3-002"; exon_number 18;
ENm001.contig1	ExonAligner	CDS	683853	683989	.	+	0	gene_id "AC002543.3-002"; transcript_id "AC002543.3-002"; exon_number 19;
ENm001.contig1	ExonAligner	CDS	684095	684308	.	+	1	gene_id "AC002543.3-002"; transcript_id "AC002543.3-002"; exon_number 20;
ENm001.contig1	ExonAligner	CDS	582460	583560	.	+	0	gene_id "AC002543.3-001"; transcript_id "AC002543.3-001"; exon_number 1;
ENm001.contig1	ExonAligner	CDS	620605	620796	.	+	0	gene_id "AC002543.3-001"; transcript_id "AC002543.3-001"; exon_number 2;
ENm001.contig1	ExonAligner	CDS	634349	634483	.	+	0	gene_id "AC002543.3-001"; transcript_id "AC002543.3-001"; exon_number 3;
ENm001.contig1	ExonAligner	CDS	635587	635760	.	+	0	gene_id "AC002543.3-001"; transcript_id "AC002543.3-001"; exon_number 4;
ENm001.contig1	ExonAligner	CDS	642537	642691	.	+	0	gene_id "AC002543.3-001"; transcript_id "AC002543.3-001"; exon_number 5;
ENm001.contig1	ExonAligner	CDS	644248	644344	.	+	1	gene_id "AC002543.3-001"; transcript_id "AC002543.3-001"; exon_number 6;
ENm001.contig1	ExonAligner	CDS	644437	644567	.	+	0	gene_id "AC002543.3-001"; transcript_id "AC002543.3-001"; exon_number 7;
ENm001.contig1	ExonAligner	CDS	645585	645746	.	+	1	gene_id "AC002543.3-001"; transcript_id "AC002543.3-001"; exon_number 8;
ENm001.contig1	ExonAligner	CDS	646436	646582	.	+	1	gene_id "AC002543.3-001"; transcript_id "AC002543.3-001"; exon_number 9;
ENm001.contig1	ExonAligner	CDS	650912	651130	.	+	0	gene_id "AC002543.3-001"; transcript_id "AC002543.3-001"; exon_number 10;
ENm001.contig1	ExonAligner	CDS	659131	659277	.	+	0	gene_id "AC002543.3-001"; transcript_id "AC002543.3-001"; exon_number 11;
ENm001.contig1	ExonAligner	CDS	660847	661003	.	+	0	gene_id "AC002543.3-001"; transcript_id "AC002543.3-001"; exon_number 12;
ENm001.contig1	ExonAligner	CDS	661198	661332	.	+	2	gene_id "AC002543.3-001"; transcript_id "AC002543.3-001"; exon_number 13;
ENm001.contig1	ExonAligner	CDS	664655	664885	.	+	2	gene_id "AC002543.3-001"; transcript_id "AC002543.3-001"; exon_number 14;
ENm001.contig1	ExonAligner	CDS	667150	667224	.	+	2	gene_id "AC002543.3-001"; transcript_id "AC002543.3-001"; exon_number 15;
ENm001.contig1	ExonAligner	CDS	669695	669876	.	+	2	gene_id "AC002543.3-001"; transcript_id "AC002543.3-001"; exon_number 16;
ENm001.contig1	ExonAligner	CDS	673278	673381	.	+	0	gene_id "AC002543.3-001"; transcript_id "AC002543.3-001"; exon_number 17;
ENm001.contig1	ExonAligner	CDS	674581	674746	.	+	1	gene_id "AC002543.3-001"; transcript_id "AC002543.3-001"; exon_number 18;
ENm001.contig1	ExonAligner	CDS	683853	683989	.	+	0	gene_id "AC002543.3-001"; transcript_id "AC002543.3-001"; exon_number 19;
ENm001.contig1	ExonAligner	CDS	684095	684308	.	+	1	gene_id "AC002543.3-001"; transcript_id "AC002543.3-001"; exon_number 20;
ENm001.contig1	ExonAligner	CDS	768373	768411	.	+	0	gene_id "AC002543.1-002"; transcript_id "AC002543.1-002"; exon_number 1;
ENm001.contig1	ExonAligner	CDS	800852	800915	.	+	0	gene_id "AC002543.1-002"; transcript_id "AC002543.1-002"; exon_number 2;
ENm001.contig1	ExonAligner	CDS	809820	809871	.	+	2	gene_id "AC002543.1-002"; transcript_id "AC002543.1-002"; exon_number 3;
ENm001.contig1	ExonAligner	CDS	817647	817710	.	+	1	gene_id "AC002543.1-002"; transcript_id "AC002543.1-002"; exon_number 4;
ENm001.contig1	ExonAligner	CDS	822633	822839	.	+	0	gene_id "AC002543.1-002"; transcript_id "AC002543.1-002"; exon_number 5;
ENm001.contig1	ExonAligner	CDS	825014	825093	.	+	0	gene_id "AC002543.1-002"; transcript_id "AC002543.1-002"; exon_number 6;
ENm001.contig1	ExonAligner	CDS	827867	827945	.	+	1	gene_id "AC002543.1-002"; transcript_id "AC002543.1-002"; exon_number 7;
ENm001.contig1	ExonAligner	CDS	830676	830747	.	+	0	gene_id "AC002543.1-002"; transcript_id "AC002543.1-002"; exon_number 8;
ENm001.contig1	ExonAligner	CDS	835314	835376	.	+	0	gene_id "AC002543.1-002"; transcript_id "AC002543.1-002"; exon_number 9;
ENm001.contig1	ExonAligner	CDS	836061	836204	.	+	0	gene_id "AC002543.1-002"; transcript_id "AC002543.1-002"; exon_number 10;
ENm001.contig1	ExonAligner	CDS	800852	800915	.	+	0	gene_id "AC002543.1-004"; transcript_id "AC002543.1-004"; exon_number 2;
ENm001.contig1	ExonAligner	CDS	809820	809871	.	+	2	gene_id "AC002543.1-004"; transcript_id "AC002543.1-004"; exon_number 3;
ENm001.contig1	ExonAligner	CDS	817647	817710	.	+	1	gene_id "AC002543.1-004"; transcript_id "AC002543.1-004"; exon_number 4;
ENm001.contig1	ExonAligner	CDS	822633	822839	.	+	0	gene_id "AC002543.1-004"; transcript_id "AC002543.1-004"; exon_number 5;
ENm001.contig1	ExonAligner	CDS	825014	825093	.	+	0	gene_id "AC002543.1-004"; transcript_id "AC002543.1-004"; exon_number 6;
ENm001.contig1	ExonAligner	CDS	827867	827945	.	+	1	gene_id "AC002543.1-004"; transcript_id "AC002543.1-004"; exon_number 7;
ENm001.contig1	ExonAligner	CDS	830676	830747	.	+	0	gene_id "AC002543.1-004"; transcript_id "AC002543.1-004"; exon_number 8;
ENm001.contig1	ExonAligner	CDS	835314	835367	.	+	0	gene_id "AC002543.1-004"; transcript_id "AC002543.1-004"; exon_number 9;
ENm001.contig1	ExonAligner	CDS	860406	860556	.	+	0	gene_id "AC003987.1-002"; transcript_id "AC003987.1-002"; exon_number 1;
ENm001.contig1	ExonAligner	CDS	1023790	1023872	.	+	2	gene_id "AC003987.1-002"; transcript_id "AC003987.1-002"; exon_number 2;
ENm001.contig1	ExonAligner	CDS	1038754	1038913	.	+	0	gene_id "AC003987.1-002"; transcript_id "AC003987.1-002"; exon_number 3;
ENm001.contig1	ExonAligner	CDS	1050681	1050735	.	+	2	gene_id "AC003987.1-002"; transcript_id "AC003987.1-002"; exon_number 4;
ENm001.contig1	ExonAligner	CDS	1051369	1051484	.	+	1	gene_id "AC003987.1-002"; transcript_id "AC003987.1-002"; exon_number 5;
ENm001.contig1	ExonAligner	CDS	1052805	1052880	.	+	2	gene_id "AC003987.1-002"; transcript_id "AC003987.1-002"; exon_number 6;
ENm001.contig1	ExonAligner	CDS	1055023	1055085	.	+	1	gene_id "AC003987.1-002"; transcript_id "AC003987.1-002"; exon_number 7;
ENm001.contig1	ExonAligner	CDS	1056960	1057114	.	+	1	gene_id "AC003987.1-002"; transcript_id "AC003987.1-002"; exon_number 8;
ENm001.contig1	ExonAligner	CDS	1059606	1059703	.	+	2	gene_id "AC003987.1-002"; transcript_id "AC003987.1-002"; exon_number 9;
ENm001.contig1	ExonAligner	CDS	1097444	1097558	.	+	0	gene_id "AC003987.1-002"; transcript_id "AC003987.1-002"; exon_number 10;
ENm001.contig1	ExonAligner	CDS	1114518	1114590	.	+	2	gene_id "AC003987.1-002"; transcript_id "AC003987.1-002"; exon_number 11;
ENm001.contig1	ExonAligner	CDS	1116048	1116150	.	+	1	gene_id "AC003987.1-002"; transcript_id "AC003987.1-002"; exon_number 12;
ENm001.contig1	ExonAligner	CDS	1134787	1134937	.	+	0	gene_id "AC003987.1-002"; transcript_id "AC003987.1-002"; exon_number 13;
ENm001.contig1	ExonAligner	CDS	1145939	1146031	.	+	2	gene_id "AC003987.1-002"; transcript_id "AC003987.1-002"; exon_number 14;
ENm001.contig1	ExonAligner	CDS	1148713	1148852	.	+	2	gene_id "AC003987.1-002"; transcript_id "AC003987.1-002"; exon_number 15;
ENm001.contig1	ExonAligner	CDS	1149645	1149764	.	+	0	gene_id "AC003987.1-002"; transcript_id "AC003987.1-002"; exon_number 16;
ENm001.contig1	ExonAligner	CDS	860406	860556	.	+	0	gene_id "AC003987.1-007"; transcript_id "AC003987.1-007"; exon_number 1;
ENm001.contig1	ExonAligner	CDS	1023790	1023872	.	+	2	gene_id "AC003987.1-007"; transcript_id "AC003987.1-007"; exon_number 2;
ENm001.contig1	ExonAligner	CDS	1038754	1038913	.	+	0	gene_id "AC003987.1-007"; transcript_id "AC003987.1-007"; exon_number 3;
ENm001.contig1	ExonAligner	CDS	1050681	1050735	.	+	2	gene_id "AC003987.1-007"; transcript_id "AC003987.1-007"; exon_number 4;
ENm001.contig1	ExonAligner	CDS	1051369	1051484	.	+	1	gene_id "AC003987.1-007"; transcript_id "AC003987.1-007"; exon_number 5;
ENm001.contig1	ExonAligner	CDS	1052805	1052880	.	+	2	gene_id "AC003987.1-007"; transcript_id "AC003987.1-007"; exon_number 6;
ENm001.contig1	ExonAligner	CDS	1056960	1057114	.	+	1	gene_id "AC003987.1-007"; transcript_id "AC003987.1-007"; exon_number 7;
ENm001.contig1	ExonAligner	CDS	1059606	1059703	.	+	2	gene_id "AC003987.1-007"; transcript_id "AC003987.1-007"; exon_number 8;
ENm001.contig1	ExonAligner	CDS	1097444	1097558	.	+	0	gene_id "AC003987.1-007"; transcript_id "AC003987.1-007"; exon_number 9;
ENm001.contig1	ExonAligner	CDS	1114518	1114590	.	+	2	gene_id "AC003987.1-007"; transcript_id "AC003987.1-007"; exon_number 10;
ENm001.contig1	ExonAligner	CDS	1116048	1116150	.	+	1	gene_id "AC003987.1-007"; transcript_id "AC003987.1-007"; exon_number 11;
ENm001.contig1	ExonAligner	CDS	1134787	1134937	.	+	0	gene_id "AC003987.1-007"; transcript_id "AC003987.1-007"; exon_number 12;
ENm001.contig1	ExonAligner	CDS	1145939	1146031	.	+	2	gene_id "AC003987.1-007"; transcript_id "AC003987.1-007"; exon_number 13;
ENm001.contig1	ExonAligner	CDS	1148713	1148852	.	+	2	gene_id "AC003987.1-007"; transcript_id "AC003987.1-007"; exon_number 14;
ENm001.contig1	ExonAligner	CDS	1156404	1156499	.	+	0	gene_id "AC003987.1-007"; transcript_id "AC003987.1-007"; exon_number 15;
ENm001.contig1	ExonAligner	CDS	860406	860556	.	+	0	gene_id "AC003987.1-014"; transcript_id "AC003987.1-014"; exon_number 1;
ENm001.contig1	ExonAligner	CDS	1023790	1023872	.	+	2	gene_id "AC003987.1-014"; transcript_id "AC003987.1-014"; exon_number 2;
ENm001.contig1	ExonAligner	CDS	1038754	1038913	.	+	0	gene_id "AC003987.1-014"; transcript_id "AC003987.1-014"; exon_number 3;
ENm001.contig1	ExonAligner	CDS	1050681	1050735	.	+	2	gene_id "AC003987.1-014"; transcript_id "AC003987.1-014"; exon_number 4;
ENm001.contig1	ExonAligner	CDS	1051369	1051484	.	+	1	gene_id "AC003987.1-014"; transcript_id "AC003987.1-014"; exon_number 5;
ENm001.contig1	ExonAligner	CDS	1052805	1052880	.	+	2	gene_id "AC003987.1-014"; transcript_id "AC003987.1-014"; exon_number 6;
ENm001.contig1	ExonAligner	CDS	1055023	1055085	.	+	1	gene_id "AC003987.1-014"; transcript_id "AC003987.1-014"; exon_number 7;
ENm001.contig1	ExonAligner	CDS	1056960	1057114	.	+	1	gene_id "AC003987.1-014"; transcript_id "AC003987.1-014"; exon_number 8;
ENm001.contig1	ExonAligner	CDS	1059606	1059703	.	+	2	gene_id "AC003987.1-014"; transcript_id "AC003987.1-014"; exon_number 9;
ENm001.contig1	ExonAligner	CDS	1097444	1097558	.	+	0	gene_id "AC003987.1-014"; transcript_id "AC003987.1-014"; exon_number 10;
ENm001.contig1	ExonAligner	CDS	1114518	1114590	.	+	2	gene_id "AC003987.1-014"; transcript_id "AC003987.1-014"; exon_number 11;
ENm001.contig1	ExonAligner	CDS	1116048	1116150	.	+	1	gene_id "AC003987.1-014"; transcript_id "AC003987.1-014"; exon_number 12;
ENm001.contig1	ExonAligner	CDS	1134790	1134919	.	+	0	gene_id "AC003987.1-014"; transcript_id "AC003987.1-014"; exon_number 13;
ENm001.contig1	ExonAligner	CDS	1145939	1146031	.	+	2	gene_id "AC003987.1-014"; transcript_id "AC003987.1-014"; exon_number 14;
ENm001.contig1	ExonAligner	CDS	1148713	1148852	.	+	2	gene_id "AC003987.1-014"; transcript_id "AC003987.1-014"; exon_number 15;
ENm001.contig1	ExonAligner	CDS	1156404	1156499	.	+	0	gene_id "AC003987.1-014"; transcript_id "AC003987.1-014"; exon_number 16;
ENm001.contig1	ExonAligner	CDS	860406	860556	.	+	0	gene_id "AC003987.1-001"; transcript_id "AC003987.1-001"; exon_number 1;
ENm001.contig1	ExonAligner	CDS	1023790	1023872	.	+	2	gene_id "AC003987.1-001"; transcript_id "AC003987.1-001"; exon_number 2;
ENm001.contig1	ExonAligner	CDS	1038754	1038913	.	+	0	gene_id "AC003987.1-001"; transcript_id "AC003987.1-001"; exon_number 3;
ENm001.contig1	ExonAligner	CDS	1050681	1050735	.	+	2	gene_id "AC003987.1-001"; transcript_id "AC003987.1-001"; exon_number 4;
ENm001.contig1	ExonAligner	CDS	1051369	1051484	.	+	1	gene_id "AC003987.1-001"; transcript_id "AC003987.1-001"; exon_number 5;
ENm001.contig1	ExonAligner	CDS	1052805	1052880	.	+	2	gene_id "AC003987.1-001"; transcript_id "AC003987.1-001"; exon_number 6;
ENm001.contig1	ExonAligner	CDS	1055023	1055085	.	+	1	gene_id "AC003987.1-001"; transcript_id "AC003987.1-001"; exon_number 7;
ENm001.contig1	ExonAligner	CDS	1056960	1057114	.	+	1	gene_id "AC003987.1-001"; transcript_id "AC003987.1-001"; exon_number 8;
ENm001.contig1	ExonAligner	CDS	1059606	1059703	.	+	2	gene_id "AC003987.1-001"; transcript_id "AC003987.1-001"; exon_number 9;
ENm001.contig1	ExonAligner	CDS	1097444	1097558	.	+	0	gene_id "AC003987.1-001"; transcript_id "AC003987.1-001"; exon_number 10;
ENm001.contig1	ExonAligner	CDS	1114518	1114590	.	+	2	gene_id "AC003987.1-001"; transcript_id "AC003987.1-001"; exon_number 11;
ENm001.contig1	ExonAligner	CDS	1116048	1116150	.	+	1	gene_id "AC003987.1-001"; transcript_id "AC003987.1-001"; exon_number 12;
ENm001.contig1	ExonAligner	CDS	1134787	1134937	.	+	0	gene_id "AC003987.1-001"; transcript_id "AC003987.1-001"; exon_number 13;
ENm001.contig1	ExonAligner	CDS	1145939	1146031	.	+	2	gene_id "AC003987.1-001"; transcript_id "AC003987.1-001"; exon_number 14;
ENm001.contig1	ExonAligner	CDS	1148713	1148852	.	+	2	gene_id "AC003987.1-001"; transcript_id "AC003987.1-001"; exon_number 15;
ENm001.contig1	ExonAligner	CDS	1156404	1156499	.	+	0	gene_id "AC003987.1-001"; transcript_id "AC003987.1-001"; exon_number 16;
ENm001.contig1	ExonAligner	CDS	920080	920092	.	+	0	gene_id "AC003987.1-016"; transcript_id "AC003987.1-016"; exon_number 1;
ENm001.contig1	ExonAligner	CDS	1023790	1023872	.	+	2	gene_id "AC003987.1-016"; transcript_id "AC003987.1-016"; exon_number 2;
ENm001.contig1	ExonAligner	CDS	1038754	1038913	.	+	0	gene_id "AC003987.1-016"; transcript_id "AC003987.1-016"; exon_number 3;
ENm001.contig1	ExonAligner	CDS	1050681	1050735	.	+	2	gene_id "AC003987.1-016"; transcript_id "AC003987.1-016"; exon_number 4;
ENm001.contig1	ExonAligner	CDS	1051369	1051484	.	+	1	gene_id "AC003987.1-016"; transcript_id "AC003987.1-016"; exon_number 5;
ENm001.contig1	ExonAligner	CDS	1052805	1052848	.	+	2	gene_id "AC003987.1-016"; transcript_id "AC003987.1-016"; exon_number 6;
ENm001.contig1	ExonAligner	CDS	927275	927296	.	+	0	gene_id "AC003987.1-006"; transcript_id "AC003987.1-006"; exon_number 1;
ENm001.contig1	ExonAligner	CDS	1023790	1023872	.	+	2	gene_id "AC003987.1-006"; transcript_id "AC003987.1-006"; exon_number 2;
ENm001.contig1	ExonAligner	CDS	1038754	1038913	.	+	0	gene_id "AC003987.1-006"; transcript_id "AC003987.1-006"; exon_number 3;
ENm001.contig1	ExonAligner	CDS	1050681	1050735	.	+	2	gene_id "AC003987.1-006"; transcript_id "AC003987.1-006"; exon_number 4;
ENm001.contig1	ExonAligner	CDS	1051369	1051484	.	+	1	gene_id "AC003987.1-006"; transcript_id "AC003987.1-006"; exon_number 5;
ENm001.contig1	ExonAligner	CDS	1052805	1052880	.	+	2	gene_id "AC003987.1-006"; transcript_id "AC003987.1-006"; exon_number 6;
ENm001.contig1	ExonAligner	CDS	1056960	1057114	.	+	1	gene_id "AC003987.1-006"; transcript_id "AC003987.1-006"; exon_number 7;
ENm001.contig1	ExonAligner	CDS	1059606	1059703	.	+	2	gene_id "AC003987.1-006"; transcript_id "AC003987.1-006"; exon_number 8;
ENm001.contig1	ExonAligner	CDS	1097444	1097558	.	+	0	gene_id "AC003987.1-006"; transcript_id "AC003987.1-006"; exon_number 9;
ENm001.contig1	ExonAligner	CDS	1114518	1114590	.	+	2	gene_id "AC003987.1-006"; transcript_id "AC003987.1-006"; exon_number 10;
ENm001.contig1	ExonAligner	CDS	1116048	1116150	.	+	1	gene_id "AC003987.1-006"; transcript_id "AC003987.1-006"; exon_number 11;
ENm001.contig1	ExonAligner	CDS	1134787	1134937	.	+	0	gene_id "AC003987.1-006"; transcript_id "AC003987.1-006"; exon_number 12;
ENm001.contig1	ExonAligner	CDS	1145939	1146031	.	+	2	gene_id "AC003987.1-006"; transcript_id "AC003987.1-006"; exon_number 13;
ENm001.contig1	ExonAligner	CDS	1148713	1148852	.	+	2	gene_id "AC003987.1-006"; transcript_id "AC003987.1-006"; exon_number 14;
ENm001.contig1	ExonAligner	CDS	1156404	1156499	.	+	0	gene_id "AC003987.1-006"; transcript_id "AC003987.1-006"; exon_number 15;
ENm001.contig1	ExonAligner	CDS	927275	927296	.	+	0	gene_id "AC003987.1-005"; transcript_id "AC003987.1-005"; exon_number 1;
ENm001.contig1	ExonAligner	CDS	1023790	1023872	.	+	2	gene_id "AC003987.1-005"; transcript_id "AC003987.1-005"; exon_number 2;
ENm001.contig1	ExonAligner	CDS	1038754	1038913	.	+	0	gene_id "AC003987.1-005"; transcript_id "AC003987.1-005"; exon_number 3;
ENm001.contig1	ExonAligner	CDS	1050681	1050735	.	+	2	gene_id "AC003987.1-005"; transcript_id "AC003987.1-005"; exon_number 4;
ENm001.contig1	ExonAligner	CDS	1051369	1051484	.	+	1	gene_id "AC003987.1-005"; transcript_id "AC003987.1-005"; exon_number 5;
ENm001.contig1	ExonAligner	CDS	1052805	1052880	.	+	2	gene_id "AC003987.1-005"; transcript_id "AC003987.1-005"; exon_number 6;
ENm001.contig1	ExonAligner	CDS	1055023	1055085	.	+	1	gene_id "AC003987.1-005"; transcript_id "AC003987.1-005"; exon_number 7;
ENm001.contig1	ExonAligner	CDS	1056960	1057114	.	+	1	gene_id "AC003987.1-005"; transcript_id "AC003987.1-005"; exon_number 8;
ENm001.contig1	ExonAligner	CDS	1059606	1059703	.	+	2	gene_id "AC003987.1-005"; transcript_id "AC003987.1-005"; exon_number 9;
ENm001.contig1	ExonAligner	CDS	1097444	1097558	.	+	0	gene_id "AC003987.1-005"; transcript_id "AC003987.1-005"; exon_number 10;
ENm001.contig1	ExonAligner	CDS	1114518	1114590	.	+	2	gene_id "AC003987.1-005"; transcript_id "AC003987.1-005"; exon_number 11;
ENm001.contig1	ExonAligner	CDS	1116048	1116150	.	+	1	gene_id "AC003987.1-005"; transcript_id "AC003987.1-005"; exon_number 12;
ENm001.contig1	ExonAligner	CDS	1134787	1134937	.	+	0	gene_id "AC003987.1-005"; transcript_id "AC003987.1-005"; exon_number 13;
ENm001.contig1	ExonAligner	CDS	1145939	1146031	.	+	2	gene_id "AC003987.1-005"; transcript_id "AC003987.1-005"; exon_number 14;
ENm001.contig1	ExonAligner	CDS	1148713	1148852	.	+	2	gene_id "AC003987.1-005"; transcript_id "AC003987.1-005"; exon_number 15;
ENm001.contig1	ExonAligner	CDS	1156404	1156499	.	+	0	gene_id "AC003987.1-005"; transcript_id "AC003987.1-005"; exon_number 16;
ENm001.contig1	ExonAligner	CDS	1023790	1023872	.	+	2	gene_id "AC003987.1-004"; transcript_id "AC003987.1-004"; exon_number 2;
ENm001.contig1	ExonAligner	CDS	1038754	1038913	.	+	0	gene_id "AC003987.1-004"; transcript_id "AC003987.1-004"; exon_number 3;
ENm001.contig1	ExonAligner	CDS	1050681	1050735	.	+	2	gene_id "AC003987.1-004"; transcript_id "AC003987.1-004"; exon_number 4;
ENm001.contig1	ExonAligner	CDS	1051369	1051484	.	+	1	gene_id "AC003987.1-004"; transcript_id "AC003987.1-004"; exon_number 5;
ENm001.contig1	ExonAligner	CDS	1052805	1052880	.	+	2	gene_id "AC003987.1-004"; transcript_id "AC003987.1-004"; exon_number 6;
ENm001.contig1	ExonAligner	CDS	1056960	1057114	.	+	1	gene_id "AC003987.1-004"; transcript_id "AC003987.1-004"; exon_number 7;
ENm001.contig1	ExonAligner	CDS	1059606	1059703	.	+	2	gene_id "AC003987.1-004"; transcript_id "AC003987.1-004"; exon_number 8;
ENm001.contig1	ExonAligner	CDS	1097444	1097558	.	+	0	gene_id "AC003987.1-004"; transcript_id "AC003987.1-004"; exon_number 9;
ENm001.contig1	ExonAligner	CDS	1114518	1114590	.	+	2	gene_id "AC003987.1-004"; transcript_id "AC003987.1-004"; exon_number 10;
ENm001.contig1	ExonAligner	CDS	1116048	1116150	.	+	1	gene_id "AC003987.1-004"; transcript_id "AC003987.1-004"; exon_number 11;
ENm001.contig1	ExonAligner	CDS	1134790	1134919	.	+	0	gene_id "AC003987.1-004"; transcript_id "AC003987.1-004"; exon_number 12;
ENm001.contig1	ExonAligner	CDS	1145939	1146031	.	+	2	gene_id "AC003987.1-004"; transcript_id "AC003987.1-004"; exon_number 13;
ENm001.contig1	ExonAligner	CDS	1148713	1148852	.	+	2	gene_id "AC003987.1-004"; transcript_id "AC003987.1-004"; exon_number 14;
ENm001.contig1	ExonAligner	CDS	1156404	1156499	.	+	0	gene_id "AC003987.1-004"; transcript_id "AC003987.1-004"; exon_number 15;
ENm001.contig1	ExonAligner	CDS	1038880	1038913	.	+	2	gene_id "AC003987.1-009"; transcript_id "AC003987.1-009"; exon_number 1;
ENm001.contig1	ExonAligner	CDS	1050681	1050735	.	+	2	gene_id "AC003987.1-009"; transcript_id "AC003987.1-009"; exon_number 2;
ENm001.contig1	ExonAligner	CDS	1051369	1051484	.	+	1	gene_id "AC003987.1-009"; transcript_id "AC003987.1-009"; exon_number 3;
ENm001.contig1	ExonAligner	CDS	1052805	1052880	.	+	2	gene_id "AC003987.1-009"; transcript_id "AC003987.1-009"; exon_number 4;
ENm001.contig1	ExonAligner	CDS	1056960	1057114	.	+	1	gene_id "AC003987.1-009"; transcript_id "AC003987.1-009"; exon_number 5;
ENm001.contig1	ExonAligner	CDS	1059606	1059703	.	+	2	gene_id "AC003987.1-009"; transcript_id "AC003987.1-009"; exon_number 6;
ENm001.contig1	ExonAligner	CDS	1097444	1097558	.	+	0	gene_id "AC003987.1-009"; transcript_id "AC003987.1-009"; exon_number 7;
ENm001.contig1	ExonAligner	CDS	1114518	1114590	.	+	2	gene_id "AC003987.1-009"; transcript_id "AC003987.1-009"; exon_number 8;
ENm001.contig1	ExonAligner	CDS	1116048	1116150	.	+	1	gene_id "AC003987.1-009"; transcript_id "AC003987.1-009"; exon_number 9;
ENm001.contig1	ExonAligner	CDS	1249244	1249473	.	+	2	gene_id "AC006326.1-002"; transcript_id "AC006326.1-002"; exon_number 1;
ENm001.contig1	ExonAligner	CDS	1234650	1234914	.	+	0	gene_id "AC006326.1-002"; transcript_id "AC006326.1-002"; exon_number 2;
ENm001.contig1	ExonAligner	CDS	1214482	1214759	.	+	2	gene_id "AC006326.1-002"; transcript_id "AC006326.1-002"; exon_number 3;
ENm001.contig1	ExonAligner	CDS	1208504	1208730	.	+	1	gene_id "AC006326.1-002"; transcript_id "AC006326.1-002"; exon_number 4;
ENm001.contig1	ExonAligner	CDS	1206330	1206412	.	+	0	gene_id "AC006326.1-002"; transcript_id "AC006326.1-002"; exon_number 5;
ENm001.contig1	ExonAligner	CDS	1296101	1296253	.	-	0	gene_id "AC002465.3-001"; transcript_id "AC002465.3-001"; exon_number 1;
ENm001.contig1	ExonAligner	CDS	1297962	1298075	.	-	0	gene_id "AC002465.3-001"; transcript_id "AC002465.3-001"; exon_number 2;
ENm001.contig1	ExonAligner	CDS	1298877	1298982	.	-	1	gene_id "AC002465.3-001"; transcript_id "AC002465.3-001"; exon_number 3;
ENm001.contig1	ExonAligner	CDS	1310886	1310995	.	-	0	gene_id "AC002465.3-001"; transcript_id "AC002465.3-001"; exon_number 4;
ENm001.contig1	ExonAligner	CDS	1312356	1312412	.	-	0	gene_id "AC002465.3-001"; transcript_id "AC002465.3-001"; exon_number 5;
ENm001.contig1	ExonAligner	CDS	1313536	1313611	.	-	1	gene_id "AC002465.3-001"; transcript_id "AC002465.3-001"; exon_number 6;
ENm001.contig1	ExonAligner	CDS	1314333	1314457	.	-	0	gene_id "AC002465.3-001"; transcript_id "AC002465.3-001"; exon_number 7;
ENm001.contig1	ExonAligner	CDS	1315963	1316097	.	-	0	gene_id "AC002465.3-001"; transcript_id "AC002465.3-001"; exon_number 8;
ENm001.contig1	ExonAligner	CDS	1316911	1317022	.	-	1	gene_id "AC002465.3-001"; transcript_id "AC002465.3-001"; exon_number 9;
ENm001.contig1	ExonAligner	CDS	1365778	1365889	.	-	2	gene_id "AC002465.3-001"; transcript_id "AC002465.3-001"; exon_number 10;
ENm001.contig1	ExonAligner	CDS	1368595	1368717	.	-	2	gene_id "AC002465.3-001"; transcript_id "AC002465.3-001"; exon_number 11;
ENm001.contig1	ExonAligner	CDS	1372665	1372758	.	-	0	gene_id "AC002465.3-001"; transcript_id "AC002465.3-001"; exon_number 12;
ENm001.contig1	ExonAligner	CDS	1373168	1373272	.	-	0	gene_id "AC002465.3-001"; transcript_id "AC002465.3-001"; exon_number 13;
ENm001.contig1	ExonAligner	CDS	1422590	1422642	.	+	0	gene_id "AC000061.1-001"; transcript_id "AC000061.1-001"; exon_number 1;
ENm001.contig1	ExonAligner	CDS	1457873	1457983	.	+	1	gene_id "AC000061.1-001"; transcript_id "AC000061.1-001"; exon_number 2;
ENm001.contig1	ExonAligner	CDS	1469235	1469343	.	+	1	gene_id "AC000061.1-001"; transcript_id "AC000061.1-001"; exon_number 3;
ENm001.contig1	ExonAligner	CDS	1485795	1486010	.	+	0	gene_id "AC000061.1-001"; transcript_id "AC000061.1-001"; exon_number 4;
ENm001.contig1	ExonAligner	CDS	1489500	1489589	.	+	0	gene_id "AC000061.1-001"; transcript_id "AC000061.1-001"; exon_number 5;
ENm001.contig1	ExonAligner	CDS	1490830	1490993	.	+	0	gene_id "AC000061.1-001"; transcript_id "AC000061.1-001"; exon_number 6;
ENm001.contig1	ExonAligner	CDS	1492122	1492247	.	+	1	gene_id "AC000061.1-001"; transcript_id "AC000061.1-001"; exon_number 7;
ENm001.contig1	ExonAligner	CDS	1497681	1497927	.	+	1	gene_id "AC000061.1-001"; transcript_id "AC000061.1-001"; exon_number 8;
ENm001.contig1	ExonAligner	CDS	1500376	1500462	.	+	0	gene_id "AC000061.1-001"; transcript_id "AC000061.1-001"; exon_number 9;
ENm001.contig1	ExonAligner	CDS	1506877	1507059	.	+	0	gene_id "AC000061.1-001"; transcript_id "AC000061.1-001"; exon_number 10;
ENm001.contig1	ExonAligner	CDS	1521182	1521373	.	+	0	gene_id "AC000061.1-001"; transcript_id "AC000061.1-001"; exon_number 11;
ENm001.contig1	ExonAligner	CDS	1549482	1549570	.	+	0	gene_id "AC000061.1-001"; transcript_id "AC000061.1-001"; exon_number 12;
ENm001.contig1	ExonAligner	CDS	1552533	1552613	.	+	1	gene_id "AC000061.1-001"; transcript_id "AC000061.1-001"; exon_number 13;
ENm001.contig1	ExonAligner	CDS	1553916	1554639	.	+	1	gene_id "AC000061.1-001"; transcript_id "AC000061.1-001"; exon_number 14;
ENm001.contig1	ExonAligner	CDS	1556888	1557013	.	+	0	gene_id "AC000061.1-001"; transcript_id "AC000061.1-001"; exon_number 15;
ENm001.contig1	ExonAligner	CDS	1564256	1564287	.	+	0	gene_id "AC000061.1-001"; transcript_id "AC000061.1-001"; exon_number 16;
ENm001.contig1	ExonAligner	CDS	1565065	1565309	.	+	1	gene_id "AC000061.1-001"; transcript_id "AC000061.1-001"; exon_number 17;
ENm001.contig1	ExonAligner	CDS	1568889	1568968	.	+	2	gene_id "AC000061.1-001"; transcript_id "AC000061.1-001"; exon_number 18;
ENm001.contig1	ExonAligner	CDS	1576237	1576381	.	+	0	gene_id "AC000061.1-001"; transcript_id "AC000061.1-001"; exon_number 19;
ENm001.contig1	ExonAligner	CDS	1578864	1579085	.	+	2	gene_id "AC000061.1-001"; transcript_id "AC000061.1-001"; exon_number 20;
ENm001.contig1	ExonAligner	CDS	1581666	1581766	.	+	2	gene_id "AC000061.1-001"; transcript_id "AC000061.1-001"; exon_number 21;
ENm001.contig1	ExonAligner	CDS	1596093	1596338	.	+	0	gene_id "AC000061.1-001"; transcript_id "AC000061.1-001"; exon_number 22;
ENm001.contig1	ExonAligner	CDS	1605505	1605660	.	+	0	gene_id "AC000061.1-001"; transcript_id "AC000061.1-001"; exon_number 23;
ENm001.contig1	ExonAligner	CDS	1619085	1619168	.	+	0	gene_id "AC000061.1-001"; transcript_id "AC000061.1-001"; exon_number 24;
ENm001.contig1	ExonAligner	CDS	1629391	1629563	.	+	0	gene_id "AC000061.1-001"; transcript_id "AC000061.1-001"; exon_number 25;
ENm001.contig1	ExonAligner	CDS	1630503	1630608	.	+	1	gene_id "AC000061.1-001"; transcript_id "AC000061.1-001"; exon_number 26;
ENm001.contig1	ExonAligner	CDS	1631565	1631768	.	+	0	gene_id "AC000061.1-001"; transcript_id "AC000061.1-001"; exon_number 27;
ENm001.contig1	ExonAligner	CDS	1703187	1703432	.	-	0	gene_id "AC004240.1-001"; transcript_id "AC004240.1-001"; exon_number 1;
ENm001.contig1	ExonAligner	CDS	1709449	1709550	.	-	0	gene_id "AC004240.1-001"; transcript_id "AC004240.1-001"; exon_number 2;
ENm001.contig1	ExonAligner	CDS	1710542	1710674	.	-	1	gene_id "AC004240.1-001"; transcript_id "AC004240.1-001"; exon_number 3;
ENm001.contig1	ExonAligner	CDS	1711784	1711847	.	-	2	gene_id "AC004240.1-001"; transcript_id "AC004240.1-001"; exon_number 4;
ENm001.contig1	ExonAligner	CDS	1716569	1716754	.	-	2	gene_id "AC004240.1-001"; transcript_id "AC004240.1-001"; exon_number 5;
ENm001.contig1	ExonAligner	CDS	1717264	1717469	.	-	1	gene_id "AC004240.1-001"; transcript_id "AC004240.1-001"; exon_number 6;
ENm001.contig1	ExonAligner	CDS	1719557	1719735	.	-	0	gene_id "AC004240.1-001"; transcript_id "AC004240.1-001"; exon_number 7;
ENm001.contig1	ExonAligner	CDS	1725312	1725499	.	-	2	gene_id "AC004240.1-001"; transcript_id "AC004240.1-001"; exon_number 8;
ENm001.contig1	ExonAligner	CDS	1725673	1725825	.	-	2	gene_id "AC004240.1-001"; transcript_id "AC004240.1-001"; exon_number 9;
ENm001.contig1	ExonAligner	CDS	1736887	1736980	.	-	0	gene_id "AC004240.1-001"; transcript_id "AC004240.1-001"; exon_number 10;
ENm001.contig1	ExonAligner	CDS	1737070	1737150	.	-	0	gene_id "AC004240.1-001"; transcript_id "AC004240.1-001"; exon_number 11;
ENm001.contig1	ExonAligner	CDS	1747443	1747516	.	-	2	gene_id "AC004240.1-001"; transcript_id "AC004240.1-001"; exon_number 12;
ENm001.contig1	ExonAligner	CDS	1749895	1749984	.	-	2	gene_id "AC004240.1-001"; transcript_id "AC004240.1-001"; exon_number 13;
ENm001.contig1	ExonAligner	CDS	1752145	1752414	.	-	2	gene_id "AC004240.1-001"; transcript_id "AC004240.1-001"; exon_number 14;
ENm001.contig1	ExonAligner	CDS	1758664	1758781	.	-	0	gene_id "AC004240.1-001"; transcript_id "AC004240.1-001"; exon_number 15;
ENm001.contig1	ExonAligner	CDS	1771012	1771266	.	-	0	gene_id "AC004240.1-001"; transcript_id "AC004240.1-001"; exon_number 16;
ENm001.contig1	ExonAligner	CDS	1773653	1773797	.	-	1	gene_id "AC004240.1-001"; transcript_id "AC004240.1-001"; exon_number 17;
ENm001.contig1	ExonAligner	CDS	1776433	1776526	.	-	2	gene_id "AC004240.1-001"; transcript_id "AC004240.1-001"; exon_number 18;
ENm001.contig1	ExonAligner	CDS	1778158	1778361	.	-	2	gene_id "AC004240.1-001"; transcript_id "AC004240.1-001"; exon_number 19;
ENm001.contig1	ExonAligner	CDS	1784320	1785970	.	-	0	gene_id "AC004240.1-001"; transcript_id "AC004240.1-001"; exon_number 20;
ENm001.contig1	ExonAligner	CDS	1800716	1800940	.	-	0	gene_id "AC004240.1-001"; transcript_id "AC004240.1-001"; exon_number 21;
ENm001.contig1	ExonAligner	CDS	1882847	1882954	.	-	0	gene_id "AC004240.1-001"; transcript_id "AC004240.1-001"; exon_number 22;
ENm001.contig1	ExonAligner	CDS	1785778	1785973	.	-	0	gene_id "AC004240.1-002"; transcript_id "AC004240.1-002"; exon_number 1;
ENm001.contig1	ExonAligner	CDS	1800716	1800940	.	-	0	gene_id "AC004240.1-002"; transcript_id "AC004240.1-002"; exon_number 2;
ENm001.contig1	ExonAligner	CDS	1882847	1882909	.	-	0	gene_id "AC004240.1-002"; transcript_id "AC004240.1-002"; exon_number 3;
ENm002.contig20	ExonAligner	CDS	4088	4152	.	+	2	gene_id "AC034228.1-011"; transcript_id "AC034228.1-011"; exon_number 1;
ENm002.contig20	ExonAligner	CDS	3508	3607	.	+	0	gene_id "AC034228.1-011"; transcript_id "AC034228.1-011"; exon_number 2;
ENm002.contig20	ExonAligner	CDS	2899	3000	.	+	0	gene_id "AC034228.1-011"; transcript_id "AC034228.1-011"; exon_number 3;
ENm002.contig20	ExonAligner	CDS	2557	2621	.	+	2	gene_id "AC034228.1-011"; transcript_id "AC034228.1-011"; exon_number 4;
ENm002.contig20	ExonAligner	CDS	1721	1835	.	+	0	gene_id "AC034228.1-011"; transcript_id "AC034228.1-011"; exon_number 5;
ENm002.contig20	ExonAligner	CDS	2899	2981	.	+	0	gene_id "AC034228.1-012"; transcript_id "AC034228.1-012"; exon_number 1;
ENm002.contig20	ExonAligner	CDS	2557	2621	.	+	2	gene_id "AC034228.1-012"; transcript_id "AC034228.1-012"; exon_number 2;
ENm002.contig20	ExonAligner	CDS	1721	1835	.	+	0	gene_id "AC034228.1-012"; transcript_id "AC034228.1-012"; exon_number 3;
ENm002.contig23	ExonAligner	CDS	41007	41165	.	-	0	gene_id "AC034228.6-001"; transcript_id "AC034228.6-001"; exon_number 1;
ENm002.contig23	ExonAligner	CDS	40874	40909	.	-	0	gene_id "AC034228.6-001"; transcript_id "AC034228.6-001"; exon_number 2;
ENm002.contig23	ExonAligner	CDS	40115	40240	.	-	0	gene_id "AC034228.6-001"; transcript_id "AC034228.6-001"; exon_number 3;
ENm002.contig23	ExonAligner	CDS	39289	39399	.	-	0	gene_id "AC034228.6-001"; transcript_id "AC034228.6-001"; exon_number 4;
ENm002.contig15	ExonAligner	CDS	6996	7066	.	-	2	gene_id "AC063976.5-001"; transcript_id "AC063976.5-001"; exon_number 1;
ENm002.contig15	ExonAligner	CDS	8705	8801	.	-	0	gene_id "AC063976.5-001"; transcript_id "AC063976.5-001"; exon_number 2;
ENm002.contig15	ExonAligner	CDS	9129	9197	.	-	0	gene_id "AC063976.5-001"; transcript_id "AC063976.5-001"; exon_number 3;
ENm002.contig15	ExonAligner	CDS	11200	11259	.	-	0	gene_id "AC063976.5-001"; transcript_id "AC063976.5-001"; exon_number 4;
ENm002.contig15	ExonAligner	CDS	11801	11854	.	-	0	gene_id "AC063976.5-001"; transcript_id "AC063976.5-001"; exon_number 5;
ENm002.contig15	ExonAligner	CDS	15563	15662	.	-	1	gene_id "AC063976.5-001"; transcript_id "AC063976.5-001"; exon_number 6;
ENm002.contig15	ExonAligner	CDS	15899	15963	.	-	0	gene_id "AC063976.5-001"; transcript_id "AC063976.5-001"; exon_number 7;
ENm002.contig15	ExonAligner	CDS	18894	19064	.	-	0	gene_id "AC063976.5-001"; transcript_id "AC063976.5-001"; exon_number 8;
ENm002.contig15	ExonAligner	CDS	20011	20204	.	-	2	gene_id "AC063976.5-001"; transcript_id "AC063976.5-001"; exon_number 9;
ENm002.contig15	ExonAligner	CDS	23171	23404	.	-	2	gene_id "AC063976.5-001"; transcript_id "AC063976.5-001"; exon_number 10;
ENm002.contig15	ExonAligner	CDS	26972	27103	.	-	2	gene_id "AC063976.5-001"; transcript_id "AC063976.5-001"; exon_number 11;
ENm002.contig15	ExonAligner	CDS	30322	30469	.	-	1	gene_id "AC063976.5-001"; transcript_id "AC063976.5-001"; exon_number 12;
ENm002.contig15	ExonAligner	CDS	30862	30958	.	-	2	gene_id "AC063976.5-001"; transcript_id "AC063976.5-001"; exon_number 13;
ENm002.contig15	ExonAligner	CDS	31614	31695	.	-	0	gene_id "AC063976.5-001"; transcript_id "AC063976.5-001"; exon_number 14;
ENm002.contig15	ExonAligner	CDS	6996	7066	.	-	2	gene_id "AC063976.5-004"; transcript_id "AC063976.5-004"; exon_number 1;
ENm002.contig15	ExonAligner	CDS	8705	8801	.	-	0	gene_id "AC063976.5-004"; transcript_id "AC063976.5-004"; exon_number 2;
ENm002.contig15	ExonAligner	CDS	9129	9197	.	-	0	gene_id "AC063976.5-004"; transcript_id "AC063976.5-004"; exon_number 3;
ENm002.contig15	ExonAligner	CDS	11324	11377	.	-	0	gene_id "AC063976.5-004"; transcript_id "AC063976.5-004"; exon_number 4;
ENm002.contig15	ExonAligner	CDS	11801	11854	.	-	0	gene_id "AC063976.5-004"; transcript_id "AC063976.5-004"; exon_number 5;
ENm002.contig15	ExonAligner	CDS	15563	15662	.	-	1	gene_id "AC063976.5-004"; transcript_id "AC063976.5-004"; exon_number 6;
ENm002.contig15	ExonAligner	CDS	15899	15963	.	-	0	gene_id "AC063976.5-004"; transcript_id "AC063976.5-004"; exon_number 7;
ENm002.contig15	ExonAligner	CDS	18894	19064	.	-	0	gene_id "AC063976.5-004"; transcript_id "AC063976.5-004"; exon_number 8;
ENm002.contig15	ExonAligner	CDS	20011	20204	.	-	2	gene_id "AC063976.5-004"; transcript_id "AC063976.5-004"; exon_number 9;
ENm002.contig15	ExonAligner	CDS	23171	23404	.	-	2	gene_id "AC063976.5-004"; transcript_id "AC063976.5-004"; exon_number 10;
ENm002.contig15	ExonAligner	CDS	26972	27103	.	-	2	gene_id "AC063976.5-004"; transcript_id "AC063976.5-004"; exon_number 11;
ENm002.contig15	ExonAligner	CDS	30322	30469	.	-	1	gene_id "AC063976.5-004"; transcript_id "AC063976.5-004"; exon_number 12;
ENm002.contig15	ExonAligner	CDS	30862	30958	.	-	2	gene_id "AC063976.5-004"; transcript_id "AC063976.5-004"; exon_number 13;
ENm002.contig15	ExonAligner	CDS	31614	31695	.	-	0	gene_id "AC063976.5-004"; transcript_id "AC063976.5-004"; exon_number 14;
ENm002.contig15	ExonAligner	CDS	6996	7066	.	-	2	gene_id "AC063976.5-003"; transcript_id "AC063976.5-003"; exon_number 1;
ENm002.contig15	ExonAligner	CDS	8705	8801	.	-	0	gene_id "AC063976.5-003"; transcript_id "AC063976.5-003"; exon_number 2;
ENm002.contig15	ExonAligner	CDS	9129	9197	.	-	0	gene_id "AC063976.5-003"; transcript_id "AC063976.5-003"; exon_number 3;
ENm002.contig15	ExonAligner	CDS	11200	11259	.	-	0	gene_id "AC063976.5-003"; transcript_id "AC063976.5-003"; exon_number 4;
ENm002.contig15	ExonAligner	CDS	11801	11854	.	-	0	gene_id "AC063976.5-003"; transcript_id "AC063976.5-003"; exon_number 5;
ENm002.contig15	ExonAligner	CDS	15563	15662	.	-	1	gene_id "AC063976.5-003"; transcript_id "AC063976.5-003"; exon_number 6;
ENm002.contig15	ExonAligner	CDS	15899	15963	.	-	0	gene_id "AC063976.5-003"; transcript_id "AC063976.5-003"; exon_number 7;
ENm002.contig15	ExonAligner	CDS	18894	19064	.	-	0	gene_id "AC063976.5-003"; transcript_id "AC063976.5-003"; exon_number 8;
ENm002.contig15	ExonAligner	CDS	20011	20204	.	-	2	gene_id "AC063976.5-003"; transcript_id "AC063976.5-003"; exon_number 9;
ENm002.contig15	ExonAligner	CDS	23171	23404	.	-	2	gene_id "AC063976.5-003"; transcript_id "AC063976.5-003"; exon_number 10;
ENm002.contig15	ExonAligner	CDS	26972	27103	.	-	2	gene_id "AC063976.5-003"; transcript_id "AC063976.5-003"; exon_number 11;
ENm002.contig15	ExonAligner	CDS	30322	30469	.	-	1	gene_id "AC063976.5-003"; transcript_id "AC063976.5-003"; exon_number 12;
ENm002.contig15	ExonAligner	CDS	30862	30958	.	-	2	gene_id "AC063976.5-003"; transcript_id "AC063976.5-003"; exon_number 13;
ENm002.contig15	ExonAligner	CDS	31614	31695	.	-	0	gene_id "AC063976.5-003"; transcript_id "AC063976.5-003"; exon_number 14;
ENm002.contig15	ExonAligner	CDS	6996	7066	.	-	2	gene_id "AC063976.5-002"; transcript_id "AC063976.5-002"; exon_number 1;
ENm002.contig15	ExonAligner	CDS	8705	8801	.	-	0	gene_id "AC063976.5-002"; transcript_id "AC063976.5-002"; exon_number 2;
ENm002.contig15	ExonAligner	CDS	9129	9197	.	-	0	gene_id "AC063976.5-002"; transcript_id "AC063976.5-002"; exon_number 3;
ENm002.contig15	ExonAligner	CDS	11324	11377	.	-	0	gene_id "AC063976.5-002"; transcript_id "AC063976.5-002"; exon_number 4;
ENm002.contig15	ExonAligner	CDS	11801	11854	.	-	0	gene_id "AC063976.5-002"; transcript_id "AC063976.5-002"; exon_number 5;
ENm002.contig15	ExonAligner	CDS	15563	15662	.	-	1	gene_id "AC063976.5-002"; transcript_id "AC063976.5-002"; exon_number 6;
ENm002.contig15	ExonAligner	CDS	15899	15963	.	-	0	gene_id "AC063976.5-002"; transcript_id "AC063976.5-002"; exon_number 7;
ENm002.contig15	ExonAligner	CDS	18894	19064	.	-	0	gene_id "AC063976.5-002"; transcript_id "AC063976.5-002"; exon_number 8;
ENm002.contig15	ExonAligner	CDS	20011	20204	.	-	2	gene_id "AC063976.5-002"; transcript_id "AC063976.5-002"; exon_number 9;
ENm002.contig15	ExonAligner	CDS	23171	23404	.	-	2	gene_id "AC063976.5-002"; transcript_id "AC063976.5-002"; exon_number 10;
ENm002.contig15	ExonAligner	CDS	26972	27103	.	-	2	gene_id "AC063976.5-002"; transcript_id "AC063976.5-002"; exon_number 11;
ENm002.contig15	ExonAligner	CDS	30322	30469	.	-	1	gene_id "AC063976.5-002"; transcript_id "AC063976.5-002"; exon_number 12;
ENm002.contig15	ExonAligner	CDS	30862	30958	.	-	2	gene_id "AC063976.5-002"; transcript_id "AC063976.5-002"; exon_number 13;
ENm002.contig15	ExonAligner	CDS	31614	31695	.	-	0	gene_id "AC063976.5-002"; transcript_id "AC063976.5-002"; exon_number 14;
ENm002.contig15	ExonAligner	CDS	23264	23407	.	-	2	gene_id "AC063976.5-010"; transcript_id "AC063976.5-010"; exon_number 1;
ENm002.contig15	ExonAligner	CDS	26972	27103	.	-	2	gene_id "AC063976.5-010"; transcript_id "AC063976.5-010"; exon_number 2;
ENm002.contig15	ExonAligner	CDS	30322	30469	.	-	1	gene_id "AC063976.5-010"; transcript_id "AC063976.5-010"; exon_number 3;
ENm002.contig15	ExonAligner	CDS	30862	30958	.	-	2	gene_id "AC063976.5-010"; transcript_id "AC063976.5-010"; exon_number 4;
ENm002.contig15	ExonAligner	CDS	31614	31695	.	-	0	gene_id "AC063976.5-010"; transcript_id "AC063976.5-010"; exon_number 5;
ENm002.contig15	ExonAligner	CDS	23265	23407	.	-	2	gene_id "AC063976.5-014"; transcript_id "AC063976.5-014"; exon_number 1;
ENm002.contig15	ExonAligner	CDS	26972	27103	.	-	2	gene_id "AC063976.5-014"; transcript_id "AC063976.5-014"; exon_number 2;
ENm002.contig15	ExonAligner	CDS	30322	30469	.	-	1	gene_id "AC063976.5-014"; transcript_id "AC063976.5-014"; exon_number 3;
ENm002.contig15	ExonAligner	CDS	30862	30958	.	-	2	gene_id "AC063976.5-014"; transcript_id "AC063976.5-014"; exon_number 4;
ENm002.contig15	ExonAligner	CDS	31614	31695	.	-	0	gene_id "AC063976.5-014"; transcript_id "AC063976.5-014"; exon_number 5;
ENm002.contig15	ExonAligner	CDS	26977	27106	.	-	2	gene_id "AC063976.5-005"; transcript_id "AC063976.5-005"; exon_number 1;
ENm002.contig15	ExonAligner	CDS	30322	30469	.	-	1	gene_id "AC063976.5-005"; transcript_id "AC063976.5-005"; exon_number 2;
ENm002.contig15	ExonAligner	CDS	30862	30958	.	-	2	gene_id "AC063976.5-005"; transcript_id "AC063976.5-005"; exon_number 3;
ENm002.contig15	ExonAligner	CDS	31614	31695	.	-	0	gene_id "AC063976.5-005"; transcript_id "AC063976.5-005"; exon_number 4;
ENm002.contig15	ExonAligner	CDS	26998	27106	.	-	2	gene_id "AC063976.5-009"; transcript_id "AC063976.5-009"; exon_number 1;
ENm002.contig15	ExonAligner	CDS	30322	30469	.	-	1	gene_id "AC063976.5-009"; transcript_id "AC063976.5-009"; exon_number 2;
ENm002.contig15	ExonAligner	CDS	30862	30958	.	-	2	gene_id "AC063976.5-009"; transcript_id "AC063976.5-009"; exon_number 3;
ENm002.contig15	ExonAligner	CDS	31614	31695	.	-	0	gene_id "AC063976.5-009"; transcript_id "AC063976.5-009"; exon_number 4;
ENm002.contig15	ExonAligner	CDS	73205	73299	.	+	0	gene_id "AC034220.2-001"; transcript_id "AC034220.2-001"; exon_number 1;
ENm002.contig15	ExonAligner	CDS	78739	78890	.	+	0	gene_id "AC034220.2-001"; transcript_id "AC034220.2-001"; exon_number 2;
ENm002.contig15	ExonAligner	CDS	82854	82935	.	+	1	gene_id "AC034220.2-001"; transcript_id "AC034220.2-001"; exon_number 3;
ENm002.contig15	ExonAligner	CDS	87132	87296	.	+	0	gene_id "AC034220.2-001"; transcript_id "AC034220.2-001"; exon_number 4;
ENm002.contig15	ExonAligner	CDS	73205	73299	.	+	0	gene_id "AC034220.2-002"; transcript_id "AC034220.2-002"; exon_number 1;
ENm002.contig15	ExonAligner	CDS	78739	78890	.	+	0	gene_id "AC034220.2-002"; transcript_id "AC034220.2-002"; exon_number 2;
ENm002.contig15	ExonAligner	CDS	82854	82935	.	+	1	gene_id "AC034220.2-002"; transcript_id "AC034220.2-002"; exon_number 3;
ENm002.contig15	ExonAligner	CDS	87132	87296	.	+	0	gene_id "AC034220.2-002"; transcript_id "AC034220.2-002"; exon_number 4;
ENm002.contig24	ExonAligner	CDS	96996	97120	.	-	2	gene_id "AC116366.3-001"; transcript_id "AC116366.3-001"; exon_number 1;
ENm002.contig24	ExonAligner	CDS	97259	97394	.	-	0	gene_id "AC116366.3-001"; transcript_id "AC116366.3-001"; exon_number 2;
ENm002.contig24	ExonAligner	CDS	98219	98262	.	-	2	gene_id "AC116366.3-001"; transcript_id "AC116366.3-001"; exon_number 3;
ENm002.contig24	ExonAligner	CDS	98781	98885	.	-	2	gene_id "AC116366.3-001"; transcript_id "AC116366.3-001"; exon_number 4;
ENm002.contig24	ExonAligner	CDS	99028	99160	.	-	0	gene_id "AC116366.3-001"; transcript_id "AC116366.3-001"; exon_number 5;
ENm002.contig24	ExonAligner	CDS	99265	99308	.	-	2	gene_id "AC116366.3-001"; transcript_id "AC116366.3-001"; exon_number 6;
ENm002.contig24	ExonAligner	CDS	99415	99591	.	-	2	gene_id "AC116366.3-001"; transcript_id "AC116366.3-001"; exon_number 7;
ENm002.contig24	ExonAligner	CDS	100352	100451	.	-	0	gene_id "AC116366.3-001"; transcript_id "AC116366.3-001"; exon_number 8;
ENm002.contig24	ExonAligner	CDS	101510	101596	.	-	0	gene_id "AC116366.3-001"; transcript_id "AC116366.3-001"; exon_number 9;
ENm002.contig24	ExonAligner	CDS	98219	98262	.	-	2	gene_id "AC116366.3-002"; transcript_id "AC116366.3-002"; exon_number 1;
ENm002.contig24	ExonAligner	CDS	99028	99160	.	-	0	gene_id "AC116366.3-002"; transcript_id "AC116366.3-002"; exon_number 2;
ENm002.contig24	ExonAligner	CDS	99265	99308	.	-	2	gene_id "AC116366.3-002"; transcript_id "AC116366.3-002"; exon_number 3;
ENm002.contig24	ExonAligner	CDS	99415	99591	.	-	2	gene_id "AC116366.3-002"; transcript_id "AC116366.3-002"; exon_number 4;
ENm002.contig24	ExonAligner	CDS	100352	100451	.	-	0	gene_id "AC116366.3-002"; transcript_id "AC116366.3-002"; exon_number 5;
ENm002.contig24	ExonAligner	CDS	101510	101596	.	-	0	gene_id "AC116366.3-002"; transcript_id "AC116366.3-002"; exon_number 6;
ENm002.contig45	ExonAligner	CDS	5502	5633	.	-	0	gene_id "AC004039.3-001"; transcript_id "AC004039.3-001"; exon_number 1;
ENm002.contig45	ExonAligner	CDS	4623	4676	.	-	0	gene_id "AC004039.3-001"; transcript_id "AC004039.3-001"; exon_number 2;
ENm002.contig45	ExonAligner	CDS	4317	4421	.	-	0	gene_id "AC004039.3-001"; transcript_id "AC004039.3-001"; exon_number 3;
ENm002.contig45	ExonAligner	CDS	3945	4052	.	-	0	gene_id "AC004039.3-001"; transcript_id "AC004039.3-001"; exon_number 4;
ENm002.contig14	ExonAligner	CDS	11918	11986	.	+	0	gene_id "AC004039.5-006"; transcript_id "AC004039.5-006"; exon_number 3;
ENm002.contig14	ExonAligner	CDS	11554	11607	.	+	0	gene_id "AC004039.5-006"; transcript_id "AC004039.5-006"; exon_number 4;
ENm002.contig14	ExonAligner	CDS	7860	7970	.	+	0	gene_id "AC004039.5-006"; transcript_id "AC004039.5-006"; exon_number 5;
ENm002.contig14	ExonAligner	CDS	7501	7650	.	+	0	gene_id "AC004039.5-006"; transcript_id "AC004039.5-006"; exon_number 6;
ENm002.contig26	ExonAligner	CDS	91669	91756	.	-	1	gene_id "AC004039.5-007"; transcript_id "AC004039.5-007"; exon_number 1;
ENm002.contig26	ExonAligner	CDS	91885	92029	.	-	2	gene_id "AC004039.5-007"; transcript_id "AC004039.5-007"; exon_number 2;
ENm002.contig30	ExonAligner	CDS	45155	45526	.	-	0	gene_id "AC004775.1-001"; transcript_id "AC004775.1-001"; exon_number 1;
ENm002.contig30	ExonAligner	CDS	44690	44818	.	-	0	gene_id "AC004775.1-001"; transcript_id "AC004775.1-001"; exon_number 2;
ENm002.contig30	ExonAligner	CDS	44116	44190	.	-	0	gene_id "AC004775.1-001"; transcript_id "AC004775.1-001"; exon_number 3;
ENm002.contig30	ExonAligner	CDS	42853	42993	.	-	0	gene_id "AC004775.1-001"; transcript_id "AC004775.1-001"; exon_number 4;
ENm002.contig30	ExonAligner	CDS	41695	41926	.	-	0	gene_id "AC004775.1-001"; transcript_id "AC004775.1-001"; exon_number 5;
ENm002.contig22	ExonAligner	CDS	12381	12932	.	+	1	gene_id "AC004775.4-001"; transcript_id "AC004775.4-001"; exon_number 4;
ENm002.contig22	ExonAligner	CDS	12007	12201	.	+	1	gene_id "AC004775.4-001"; transcript_id "AC004775.4-001"; exon_number 5;
ENm002.contig22	ExonAligner	CDS	11778	11833	.	+	0	gene_id "AC004775.4-001"; transcript_id "AC004775.4-001"; exon_number 6;
ENm002.contig22	ExonAligner	CDS	12381	12932	.	+	1	gene_id "AC004775.4-002"; transcript_id "AC004775.4-002"; exon_number 4;
ENm002.contig22	ExonAligner	CDS	12007	12201	.	+	1	gene_id "AC004775.4-002"; transcript_id "AC004775.4-002"; exon_number 5;
ENm002.contig22	ExonAligner	CDS	11778	11833	.	+	0	gene_id "AC004775.4-002"; transcript_id "AC004775.4-002"; exon_number 6;
ENm002.contig22	ExonAligner	CDS	12381	12932	.	+	1	gene_id "AC004775.4-007"; transcript_id "AC004775.4-007"; exon_number 4;
ENm002.contig22	ExonAligner	CDS	11778	11833	.	+	0	gene_id "AC004775.4-007"; transcript_id "AC004775.4-007"; exon_number 5;
ENm002.contig25	ExonAligner	CDS	11464	12405	.	-	2	gene_id "AC004500.1-001"; transcript_id "AC004500.1-001"; exon_number 1;
ENm002.contig25	ExonAligner	CDS	13565	13961	.	-	0	gene_id "AC004500.1-001"; transcript_id "AC004500.1-001"; exon_number 2;
ENm002.contig25	ExonAligner	CDS	22113	22266	.	+	0	gene_id "AC004500.2-001"; transcript_id "AC004500.2-001"; exon_number 1;
ENm002.contig25	ExonAligner	CDS	22697	22794	.	+	2	gene_id "AC004500.2-001"; transcript_id "AC004500.2-001"; exon_number 2;
ENm002.contig25	ExonAligner	CDS	22113	22266	.	+	0	gene_id "AC004500.2-002"; transcript_id "AC004500.2-002"; exon_number 1;
ENm002.contig25	ExonAligner	CDS	22697	22794	.	+	2	gene_id "AC004500.2-002"; transcript_id "AC004500.2-002"; exon_number 2;
ENm002.contig25	ExonAligner	CDS	22113	22266	.	+	0	gene_id "AC004500.2-005"; transcript_id "AC004500.2-005"; exon_number 1;
ENm002.contig25	ExonAligner	CDS	22697	22794	.	+	2	gene_id "AC004500.2-005"; transcript_id "AC004500.2-005"; exon_number 2;
ENm002.contig25	ExonAligner	CDS	29966	30022	.	+	0	gene_id "AC004500.3-001"; transcript_id "AC004500.3-001"; exon_number 1;
ENm002.contig25	ExonAligner	CDS	30174	30307	.	+	0	gene_id "AC004500.3-001"; transcript_id "AC004500.3-001"; exon_number 2;
ENm002.contig25	ExonAligner	CDS	30494	30533	.	+	1	gene_id "AC004500.3-001"; transcript_id "AC004500.3-001"; exon_number 3;
ENm003.contig5	ExonAligner	CDS	23777	23858	.	+	2	gene_id "AP006216.1-002"; transcript_id "AP006216.1-002"; exon_number 2;
ENm003.contig5	ExonAligner	CDS	21553	21691	.	+	2	gene_id "AP006216.1-002"; transcript_id "AP006216.1-002"; exon_number 4;
ENm003.contig5	ExonAligner	CDS	21107	21212	.	+	0	gene_id "AP006216.1-002"; transcript_id "AP006216.1-002"; exon_number 5;
ENm003.contig5	ExonAligner	CDS	19499	19707	.	+	2	gene_id "AP006216.1-002"; transcript_id "AP006216.1-002"; exon_number 6;
ENm003.contig5	ExonAligner	CDS	17630	17944	.	+	2	gene_id "AP006216.1-002"; transcript_id "AP006216.1-002"; exon_number 7;
ENm003.contig5	ExonAligner	CDS	13759	13837	.	+	0	gene_id "AP006216.1-002"; transcript_id "AP006216.1-002"; exon_number 8;
ENm003.contig5	ExonAligner	CDS	9334	9424	.	+	1	gene_id "AP006216.1-002"; transcript_id "AP006216.1-002"; exon_number 9;
ENm003.contig5	ExonAligner	CDS	6538	6680	.	+	0	gene_id "AP006216.1-002"; transcript_id "AP006216.1-002"; exon_number 10;
ENm003.contig5	ExonAligner	CDS	23777	23858	.	+	2	gene_id "AP006216.1-001"; transcript_id "AP006216.1-001"; exon_number 2;
ENm003.contig5	ExonAligner	CDS	21553	21691	.	+	2	gene_id "AP006216.1-001"; transcript_id "AP006216.1-001"; exon_number 4;
ENm003.contig5	ExonAligner	CDS	21107	21212	.	+	0	gene_id "AP006216.1-001"; transcript_id "AP006216.1-001"; exon_number 5;
ENm003.contig5	ExonAligner	CDS	19499	19707	.	+	2	gene_id "AP006216.1-001"; transcript_id "AP006216.1-001"; exon_number 6;
ENm003.contig5	ExonAligner	CDS	17630	18352	.	+	2	gene_id "AP006216.1-001"; transcript_id "AP006216.1-001"; exon_number 7;
ENm003.contig5	ExonAligner	CDS	13759	13837	.	+	0	gene_id "AP006216.1-001"; transcript_id "AP006216.1-001"; exon_number 8;
ENm003.contig5	ExonAligner	CDS	9334	9424	.	+	1	gene_id "AP006216.1-001"; transcript_id "AP006216.1-001"; exon_number 9;
ENm003.contig5	ExonAligner	CDS	6538	6680	.	+	0	gene_id "AP006216.1-001"; transcript_id "AP006216.1-001"; exon_number 10;
ENm003.contig5	ExonAligner	CDS	23777	23858	.	+	0	gene_id "AP006216.1-003"; transcript_id "AP006216.1-003"; exon_number 2;
ENm003.contig5	ExonAligner	CDS	18072	18355	.	+	1	gene_id "AP006216.1-003"; transcript_id "AP006216.1-003"; exon_number 4;
ENm003.contig8	ExonAligner	CDS	2778	3732	.	+	1	gene_id "AP006216.4-001"; transcript_id "AP006216.4-001"; exon_number 1;
ENm003.contig8	ExonAligner	CDS	2778	3111	.	+	1	gene_id "AP006216.4-002"; transcript_id "AP006216.4-002"; exon_number 1;
ENm003.contig14	ExonAligner	CDS	9093	10092	.	-	1	gene_id "AP006216.6-001"; transcript_id "AP006216.6-001"; exon_number 1;
ENm003.contig14	ExonAligner	CDS	10788	10914	.	-	2	gene_id "AP006216.6-001"; transcript_id "AP006216.6-001"; exon_number 2;
ENm003.contig14	ExonAligner	CDS	11220	11268	.	-	0	gene_id "AP006216.6-001"; transcript_id "AP006216.6-001"; exon_number 3;
ENm003.contig19	ExonAligner	CDS	247	365	.	-	2	gene_id "AP006216.9-009"; transcript_id "AP006216.9-009"; exon_number 10;
ENm003.contig19	ExonAligner	CDS	22374	22497	.	-	0	gene_id "AP006216.9-009"; transcript_id "AP006216.9-009"; exon_number 11;
ENm004.contig24	ExonAligner	CDS	43094	43258	.	+	2	gene_id "RP11-247I13.2-001"; transcript_id "RP11-247I13.2-001"; exon_number 2;
ENm004.contig24	ExonAligner	CDS	42563	42913	.	+	2	gene_id "RP11-247I13.2-001"; transcript_id "RP11-247I13.2-001"; exon_number 3;
ENm004.contig24	ExonAligner	CDS	41476	41582	.	+	0	gene_id "RP11-247I13.2-001"; transcript_id "RP11-247I13.2-001"; exon_number 4;
ENm004.contig24	ExonAligner	CDS	39826	39910	.	+	1	gene_id "RP11-247I13.2-001"; transcript_id "RP11-247I13.2-001"; exon_number 5;
ENm004.contig24	ExonAligner	CDS	36594	36733	.	+	0	gene_id "RP11-247I13.2-001"; transcript_id "RP11-247I13.2-001"; exon_number 6;
ENm004.contig24	ExonAligner	CDS	36278	36357	.	+	2	gene_id "RP11-247I13.2-001"; transcript_id "RP11-247I13.2-001"; exon_number 7;
ENm004.contig24	ExonAligner	CDS	35088	35271	.	+	0	gene_id "RP11-247I13.2-001"; transcript_id "RP11-247I13.2-001"; exon_number 8;
ENm004.contig24	ExonAligner	CDS	29997	30193	.	+	2	gene_id "RP11-247I13.2-001"; transcript_id "RP11-247I13.2-001"; exon_number 10;
ENm004.contig24	ExonAligner	CDS	29107	29286	.	+	2	gene_id "RP11-247I13.2-001"; transcript_id "RP11-247I13.2-001"; exon_number 11;
ENm004.contig24	ExonAligner	CDS	28768	28903	.	+	0	gene_id "RP11-247I13.2-001"; transcript_id "RP11-247I13.2-001"; exon_number 12;
ENm004.contig24	ExonAligner	CDS	10636	10763	.	+	1	gene_id "RP11-247I13.2-001"; transcript_id "RP11-247I13.2-001"; exon_number 14;
ENm004.contig24	ExonAligner	CDS	43094	43258	.	+	2	gene_id "RP11-247I13.2-003"; transcript_id "RP11-247I13.2-003"; exon_number 2;
ENm004.contig24	ExonAligner	CDS	42563	42913	.	+	2	gene_id "RP11-247I13.2-003"; transcript_id "RP11-247I13.2-003"; exon_number 3;
ENm004.contig24	ExonAligner	CDS	41476	41582	.	+	0	gene_id "RP11-247I13.2-003"; transcript_id "RP11-247I13.2-003"; exon_number 4;
ENm004.contig24	ExonAligner	CDS	39826	39910	.	+	1	gene_id "RP11-247I13.2-003"; transcript_id "RP11-247I13.2-003"; exon_number 5;
ENm004.contig24	ExonAligner	CDS	36597	36730	.	+	0	gene_id "RP11-247I13.2-003"; transcript_id "RP11-247I13.2-003"; exon_number 6;
ENm004.contig24	ExonAligner	CDS	36278	36357	.	+	2	gene_id "RP11-247I13.2-003"; transcript_id "RP11-247I13.2-003"; exon_number 7;
ENm004.contig24	ExonAligner	CDS	35088	35271	.	+	0	gene_id "RP11-247I13.2-003"; transcript_id "RP11-247I13.2-003"; exon_number 8;
ENm004.contig24	ExonAligner	CDS	29997	30229	.	+	2	gene_id "RP11-247I13.2-003"; transcript_id "RP11-247I13.2-003"; exon_number 10;
ENm004.contig24	ExonAligner	CDS	29107	29286	.	+	2	gene_id "RP11-247I13.2-003"; transcript_id "RP11-247I13.2-003"; exon_number 11;
ENm004.contig24	ExonAligner	CDS	28768	28903	.	+	0	gene_id "RP11-247I13.2-003"; transcript_id "RP11-247I13.2-003"; exon_number 12;
ENm004.contig24	ExonAligner	CDS	16011	16208	.	+	0	gene_id "RP11-247I13.2-003"; transcript_id "RP11-247I13.2-003"; exon_number 14;
ENm004.contig24	ExonAligner	CDS	15455	15741	.	+	2	gene_id "RP11-247I13.2-003"; transcript_id "RP11-247I13.2-003"; exon_number 15;
ENm004.contig24	ExonAligner	CDS	10636	10763	.	+	1	gene_id "RP11-247I13.2-003"; transcript_id "RP11-247I13.2-003"; exon_number 16;
ENm004.contig24	ExonAligner	CDS	43094	43258	.	+	2	gene_id "RP11-247I13.2-002"; transcript_id "RP11-247I13.2-002"; exon_number 2;
ENm004.contig24	ExonAligner	CDS	42563	42913	.	+	2	gene_id "RP11-247I13.2-002"; transcript_id "RP11-247I13.2-002"; exon_number 3;
ENm004.contig24	ExonAligner	CDS	41476	41582	.	+	0	gene_id "RP11-247I13.2-002"; transcript_id "RP11-247I13.2-002"; exon_number 4;
ENm004.contig24	ExonAligner	CDS	39826	39910	.	+	1	gene_id "RP11-247I13.2-002"; transcript_id "RP11-247I13.2-002"; exon_number 5;
ENm004.contig24	ExonAligner	CDS	36597	36730	.	+	0	gene_id "RP11-247I13.2-002"; transcript_id "RP11-247I13.2-002"; exon_number 6;
ENm004.contig24	ExonAligner	CDS	36278	36357	.	+	2	gene_id "RP11-247I13.2-002"; transcript_id "RP11-247I13.2-002"; exon_number 7;
ENm004.contig24	ExonAligner	CDS	35088	35271	.	+	0	gene_id "RP11-247I13.2-002"; transcript_id "RP11-247I13.2-002"; exon_number 8;
ENm004.contig24	ExonAligner	CDS	29997	30229	.	+	2	gene_id "RP11-247I13.2-002"; transcript_id "RP11-247I13.2-002"; exon_number 10;
ENm004.contig24	ExonAligner	CDS	29107	29286	.	+	2	gene_id "RP11-247I13.2-002"; transcript_id "RP11-247I13.2-002"; exon_number 11;
ENm004.contig24	ExonAligner	CDS	28768	28903	.	+	0	gene_id "RP11-247I13.2-002"; transcript_id "RP11-247I13.2-002"; exon_number 12;
ENm004.contig24	ExonAligner	CDS	16011	16208	.	+	0	gene_id "RP11-247I13.2-002"; transcript_id "RP11-247I13.2-002"; exon_number 14;
ENm004.contig24	ExonAligner	CDS	15455	15741	.	+	2	gene_id "RP11-247I13.2-002"; transcript_id "RP11-247I13.2-002"; exon_number 15;
ENm004.contig24	ExonAligner	CDS	10636	10763	.	+	1	gene_id "RP11-247I13.2-002"; transcript_id "RP11-247I13.2-002"; exon_number 16;
ENm004.contig24	ExonAligner	CDS	43094	43258	.	+	2	gene_id "RP11-247I13.2-005"; transcript_id "RP11-247I13.2-005"; exon_number 2;
ENm004.contig24	ExonAligner	CDS	42563	42913	.	+	2	gene_id "RP11-247I13.2-005"; transcript_id "RP11-247I13.2-005"; exon_number 3;
ENm004.contig24	ExonAligner	CDS	41476	41582	.	+	0	gene_id "RP11-247I13.2-005"; transcript_id "RP11-247I13.2-005"; exon_number 4;
ENm004.contig24	ExonAligner	CDS	39826	39910	.	+	1	gene_id "RP11-247I13.2-005"; transcript_id "RP11-247I13.2-005"; exon_number 5;
ENm004.contig24	ExonAligner	CDS	36597	36730	.	+	0	gene_id "RP11-247I13.2-005"; transcript_id "RP11-247I13.2-005"; exon_number 6;
ENm004.contig24	ExonAligner	CDS	36278	36357	.	+	2	gene_id "RP11-247I13.2-005"; transcript_id "RP11-247I13.2-005"; exon_number 7;
ENm004.contig24	ExonAligner	CDS	35088	35271	.	+	0	gene_id "RP11-247I13.2-005"; transcript_id "RP11-247I13.2-005"; exon_number 8;
ENm004.contig24	ExonAligner	CDS	29997	30229	.	+	2	gene_id "RP11-247I13.2-005"; transcript_id "RP11-247I13.2-005"; exon_number 9;
ENm004.contig24	ExonAligner	CDS	29107	29286	.	+	2	gene_id "RP11-247I13.2-005"; transcript_id "RP11-247I13.2-005"; exon_number 10;
ENm004.contig24	ExonAligner	CDS	28768	28903	.	+	0	gene_id "RP11-247I13.2-005"; transcript_id "RP11-247I13.2-005"; exon_number 11;
ENm004.contig24	ExonAligner	CDS	16011	16208	.	+	0	gene_id "RP11-247I13.2-005"; transcript_id "RP11-247I13.2-005"; exon_number 13;
ENm004.contig24	ExonAligner	CDS	15455	15741	.	+	2	gene_id "RP11-247I13.2-005"; transcript_id "RP11-247I13.2-005"; exon_number 14;
ENm004.contig24	ExonAligner	CDS	10636	10763	.	+	1	gene_id "RP11-247I13.2-005"; transcript_id "RP11-247I13.2-005"; exon_number 15;
ENm004.contig24	ExonAligner	CDS	15455	15725	.	+	2	gene_id "RP11-247I13.2-006"; transcript_id "RP11-247I13.2-006"; exon_number 1;
ENm004.contig24	ExonAligner	CDS	10636	10763	.	+	1	gene_id "RP11-247I13.2-006"; transcript_id "RP11-247I13.2-006"; exon_number 2;
ENm004.contig62	ExonAligner	CDS	13072	13166	.	-	1	gene_id "RP5-858B16.1-001"; transcript_id "RP5-858B16.1-001"; exon_number 5;
ENm004.contig62	ExonAligner	CDS	6673	6790	.	-	2	gene_id "RP5-858B16.1-001"; transcript_id "RP5-858B16.1-001"; exon_number 6;
ENm004.contig62	ExonAligner	CDS	3594	3696	.	-	1	gene_id "RP5-858B16.1-001"; transcript_id "RP5-858B16.1-001"; exon_number 7;
ENm004.contig46	ExonAligner	CDS	12120	12206	.	+	0	gene_id "LL22NC03-44A4.1-001"; transcript_id "LL22NC03-44A4.1-001"; exon_number 1;
ENm004.contig46	ExonAligner	CDS	21473	22129	.	+	0	gene_id "LL22NC03-44A4.1-001"; transcript_id "LL22NC03-44A4.1-001"; exon_number 2;
ENm004.contig3	ExonAligner	CDS	1078	1197	.	-	0	gene_id "RP1-149A16.6-001"; transcript_id "RP1-149A16.6-001"; exon_number 2;
ENm004.contig3	ExonAligner	CDS	3580	3768	.	-	0	gene_id "RP1-149A16.6-001"; transcript_id "RP1-149A16.6-001"; exon_number 4;
ENm004.contig3	ExonAligner	CDS	5051	5226	.	-	2	gene_id "RP1-149A16.6-001"; transcript_id "RP1-149A16.6-001"; exon_number 5;
ENm004.contig1	ExonAligner	CDS	614	677	.	+	1	gene_id "RP1-149A16.10-010"; transcript_id "RP1-149A16.10-010"; exon_number 11;
ENm004.contig1	ExonAligner	CDS	334	489	.	+	1	gene_id "RP1-149A16.10-010"; transcript_id "RP1-149A16.10-010"; exon_number 12;
ENm004.contig61	ExonAligner	CDS	146502	146621	.	-	0	gene_id "RP1-309I22.1-001"; transcript_id "RP1-309I22.1-001"; exon_number 1;
ENm004.contig61	ExonAligner	CDS	103664	103746	.	-	2	gene_id "RP1-309I22.1-001"; transcript_id "RP1-309I22.1-001"; exon_number 2;
ENm004.contig61	ExonAligner	CDS	99075	99187	.	-	2	gene_id "RP1-309I22.1-001"; transcript_id "RP1-309I22.1-001"; exon_number 4;
ENm004.contig61	ExonAligner	CDS	95980	96180	.	-	0	gene_id "RP1-309I22.1-001"; transcript_id "RP1-309I22.1-001"; exon_number 5;
ENm004.contig61	ExonAligner	CDS	146502	146621	.	-	0	gene_id "RP1-309I22.1-003"; transcript_id "RP1-309I22.1-003"; exon_number 1;
ENm004.contig61	ExonAligner	CDS	103664	103746	.	-	2	gene_id "RP1-309I22.1-003"; transcript_id "RP1-309I22.1-003"; exon_number 2;
ENm004.contig61	ExonAligner	CDS	99075	99187	.	-	2	gene_id "RP1-309I22.1-003"; transcript_id "RP1-309I22.1-003"; exon_number 4;
ENm004.contig61	ExonAligner	CDS	96011	96187	.	-	0	gene_id "RP1-309I22.1-003"; transcript_id "RP1-309I22.1-003"; exon_number 5;
ENm004.contig61	ExonAligner	CDS	146502	146621	.	-	0	gene_id "RP1-309I22.1-002"; transcript_id "RP1-309I22.1-002"; exon_number 1;
ENm004.contig61	ExonAligner	CDS	103664	103746	.	-	2	gene_id "RP1-309I22.1-002"; transcript_id "RP1-309I22.1-002"; exon_number 2;
ENm004.contig61	ExonAligner	CDS	96011	96209	.	-	1	gene_id "RP1-309I22.1-002"; transcript_id "RP1-309I22.1-002"; exon_number 5;
ENm005.contig90	ExonAligner	CDS	448	607	.	+	0	gene_id "AP000272.65-001"; transcript_id "AP000272.65-001"; exon_number 1;
ENm005.contig90	ExonAligner	CDS	448	607	.	+	0	gene_id "AP000272.65-002"; transcript_id "AP000272.65-002"; exon_number 1;
ENm005.contig74	ExonAligner	CDS	71416	71560	.	+	2	gene_id "AP000275.63-004"; transcript_id "AP000275.63-004"; exon_number 8;
ENm005.contig74	ExonAligner	CDS	59228	59390	.	+	0	gene_id "AP000275.63-004"; transcript_id "AP000275.63-004"; exon_number 10;
ENm005.contig74	ExonAligner	CDS	55516	55594	.	+	1	gene_id "AP000275.63-004"; transcript_id "AP000275.63-004"; exon_number 11;
ENm005.contig74	ExonAligner	CDS	49533	49689	.	+	0	gene_id "AP000275.63-004"; transcript_id "AP000275.63-004"; exon_number 14;
ENm005.contig74	ExonAligner	CDS	16659	16755	.	+	1	gene_id "AP000275.63-004"; transcript_id "AP000275.63-004"; exon_number 25;
ENm005.contig74	ExonAligner	CDS	8450	8717	.	+	2	gene_id "AP000275.63-004"; transcript_id "AP000275.63-004"; exon_number 29;
ENm005.contig74	ExonAligner	CDS	6614	6700	.	+	2	gene_id "AP000275.63-004"; transcript_id "AP000275.63-004"; exon_number 30;
ENm005.contig74	ExonAligner	CDS	71398	71603	.	+	2	gene_id "AP000275.63-003"; transcript_id "AP000275.63-003"; exon_number 2;
ENm005.contig74	ExonAligner	CDS	68578	68648	.	+	2	gene_id "AP000275.63-003"; transcript_id "AP000275.63-003"; exon_number 4;
ENm005.contig74	ExonAligner	CDS	68398	68436	.	+	2	gene_id "AP000275.63-003"; transcript_id "AP000275.63-003"; exon_number 5;
ENm005.contig74	ExonAligner	CDS	64908	64946	.	+	2	gene_id "AP000275.63-003"; transcript_id "AP000275.63-003"; exon_number 6;
ENm005.contig74	ExonAligner	CDS	59228	59390	.	+	0	gene_id "AP000275.63-003"; transcript_id "AP000275.63-003"; exon_number 10;
ENm005.contig74	ExonAligner	CDS	55516	55594	.	+	1	gene_id "AP000275.63-003"; transcript_id "AP000275.63-003"; exon_number 11;
ENm005.contig74	ExonAligner	CDS	49533	49689	.	+	0	gene_id "AP000275.63-003"; transcript_id "AP000275.63-003"; exon_number 14;
ENm005.contig74	ExonAligner	CDS	16659	16755	.	+	1	gene_id "AP000275.63-003"; transcript_id "AP000275.63-003"; exon_number 25;
ENm005.contig74	ExonAligner	CDS	8450	8717	.	+	2	gene_id "AP000275.63-003"; transcript_id "AP000275.63-003"; exon_number 29;
ENm005.contig74	ExonAligner	CDS	6614	6700	.	+	2	gene_id "AP000275.63-003"; transcript_id "AP000275.63-003"; exon_number 30;
ENm005.contig74	ExonAligner	CDS	71398	71603	.	+	2	gene_id "AP000275.63-001"; transcript_id "AP000275.63-001"; exon_number 2;
ENm005.contig74	ExonAligner	CDS	68578	68648	.	+	2	gene_id "AP000275.63-001"; transcript_id "AP000275.63-001"; exon_number 4;
ENm005.contig74	ExonAligner	CDS	68398	68436	.	+	2	gene_id "AP000275.63-001"; transcript_id "AP000275.63-001"; exon_number 5;
ENm005.contig74	ExonAligner	CDS	64908	64946	.	+	2	gene_id "AP000275.63-001"; transcript_id "AP000275.63-001"; exon_number 7;
ENm005.contig74	ExonAligner	CDS	71416	71560	.	+	2	gene_id "AP000275.63-001"; transcript_id "AP000275.63-001"; exon_number 8;
ENm005.contig74	ExonAligner	CDS	59228	59390	.	+	0	gene_id "AP000275.63-001"; transcript_id "AP000275.63-001"; exon_number 10;
ENm005.contig74	ExonAligner	CDS	55516	55594	.	+	1	gene_id "AP000275.63-001"; transcript_id "AP000275.63-001"; exon_number 11;
ENm005.contig74	ExonAligner	CDS	49533	49689	.	+	0	gene_id "AP000275.63-001"; transcript_id "AP000275.63-001"; exon_number 14;
ENm005.contig74	ExonAligner	CDS	16659	16755	.	+	1	gene_id "AP000275.63-001"; transcript_id "AP000275.63-001"; exon_number 25;
ENm005.contig74	ExonAligner	CDS	8450	8717	.	+	2	gene_id "AP000275.63-001"; transcript_id "AP000275.63-001"; exon_number 29;
ENm005.contig74	ExonAligner	CDS	6614	6700	.	+	2	gene_id "AP000275.63-001"; transcript_id "AP000275.63-001"; exon_number 30;
ENm005.contig74	ExonAligner	CDS	71398	71496	.	+	1	gene_id "AP000275.63-008"; transcript_id "AP000275.63-008"; exon_number 1;
ENm005.contig74	ExonAligner	CDS	68578	68648	.	+	1	gene_id "AP000275.63-008"; transcript_id "AP000275.63-008"; exon_number 3;
ENm005.contig74	ExonAligner	CDS	16659	16755	.	+	1	gene_id "AP000275.63-002"; transcript_id "AP000275.63-002"; exon_number 9;
ENm005.contig74	ExonAligner	CDS	8450	8717	.	+	2	gene_id "AP000275.63-002"; transcript_id "AP000275.63-002"; exon_number 13;
ENm005.contig74	ExonAligner	CDS	6614	6700	.	+	2	gene_id "AP000275.63-002"; transcript_id "AP000275.63-002"; exon_number 14;
ENm005.contig77	ExonAligner	CDS	27276	27342	.	-	1	gene_id "AP000279.68-001"; transcript_id "AP000279.68-001"; exon_number 4;
ENm005.contig77	ExonAligner	CDS	27688	27764	.	-	0	gene_id "AP000279.68-001"; transcript_id "AP000279.68-001"; exon_number 5;
ENm005.contig77	ExonAligner	CDS	28458	28579	.	-	2	gene_id "AP000279.68-001"; transcript_id "AP000279.68-001"; exon_number 6;
ENm005.contig77	ExonAligner	CDS	30538	30682	.	-	0	gene_id "AP000279.68-001"; transcript_id "AP000279.68-001"; exon_number 7;
ENm005.contig77	ExonAligner	CDS	32427	32626	.	-	2	gene_id "AP000279.68-001"; transcript_id "AP000279.68-001"; exon_number 8;
ENm005.contig77	ExonAligner	CDS	39054	39177	.	-	0	gene_id "AP000279.68-001"; transcript_id "AP000279.68-001"; exon_number 11;
ENm005.contig77	ExonAligner	CDS	43152	43341	.	-	1	gene_id "AP000279.68-001"; transcript_id "AP000279.68-001"; exon_number 12;
ENm005.contig77	ExonAligner	CDS	45887	46108	.	-	2	gene_id "AP000279.68-001"; transcript_id "AP000279.68-001"; exon_number 15;
ENm005.contig77	ExonAligner	CDS	48024	48201	.	-	2	gene_id "AP000279.68-001"; transcript_id "AP000279.68-001"; exon_number 16;
ENm005.contig77	ExonAligner	CDS	27276	27342	.	-	1	gene_id "AP000279.68-005"; transcript_id "AP000279.68-005"; exon_number 2;
ENm005.contig77	ExonAligner	CDS	27688	27764	.	-	0	gene_id "AP000279.68-005"; transcript_id "AP000279.68-005"; exon_number 3;
ENm005.contig77	ExonAligner	CDS	28458	28579	.	-	2	gene_id "AP000279.68-005"; transcript_id "AP000279.68-005"; exon_number 4;
ENm005.contig77	ExonAligner	CDS	30538	30682	.	-	0	gene_id "AP000279.68-005"; transcript_id "AP000279.68-005"; exon_number 5;
ENm005.contig77	ExonAligner	CDS	32427	32626	.	-	2	gene_id "AP000279.68-005"; transcript_id "AP000279.68-005"; exon_number 6;
ENm005.contig77	ExonAligner	CDS	39054	39177	.	-	0	gene_id "AP000279.68-005"; transcript_id "AP000279.68-005"; exon_number 9;
ENm005.contig77	ExonAligner	CDS	43152	43341	.	-	1	gene_id "AP000279.68-005"; transcript_id "AP000279.68-005"; exon_number 10;
ENm005.contig77	ExonAligner	CDS	45887	46108	.	-	2	gene_id "AP000279.68-005"; transcript_id "AP000279.68-005"; exon_number 13;
ENm005.contig77	ExonAligner	CDS	48024	48201	.	-	2	gene_id "AP000279.68-005"; transcript_id "AP000279.68-005"; exon_number 14;
ENm005.contig77	ExonAligner	CDS	40151	40172	.	-	0	gene_id "AP000279.68-004"; transcript_id "AP000279.68-004"; exon_number 1;
ENm005.contig77	ExonAligner	CDS	43152	43341	.	-	1	gene_id "AP000279.68-004"; transcript_id "AP000279.68-004"; exon_number 2;
ENm005.contig77	ExonAligner	CDS	45887	46108	.	-	2	gene_id "AP000279.68-004"; transcript_id "AP000279.68-004"; exon_number 5;
ENm005.contig77	ExonAligner	CDS	48024	48201	.	-	2	gene_id "AP000279.68-004"; transcript_id "AP000279.68-004"; exon_number 6;
ENm005.contig42	ExonAligner	CDS	7064	7209	.	+	2	gene_id "AP000300.6-001"; transcript_id "AP000300.6-001"; exon_number 4;
ENm005.contig42	ExonAligner	CDS	9277	9436	.	+	0	gene_id "AP000300.6-001"; transcript_id "AP000300.6-001"; exon_number 5;
ENm005.contig42	ExonAligner	CDS	10180	10337	.	+	2	gene_id "AP000300.6-001"; transcript_id "AP000300.6-001"; exon_number 6;
ENm005.contig42	ExonAligner	CDS	7064	7209	.	+	2	gene_id "AP000300.6-002"; transcript_id "AP000300.6-002"; exon_number 5;
ENm005.contig42	ExonAligner	CDS	9277	9436	.	+	0	gene_id "AP000300.6-002"; transcript_id "AP000300.6-002"; exon_number 6;
ENm005.contig42	ExonAligner	CDS	10180	10337	.	+	2	gene_id "AP000300.6-002"; transcript_id "AP000300.6-002"; exon_number 7;
ENm005.contig72	ExonAligner	CDS	231708	232855	.	+	0	gene_id "AP000302.59-001"; transcript_id "AP000302.59-001"; exon_number 1;
ENm005.contig72	ExonAligner	CDS	231708	232855	.	+	0	gene_id "AP000302.59-002"; transcript_id "AP000302.59-002"; exon_number 1;
ENm005.contig72	ExonAligner	CDS	216098	216289	.	+	0	gene_id "AP000302.60-006"; transcript_id "AP000302.60-006"; exon_number 1;
ENm005.contig72	ExonAligner	CDS	215889	216004	.	+	2	gene_id "AP000302.60-006"; transcript_id "AP000302.60-006"; exon_number 2;
ENm005.contig72	ExonAligner	CDS	213894	214035	.	+	0	gene_id "AP000302.60-006"; transcript_id "AP000302.60-006"; exon_number 3;
ENm005.contig72	ExonAligner	CDS	213501	213631	.	+	2	gene_id "AP000302.60-006"; transcript_id "AP000302.60-006"; exon_number 4;
ENm005.contig72	ExonAligner	CDS	212457	212588	.	+	2	gene_id "AP000302.60-006"; transcript_id "AP000302.60-006"; exon_number 5;
ENm005.contig72	ExonAligner	CDS	192778	192946	.	+	0	gene_id "AP000302.60-006"; transcript_id "AP000302.60-006"; exon_number 13;
ENm005.contig72	ExonAligner	CDS	192506	192585	.	+	2	gene_id "AP000302.60-006"; transcript_id "AP000302.60-006"; exon_number 14;
ENm005.contig72	ExonAligner	CDS	191845	191932	.	+	0	gene_id "AP000302.60-006"; transcript_id "AP000302.60-006"; exon_number 15;
ENm005.contig72	ExonAligner	CDS	190160	190285	.	+	0	gene_id "AP000302.60-006"; transcript_id "AP000302.60-006"; exon_number 16;
ENm005.contig72	ExonAligner	CDS	187750	187812	.	+	0	gene_id "AP000302.60-006"; transcript_id "AP000302.60-006"; exon_number 17;
ENm005.contig72	ExonAligner	CDS	187010	187121	.	+	1	gene_id "AP000302.60-006"; transcript_id "AP000302.60-006"; exon_number 18;
ENm005.contig72	ExonAligner	CDS	185751	185926	.	+	2	gene_id "AP000302.60-006"; transcript_id "AP000302.60-006"; exon_number 19;
ENm005.contig72	ExonAligner	CDS	185209	185304	.	+	2	gene_id "AP000302.60-006"; transcript_id "AP000302.60-006"; exon_number 20;
ENm005.contig72	ExonAligner	CDS	216098	216289	.	+	0	gene_id "AP000302.60-003"; transcript_id "AP000302.60-003"; exon_number 1;
ENm005.contig72	ExonAligner	CDS	215889	216004	.	+	2	gene_id "AP000302.60-003"; transcript_id "AP000302.60-003"; exon_number 2;
ENm005.contig72	ExonAligner	CDS	213894	214035	.	+	0	gene_id "AP000302.60-003"; transcript_id "AP000302.60-003"; exon_number 3;
ENm005.contig72	ExonAligner	CDS	213501	213631	.	+	2	gene_id "AP000302.60-003"; transcript_id "AP000302.60-003"; exon_number 4;
ENm005.contig72	ExonAligner	CDS	212457	212588	.	+	2	gene_id "AP000302.60-003"; transcript_id "AP000302.60-003"; exon_number 5;
ENm005.contig72	ExonAligner	CDS	192778	192946	.	+	0	gene_id "AP000302.60-003"; transcript_id "AP000302.60-003"; exon_number 13;
ENm005.contig72	ExonAligner	CDS	192506	192585	.	+	2	gene_id "AP000302.60-003"; transcript_id "AP000302.60-003"; exon_number 14;
ENm005.contig72	ExonAligner	CDS	191845	191932	.	+	0	gene_id "AP000302.60-003"; transcript_id "AP000302.60-003"; exon_number 15;
ENm005.contig72	ExonAligner	CDS	190160	190285	.	+	0	gene_id "AP000302.60-003"; transcript_id "AP000302.60-003"; exon_number 16;
ENm005.contig72	ExonAligner	CDS	187750	187812	.	+	0	gene_id "AP000302.60-003"; transcript_id "AP000302.60-003"; exon_number 17;
ENm005.contig72	ExonAligner	CDS	187010	187121	.	+	1	gene_id "AP000302.60-003"; transcript_id "AP000302.60-003"; exon_number 18;
ENm005.contig72	ExonAligner	CDS	185751	185926	.	+	2	gene_id "AP000302.60-003"; transcript_id "AP000302.60-003"; exon_number 19;
ENm005.contig72	ExonAligner	CDS	185209	185304	.	+	2	gene_id "AP000302.60-003"; transcript_id "AP000302.60-003"; exon_number 20;
ENm005.contig72	ExonAligner	CDS	216098	216289	.	+	0	gene_id "AP000302.60-001"; transcript_id "AP000302.60-001"; exon_number 1;
ENm005.contig72	ExonAligner	CDS	215889	216004	.	+	2	gene_id "AP000302.60-001"; transcript_id "AP000302.60-001"; exon_number 2;
ENm005.contig72	ExonAligner	CDS	213894	214035	.	+	0	gene_id "AP000302.60-001"; transcript_id "AP000302.60-001"; exon_number 3;
ENm005.contig72	ExonAligner	CDS	213501	213631	.	+	2	gene_id "AP000302.60-001"; transcript_id "AP000302.60-001"; exon_number 4;
ENm005.contig72	ExonAligner	CDS	212457	212588	.	+	2	gene_id "AP000302.60-001"; transcript_id "AP000302.60-001"; exon_number 5;
ENm005.contig72	ExonAligner	CDS	192778	192946	.	+	0	gene_id "AP000302.60-001"; transcript_id "AP000302.60-001"; exon_number 13;
ENm005.contig72	ExonAligner	CDS	192506	192585	.	+	2	gene_id "AP000302.60-001"; transcript_id "AP000302.60-001"; exon_number 14;
ENm005.contig72	ExonAligner	CDS	191845	191932	.	+	0	gene_id "AP000302.60-001"; transcript_id "AP000302.60-001"; exon_number 15;
ENm005.contig72	ExonAligner	CDS	190160	190285	.	+	0	gene_id "AP000302.60-001"; transcript_id "AP000302.60-001"; exon_number 16;
ENm005.contig72	ExonAligner	CDS	187750	187812	.	+	0	gene_id "AP000302.60-001"; transcript_id "AP000302.60-001"; exon_number 17;
ENm005.contig72	ExonAligner	CDS	187010	187121	.	+	1	gene_id "AP000302.60-001"; transcript_id "AP000302.60-001"; exon_number 18;
ENm005.contig72	ExonAligner	CDS	185751	185926	.	+	2	gene_id "AP000302.60-001"; transcript_id "AP000302.60-001"; exon_number 19;
ENm005.contig72	ExonAligner	CDS	185209	185304	.	+	2	gene_id "AP000302.60-001"; transcript_id "AP000302.60-001"; exon_number 20;
ENm005.contig72	ExonAligner	CDS	192778	192946	.	+	0	gene_id "AP000302.60-004"; transcript_id "AP000302.60-004"; exon_number 2;
ENm005.contig72	ExonAligner	CDS	192506	192585	.	+	2	gene_id "AP000302.60-004"; transcript_id "AP000302.60-004"; exon_number 3;
ENm005.contig72	ExonAligner	CDS	191845	191932	.	+	0	gene_id "AP000302.60-004"; transcript_id "AP000302.60-004"; exon_number 4;
ENm005.contig72	ExonAligner	CDS	190160	190285	.	+	0	gene_id "AP000302.60-004"; transcript_id "AP000302.60-004"; exon_number 5;
ENm005.contig72	ExonAligner	CDS	187750	187812	.	+	0	gene_id "AP000302.60-004"; transcript_id "AP000302.60-004"; exon_number 6;
ENm005.contig72	ExonAligner	CDS	187010	187121	.	+	1	gene_id "AP000302.60-004"; transcript_id "AP000302.60-004"; exon_number 7;
ENm005.contig72	ExonAligner	CDS	185751	185926	.	+	2	gene_id "AP000302.60-004"; transcript_id "AP000302.60-004"; exon_number 8;
ENm005.contig72	ExonAligner	CDS	185209	185304	.	+	2	gene_id "AP000302.60-004"; transcript_id "AP000302.60-004"; exon_number 9;
ENm005.contig72	ExonAligner	CDS	190160	190285	.	+	0	gene_id "AP000302.60-007"; transcript_id "AP000302.60-007"; exon_number 1;
ENm005.contig72	ExonAligner	CDS	187750	187812	.	+	0	gene_id "AP000302.60-007"; transcript_id "AP000302.60-007"; exon_number 2;
ENm005.contig72	ExonAligner	CDS	187010	187121	.	+	1	gene_id "AP000302.60-007"; transcript_id "AP000302.60-007"; exon_number 3;
ENm005.contig72	ExonAligner	CDS	185751	185926	.	+	2	gene_id "AP000302.60-007"; transcript_id "AP000302.60-007"; exon_number 4;
ENm005.contig72	ExonAligner	CDS	185209	185304	.	+	2	gene_id "AP000302.60-007"; transcript_id "AP000302.60-007"; exon_number 5;
ENm005.contig72	ExonAligner	CDS	190160	190260	.	+	0	gene_id "AP000302.60-009"; transcript_id "AP000302.60-009"; exon_number 1;
ENm005.contig72	ExonAligner	CDS	187750	187812	.	+	0	gene_id "AP000302.60-009"; transcript_id "AP000302.60-009"; exon_number 2;
ENm005.contig72	ExonAligner	CDS	187010	187121	.	+	1	gene_id "AP000302.60-009"; transcript_id "AP000302.60-009"; exon_number 3;
ENm005.contig72	ExonAligner	CDS	185751	185926	.	+	2	gene_id "AP000302.60-009"; transcript_id "AP000302.60-009"; exon_number 4;
ENm005.contig72	ExonAligner	CDS	185209	185304	.	+	2	gene_id "AP000302.60-009"; transcript_id "AP000302.60-009"; exon_number 5;
ENm005.contig72	ExonAligner	CDS	185751	185926	.	+	2	gene_id "AP000302.60-008"; transcript_id "AP000302.60-008"; exon_number 1;
ENm005.contig72	ExonAligner	CDS	185209	185304	.	+	2	gene_id "AP000302.60-008"; transcript_id "AP000302.60-008"; exon_number 2;
ENm005.contig72	ExonAligner	CDS	185751	185921	.	+	2	gene_id "AP000302.60-010"; transcript_id "AP000302.60-010"; exon_number 1;
ENm005.contig72	ExonAligner	CDS	185209	185304	.	+	2	gene_id "AP000302.60-010"; transcript_id "AP000302.60-010"; exon_number 2;
ENm005.contig72	ExonAligner	CDS	169712	174515	.	-	2	gene_id "AP000304.8-001"; transcript_id "AP000304.8-001"; exon_number 3;
ENm005.contig72	ExonAligner	CDS	166575	166735	.	-	2	gene_id "AP000304.8-001"; transcript_id "AP000304.8-001"; exon_number 4;
ENm005.contig72	ExonAligner	CDS	164600	164746	.	-	0	gene_id "AP000304.8-001"; transcript_id "AP000304.8-001"; exon_number 5;
ENm005.contig72	ExonAligner	CDS	164222	164410	.	-	0	gene_id "AP000304.8-001"; transcript_id "AP000304.8-001"; exon_number 6;
ENm005.contig72	ExonAligner	CDS	157196	157306	.	-	0	gene_id "AP000304.8-001"; transcript_id "AP000304.8-001"; exon_number 7;
ENm005.contig72	ExonAligner	CDS	156393	156509	.	-	0	gene_id "AP000304.8-001"; transcript_id "AP000304.8-001"; exon_number 8;
ENm005.contig72	ExonAligner	CDS	151407	151554	.	-	0	gene_id "AP000304.8-001"; transcript_id "AP000304.8-001"; exon_number 9;
ENm005.contig72	ExonAligner	CDS	150134	150205	.	-	2	gene_id "AP000304.8-001"; transcript_id "AP000304.8-001"; exon_number 10;
ENm005.contig72	ExonAligner	CDS	149918	150033	.	-	2	gene_id "AP000304.8-001"; transcript_id "AP000304.8-001"; exon_number 11;
ENm005.contig72	ExonAligner	CDS	149407	149466	.	-	0	gene_id "AP000304.8-001"; transcript_id "AP000304.8-001"; exon_number 12;
ENm005.contig72	ExonAligner	CDS	166575	166735	.	-	2	gene_id "AP000304.8-002"; transcript_id "AP000304.8-002"; exon_number 3;
ENm005.contig72	ExonAligner	CDS	164600	164746	.	-	0	gene_id "AP000304.8-002"; transcript_id "AP000304.8-002"; exon_number 4;
ENm005.contig72	ExonAligner	CDS	164222	164410	.	-	0	gene_id "AP000304.8-002"; transcript_id "AP000304.8-002"; exon_number 5;
ENm005.contig72	ExonAligner	CDS	157196	157306	.	-	0	gene_id "AP000304.8-002"; transcript_id "AP000304.8-002"; exon_number 6;
ENm005.contig72	ExonAligner	CDS	156393	156509	.	-	0	gene_id "AP000304.8-002"; transcript_id "AP000304.8-002"; exon_number 7;
ENm005.contig72	ExonAligner	CDS	151407	151554	.	-	0	gene_id "AP000304.8-002"; transcript_id "AP000304.8-002"; exon_number 8;
ENm005.contig72	ExonAligner	CDS	150134	150205	.	-	2	gene_id "AP000304.8-002"; transcript_id "AP000304.8-002"; exon_number 9;
ENm005.contig72	ExonAligner	CDS	149918	150033	.	-	2	gene_id "AP000304.8-002"; transcript_id "AP000304.8-002"; exon_number 10;
ENm005.contig72	ExonAligner	CDS	149407	149466	.	-	0	gene_id "AP000304.8-002"; transcript_id "AP000304.8-002"; exon_number 11;
ENm005.contig72	ExonAligner	CDS	169712	174515	.	-	2	gene_id "AP000304.8-003"; transcript_id "AP000304.8-003"; exon_number 3;
ENm005.contig72	ExonAligner	CDS	166575	166735	.	-	2	gene_id "AP000304.8-003"; transcript_id "AP000304.8-003"; exon_number 4;
ENm005.contig72	ExonAligner	CDS	164600	164746	.	-	0	gene_id "AP000304.8-003"; transcript_id "AP000304.8-003"; exon_number 5;
ENm005.contig72	ExonAligner	CDS	164222	164410	.	-	0	gene_id "AP000304.8-003"; transcript_id "AP000304.8-003"; exon_number 6;
ENm005.contig72	ExonAligner	CDS	163862	164116	.	-	0	gene_id "AP000304.8-003"; transcript_id "AP000304.8-003"; exon_number 7;
ENm005.contig72	ExonAligner	CDS	147544	147681	.	+	0	gene_id "AP000304.9-008"; transcript_id "AP000304.9-008"; exon_number 1;
ENm005.contig72	ExonAligner	CDS	146904	147116	.	+	0	gene_id "AP000304.9-008"; transcript_id "AP000304.9-008"; exon_number 2;
ENm005.contig72	ExonAligner	CDS	145082	145280	.	+	1	gene_id "AP000304.9-008"; transcript_id "AP000304.9-008"; exon_number 3;
ENm005.contig72	ExonAligner	CDS	143126	143230	.	+	1	gene_id "AP000304.9-008"; transcript_id "AP000304.9-008"; exon_number 4;
ENm005.contig72	ExonAligner	CDS	142939	143017	.	+	2	gene_id "AP000304.9-008"; transcript_id "AP000304.9-008"; exon_number 5;
ENm005.contig72	ExonAligner	CDS	141886	142064	.	+	1	gene_id "AP000304.9-008"; transcript_id "AP000304.9-008"; exon_number 6;
ENm005.contig72	ExonAligner	CDS	139634	139770	.	+	0	gene_id "AP000304.9-008"; transcript_id "AP000304.9-008"; exon_number 7;
ENm005.contig72	ExonAligner	CDS	137861	138061	.	+	0	gene_id "AP000304.9-008"; transcript_id "AP000304.9-008"; exon_number 8;
ENm005.contig72	ExonAligner	CDS	135866	136180	.	+	0	gene_id "AP000304.9-008"; transcript_id "AP000304.9-008"; exon_number 10;
ENm005.contig72	ExonAligner	CDS	147544	147681	.	+	0	gene_id "AP000304.9-001"; transcript_id "AP000304.9-001"; exon_number 1;
ENm005.contig72	ExonAligner	CDS	146904	147116	.	+	0	gene_id "AP000304.9-001"; transcript_id "AP000304.9-001"; exon_number 2;
ENm005.contig72	ExonAligner	CDS	145082	145280	.	+	1	gene_id "AP000304.9-001"; transcript_id "AP000304.9-001"; exon_number 3;
ENm005.contig72	ExonAligner	CDS	143126	143230	.	+	1	gene_id "AP000304.9-001"; transcript_id "AP000304.9-001"; exon_number 4;
ENm005.contig72	ExonAligner	CDS	142939	143017	.	+	2	gene_id "AP000304.9-001"; transcript_id "AP000304.9-001"; exon_number 5;
ENm005.contig72	ExonAligner	CDS	141886	142064	.	+	1	gene_id "AP000304.9-001"; transcript_id "AP000304.9-001"; exon_number 6;
ENm005.contig72	ExonAligner	CDS	139595	139767	.	+	0	gene_id "AP000304.9-001"; transcript_id "AP000304.9-001"; exon_number 7;
ENm005.contig72	ExonAligner	CDS	137861	138061	.	+	0	gene_id "AP000304.9-001"; transcript_id "AP000304.9-001"; exon_number 8;
ENm005.contig72	ExonAligner	CDS	135866	136180	.	+	0	gene_id "AP000304.9-001"; transcript_id "AP000304.9-001"; exon_number 10;
ENm005.contig72	ExonAligner	CDS	147544	147679	.	+	1	gene_id "AP000304.9-002"; transcript_id "AP000304.9-002"; exon_number 1;
ENm005.contig72	ExonAligner	CDS	146904	147116	.	+	1	gene_id "AP000304.9-002"; transcript_id "AP000304.9-002"; exon_number 2;
ENm005.contig72	ExonAligner	CDS	145082	145280	.	+	2	gene_id "AP000304.9-002"; transcript_id "AP000304.9-002"; exon_number 3;
ENm005.contig72	ExonAligner	CDS	143126	143230	.	+	2	gene_id "AP000304.9-002"; transcript_id "AP000304.9-002"; exon_number 4;
ENm005.contig72	ExonAligner	CDS	142939	143017	.	+	0	gene_id "AP000304.9-002"; transcript_id "AP000304.9-002"; exon_number 5;
ENm005.contig72	ExonAligner	CDS	141886	142064	.	+	2	gene_id "AP000304.9-002"; transcript_id "AP000304.9-002"; exon_number 6;
ENm005.contig72	ExonAligner	CDS	139595	139767	.	+	1	gene_id "AP000304.9-002"; transcript_id "AP000304.9-002"; exon_number 7;
ENm005.contig72	ExonAligner	CDS	137861	138061	.	+	1	gene_id "AP000304.9-002"; transcript_id "AP000304.9-002"; exon_number 8;
ENm005.contig72	ExonAligner	CDS	135873	136180	.	+	1	gene_id "AP000304.9-002"; transcript_id "AP000304.9-002"; exon_number 9;
ENm005.contig72	ExonAligner	CDS	146904	146941	.	+	2	gene_id "AP000304.9-009"; transcript_id "AP000304.9-009"; exon_number 1;
ENm005.contig72	ExonAligner	CDS	145082	145280	.	+	0	gene_id "AP000304.9-009"; transcript_id "AP000304.9-009"; exon_number 2;
ENm005.contig72	ExonAligner	CDS	143126	143230	.	+	0	gene_id "AP000304.9-009"; transcript_id "AP000304.9-009"; exon_number 3;
ENm005.contig72	ExonAligner	CDS	139595	139767	.	+	2	gene_id "AP000304.9-009"; transcript_id "AP000304.9-009"; exon_number 4;
ENm005.contig72	ExonAligner	CDS	137881	138061	.	+	2	gene_id "AP000304.9-009"; transcript_id "AP000304.9-009"; exon_number 5;
ENm005.contig76	ExonAligner	CDS	53442	53505	.	-	2	gene_id "AP000313.6-020"; transcript_id "AP000313.6-020"; exon_number 8;
ENm005.contig76	ExonAligner	CDS	52745	52882	.	-	1	gene_id "AP000313.6-020"; transcript_id "AP000313.6-020"; exon_number 9;
ENm005.contig76	ExonAligner	CDS	51423	51538	.	-	1	gene_id "AP000313.6-020"; transcript_id "AP000313.6-020"; exon_number 10;
ENm005.contig76	ExonAligner	CDS	46643	46899	.	-	2	gene_id "AP000313.6-020"; transcript_id "AP000313.6-020"; exon_number 11;
ENm005.contig76	ExonAligner	CDS	42941	43084	.	-	0	gene_id "AP000313.6-020"; transcript_id "AP000313.6-020"; exon_number 12;
ENm005.contig76	ExonAligner	CDS	42712	42846	.	-	0	gene_id "AP000313.6-020"; transcript_id "AP000313.6-020"; exon_number 13;
ENm005.contig76	ExonAligner	CDS	36144	36231	.	-	0	gene_id "AP000313.6-020"; transcript_id "AP000313.6-020"; exon_number 14;
ENm005.contig76	ExonAligner	CDS	35872	36011	.	-	2	gene_id "AP000313.6-020"; transcript_id "AP000313.6-020"; exon_number 15;
ENm005.contig76	ExonAligner	CDS	53442	53505	.	-	2	gene_id "AP000313.6-001"; transcript_id "AP000313.6-001"; exon_number 8;
ENm005.contig76	ExonAligner	CDS	52745	52882	.	-	1	gene_id "AP000313.6-001"; transcript_id "AP000313.6-001"; exon_number 9;
ENm005.contig76	ExonAligner	CDS	51423	51538	.	-	1	gene_id "AP000313.6-001"; transcript_id "AP000313.6-001"; exon_number 10;
ENm005.contig76	ExonAligner	CDS	46643	46899	.	-	2	gene_id "AP000313.6-001"; transcript_id "AP000313.6-001"; exon_number 11;
ENm005.contig76	ExonAligner	CDS	42941	43084	.	-	0	gene_id "AP000313.6-001"; transcript_id "AP000313.6-001"; exon_number 12;
ENm005.contig76	ExonAligner	CDS	42712	42846	.	-	0	gene_id "AP000313.6-001"; transcript_id "AP000313.6-001"; exon_number 13;
ENm005.contig76	ExonAligner	CDS	36144	36231	.	-	0	gene_id "AP000313.6-001"; transcript_id "AP000313.6-001"; exon_number 14;
ENm005.contig76	ExonAligner	CDS	35872	36011	.	-	2	gene_id "AP000313.6-001"; transcript_id "AP000313.6-001"; exon_number 15;
ENm005.contig76	ExonAligner	CDS	17200	17321	.	-	2	gene_id "AP000313.6-001"; transcript_id "AP000313.6-001"; exon_number 18;
ENm005.contig76	ExonAligner	CDS	8739	8986	.	-	0	gene_id "AP000313.6-001"; transcript_id "AP000313.6-001"; exon_number 20;
ENm005.contig76	ExonAligner	CDS	6183	6342	.	-	1	gene_id "AP000313.6-001"; transcript_id "AP000313.6-001"; exon_number 21;
ENm005.contig76	ExonAligner	CDS	2562	2767	.	-	0	gene_id "AP000313.6-001"; transcript_id "AP000313.6-001"; exon_number 22;
ENm005.contig76	ExonAligner	CDS	1338	1415	.	-	1	gene_id "AP000313.6-001"; transcript_id "AP000313.6-001"; exon_number 23;
ENm005.contig76	ExonAligner	CDS	53442	53505	.	-	2	gene_id "AP000313.6-002"; transcript_id "AP000313.6-002"; exon_number 8;
ENm005.contig76	ExonAligner	CDS	52745	52882	.	-	1	gene_id "AP000313.6-002"; transcript_id "AP000313.6-002"; exon_number 9;
ENm005.contig76	ExonAligner	CDS	51423	51538	.	-	1	gene_id "AP000313.6-002"; transcript_id "AP000313.6-002"; exon_number 10;
ENm005.contig76	ExonAligner	CDS	46643	46899	.	-	2	gene_id "AP000313.6-002"; transcript_id "AP000313.6-002"; exon_number 11;
ENm005.contig76	ExonAligner	CDS	42941	43084	.	-	0	gene_id "AP000313.6-002"; transcript_id "AP000313.6-002"; exon_number 12;
ENm005.contig76	ExonAligner	CDS	42712	42846	.	-	0	gene_id "AP000313.6-002"; transcript_id "AP000313.6-002"; exon_number 13;
ENm005.contig76	ExonAligner	CDS	36144	36231	.	-	0	gene_id "AP000313.6-002"; transcript_id "AP000313.6-002"; exon_number 14;
ENm005.contig76	ExonAligner	CDS	35872	36011	.	-	2	gene_id "AP000313.6-002"; transcript_id "AP000313.6-002"; exon_number 15;
ENm005.contig76	ExonAligner	CDS	17203	17318	.	-	2	gene_id "AP000313.6-002"; transcript_id "AP000313.6-002"; exon_number 18;
ENm005.contig76	ExonAligner	CDS	8739	8986	.	-	0	gene_id "AP000313.6-002"; transcript_id "AP000313.6-002"; exon_number 20;
ENm005.contig76	ExonAligner	CDS	6183	6342	.	-	1	gene_id "AP000313.6-002"; transcript_id "AP000313.6-002"; exon_number 21;
ENm005.contig76	ExonAligner	CDS	2562	2767	.	-	0	gene_id "AP000313.6-002"; transcript_id "AP000313.6-002"; exon_number 22;
ENm005.contig76	ExonAligner	CDS	1338	1415	.	-	1	gene_id "AP000313.6-002"; transcript_id "AP000313.6-002"; exon_number 23;
ENm005.contig76	ExonAligner	CDS	53442	53505	.	-	2	gene_id "AP000313.6-014"; transcript_id "AP000313.6-014"; exon_number 4;
ENm005.contig76	ExonAligner	CDS	52745	52882	.	-	1	gene_id "AP000313.6-014"; transcript_id "AP000313.6-014"; exon_number 5;
ENm005.contig76	ExonAligner	CDS	51423	51538	.	-	1	gene_id "AP000313.6-014"; transcript_id "AP000313.6-014"; exon_number 6;
ENm005.contig76	ExonAligner	CDS	46643	46899	.	-	2	gene_id "AP000313.6-014"; transcript_id "AP000313.6-014"; exon_number 7;
ENm005.contig76	ExonAligner	CDS	42941	43084	.	-	0	gene_id "AP000313.6-014"; transcript_id "AP000313.6-014"; exon_number 8;
ENm005.contig76	ExonAligner	CDS	42712	42846	.	-	0	gene_id "AP000313.6-014"; transcript_id "AP000313.6-014"; exon_number 9;
ENm005.contig76	ExonAligner	CDS	36144	36231	.	-	0	gene_id "AP000313.6-014"; transcript_id "AP000313.6-014"; exon_number 10;
ENm005.contig76	ExonAligner	CDS	35872	36011	.	-	2	gene_id "AP000313.6-014"; transcript_id "AP000313.6-014"; exon_number 11;
ENm005.contig76	ExonAligner	CDS	17203	17318	.	-	2	gene_id "AP000313.6-014"; transcript_id "AP000313.6-014"; exon_number 14;
ENm005.contig76	ExonAligner	CDS	8739	8986	.	-	0	gene_id "AP000313.6-014"; transcript_id "AP000313.6-014"; exon_number 15;
ENm005.contig76	ExonAligner	CDS	6183	6342	.	-	1	gene_id "AP000313.6-014"; transcript_id "AP000313.6-014"; exon_number 16;
ENm005.contig76	ExonAligner	CDS	2562	2767	.	-	0	gene_id "AP000313.6-014"; transcript_id "AP000313.6-014"; exon_number 17;
ENm005.contig76	ExonAligner	CDS	1338	1415	.	-	1	gene_id "AP000313.6-014"; transcript_id "AP000313.6-014"; exon_number 18;
ENm005.contig76	ExonAligner	CDS	53442	53505	.	-	2	gene_id "AP000313.6-019"; transcript_id "AP000313.6-019"; exon_number 2;
ENm005.contig76	ExonAligner	CDS	52745	52882	.	-	1	gene_id "AP000313.6-019"; transcript_id "AP000313.6-019"; exon_number 3;
ENm005.contig76	ExonAligner	CDS	51423	51538	.	-	1	gene_id "AP000313.6-019"; transcript_id "AP000313.6-019"; exon_number 4;
ENm005.contig76	ExonAligner	CDS	46663	46902	.	-	2	gene_id "AP000313.6-019"; transcript_id "AP000313.6-019"; exon_number 5;
ENm005.contig76	ExonAligner	CDS	17203	17318	.	-	2	gene_id "AP000313.6-003"; transcript_id "AP000313.6-003"; exon_number 3;
ENm005.contig76	ExonAligner	CDS	8739	8986	.	-	0	gene_id "AP000313.6-003"; transcript_id "AP000313.6-003"; exon_number 4;
ENm005.contig76	ExonAligner	CDS	6183	6342	.	-	1	gene_id "AP000313.6-003"; transcript_id "AP000313.6-003"; exon_number 5;
ENm005.contig76	ExonAligner	CDS	2562	2767	.	-	0	gene_id "AP000313.6-003"; transcript_id "AP000313.6-003"; exon_number 6;
ENm005.contig76	ExonAligner	CDS	1338	1415	.	-	1	gene_id "AP000313.6-003"; transcript_id "AP000313.6-003"; exon_number 7;
ENm005.contig76	ExonAligner	CDS	2562	2650	.	-	2	gene_id "AP000313.6-006"; transcript_id "AP000313.6-006"; exon_number 1;
ENm005.contig76	ExonAligner	CDS	1338	1415	.	-	1	gene_id "AP000313.6-006"; transcript_id "AP000313.6-006"; exon_number 2;
ENm005.contig61	ExonAligner	CDS	53797	53918	.	-	0	gene_id "AP000313.6-005"; transcript_id "AP000313.6-005"; exon_number 2;
ENm005.contig61	ExonAligner	CDS	52724	52806	.	-	1	gene_id "AP000313.6-005"; transcript_id "AP000313.6-005"; exon_number 3;
ENm005.contig61	ExonAligner	CDS	52417	52500	.	-	2	gene_id "AP000313.6-005"; transcript_id "AP000313.6-005"; exon_number 4;
ENm005.contig61	ExonAligner	CDS	52032	52102	.	-	2	gene_id "AP000313.6-005"; transcript_id "AP000313.6-005"; exon_number 5;
ENm006.contig26	ExonAligner	CDS	4809	4965	.	+	0	gene_id "U52111.6-003"; transcript_id "U52111.6-003"; exon_number 3;
ENm006.contig53	ExonAligner	CDS	65486	65719	.	+	1	gene_id "U52112.4-001"; transcript_id "U52112.4-001"; exon_number 6;
ENm006.contig53	ExonAligner	CDS	65280	65385	.	+	2	gene_id "U52112.4-001"; transcript_id "U52112.4-001"; exon_number 7;
ENm006.contig53	ExonAligner	CDS	65027	65154	.	+	2	gene_id "U52112.4-001"; transcript_id "U52112.4-001"; exon_number 8;
ENm006.contig53	ExonAligner	CDS	64867	64938	.	+	2	gene_id "U52112.4-001"; transcript_id "U52112.4-001"; exon_number 9;
ENm006.contig53	ExonAligner	CDS	64681	64741	.	+	0	gene_id "U52112.4-001"; transcript_id "U52112.4-001"; exon_number 10;
ENm006.contig53	ExonAligner	CDS	64302	64404	.	+	1	gene_id "U52112.4-001"; transcript_id "U52112.4-001"; exon_number 11;
ENm006.contig53	ExonAligner	CDS	63899	63965	.	+	0	gene_id "U52112.4-001"; transcript_id "U52112.4-001"; exon_number 13;
ENm006.contig53	ExonAligner	CDS	62437	62629	.	+	0	gene_id "U52112.4-001"; transcript_id "U52112.4-001"; exon_number 14;
ENm006.contig53	ExonAligner	CDS	62238	62333	.	+	0	gene_id "U52112.4-001"; transcript_id "U52112.4-001"; exon_number 15;
ENm006.contig53	ExonAligner	CDS	58100	58321	.	+	0	gene_id "U52112.4-001"; transcript_id "U52112.4-001"; exon_number 16;
ENm006.contig53	ExonAligner	CDS	57886	58008	.	+	0	gene_id "U52112.4-001"; transcript_id "U52112.4-001"; exon_number 17;
ENm006.contig53	ExonAligner	CDS	57260	57454	.	+	0	gene_id "U52112.4-001"; transcript_id "U52112.4-001"; exon_number 19;
ENm006.contig53	ExonAligner	CDS	56910	56972	.	+	0	gene_id "U52112.4-001"; transcript_id "U52112.4-001"; exon_number 20;
ENm006.contig53	ExonAligner	CDS	56520	56682	.	+	1	gene_id "U52112.4-001"; transcript_id "U52112.4-001"; exon_number 21;
ENm006.contig53	ExonAligner	CDS	56230	56437	.	+	2	gene_id "U52112.4-001"; transcript_id "U52112.4-001"; exon_number 22;
ENm006.contig53	ExonAligner	CDS	53095	53161	.	+	0	gene_id "U52112.4-001"; transcript_id "U52112.4-001"; exon_number 23;
ENm006.contig53	ExonAligner	CDS	65486	65719	.	+	1	gene_id "U52112.4-003"; transcript_id "U52112.4-003"; exon_number 6;
ENm006.contig53	ExonAligner	CDS	65280	65385	.	+	2	gene_id "U52112.4-003"; transcript_id "U52112.4-003"; exon_number 7;
ENm006.contig53	ExonAligner	CDS	65027	65154	.	+	2	gene_id "U52112.4-003"; transcript_id "U52112.4-003"; exon_number 8;
ENm006.contig53	ExonAligner	CDS	64867	64938	.	+	2	gene_id "U52112.4-003"; transcript_id "U52112.4-003"; exon_number 9;
ENm006.contig53	ExonAligner	CDS	64681	64741	.	+	0	gene_id "U52112.4-003"; transcript_id "U52112.4-003"; exon_number 10;
ENm006.contig53	ExonAligner	CDS	64302	64404	.	+	1	gene_id "U52112.4-003"; transcript_id "U52112.4-003"; exon_number 11;
ENm006.contig53	ExonAligner	CDS	63899	63965	.	+	0	gene_id "U52112.4-003"; transcript_id "U52112.4-003"; exon_number 13;
ENm006.contig53	ExonAligner	CDS	62437	62629	.	+	0	gene_id "U52112.4-003"; transcript_id "U52112.4-003"; exon_number 14;
ENm006.contig53	ExonAligner	CDS	62238	62333	.	+	0	gene_id "U52112.4-003"; transcript_id "U52112.4-003"; exon_number 15;
ENm006.contig53	ExonAligner	CDS	58100	58321	.	+	0	gene_id "U52112.4-003"; transcript_id "U52112.4-003"; exon_number 16;
ENm006.contig53	ExonAligner	CDS	57886	58008	.	+	0	gene_id "U52112.4-003"; transcript_id "U52112.4-003"; exon_number 17;
ENm006.contig53	ExonAligner	CDS	57260	57454	.	+	0	gene_id "U52112.4-003"; transcript_id "U52112.4-003"; exon_number 18;
ENm006.contig53	ExonAligner	CDS	56910	56972	.	+	0	gene_id "U52112.4-003"; transcript_id "U52112.4-003"; exon_number 19;
ENm006.contig53	ExonAligner	CDS	56520	56682	.	+	1	gene_id "U52112.4-003"; transcript_id "U52112.4-003"; exon_number 20;
ENm006.contig53	ExonAligner	CDS	56230	56437	.	+	2	gene_id "U52112.4-003"; transcript_id "U52112.4-003"; exon_number 21;
ENm006.contig53	ExonAligner	CDS	53095	53161	.	+	0	gene_id "U52112.4-003"; transcript_id "U52112.4-003"; exon_number 22;
ENm006.contig53	ExonAligner	CDS	65486	65719	.	+	1	gene_id "U52112.4-011"; transcript_id "U52112.4-011"; exon_number 6;
ENm006.contig53	ExonAligner	CDS	65280	65385	.	+	2	gene_id "U52112.4-011"; transcript_id "U52112.4-011"; exon_number 7;
ENm006.contig53	ExonAligner	CDS	65027	65154	.	+	2	gene_id "U52112.4-011"; transcript_id "U52112.4-011"; exon_number 8;
ENm006.contig53	ExonAligner	CDS	64867	64938	.	+	2	gene_id "U52112.4-011"; transcript_id "U52112.4-011"; exon_number 9;
ENm006.contig53	ExonAligner	CDS	64681	64741	.	+	0	gene_id "U52112.4-011"; transcript_id "U52112.4-011"; exon_number 10;
ENm006.contig53	ExonAligner	CDS	64302	64404	.	+	1	gene_id "U52112.4-011"; transcript_id "U52112.4-011"; exon_number 11;
ENm006.contig53	ExonAligner	CDS	63899	63965	.	+	0	gene_id "U52112.4-011"; transcript_id "U52112.4-011"; exon_number 13;
ENm006.contig53	ExonAligner	CDS	62437	62629	.	+	0	gene_id "U52112.4-011"; transcript_id "U52112.4-011"; exon_number 14;
ENm006.contig53	ExonAligner	CDS	62238	62333	.	+	0	gene_id "U52112.4-011"; transcript_id "U52112.4-011"; exon_number 15;
ENm006.contig53	ExonAligner	CDS	58100	58321	.	+	0	gene_id "U52112.4-011"; transcript_id "U52112.4-011"; exon_number 16;
ENm006.contig53	ExonAligner	CDS	57886	58008	.	+	0	gene_id "U52112.4-011"; transcript_id "U52112.4-011"; exon_number 17;
ENm006.contig53	ExonAligner	CDS	57260	57454	.	+	0	gene_id "U52112.4-011"; transcript_id "U52112.4-011"; exon_number 18;
ENm006.contig53	ExonAligner	CDS	56520	56682	.	+	1	gene_id "U52112.4-011"; transcript_id "U52112.4-011"; exon_number 19;
ENm006.contig53	ExonAligner	CDS	56230	56437	.	+	2	gene_id "U52112.4-011"; transcript_id "U52112.4-011"; exon_number 20;
ENm006.contig53	ExonAligner	CDS	53095	53161	.	+	0	gene_id "U52112.4-011"; transcript_id "U52112.4-011"; exon_number 21;
ENm006.contig53	ExonAligner	CDS	65486	65719	.	+	2	gene_id "U52112.4-010"; transcript_id "U52112.4-010"; exon_number 3;
ENm006.contig53	ExonAligner	CDS	65280	65385	.	+	0	gene_id "U52112.4-010"; transcript_id "U52112.4-010"; exon_number 4;
ENm006.contig53	ExonAligner	CDS	65027	65154	.	+	0	gene_id "U52112.4-010"; transcript_id "U52112.4-010"; exon_number 5;
ENm006.contig53	ExonAligner	CDS	64681	64741	.	+	1	gene_id "U52112.4-010"; transcript_id "U52112.4-010"; exon_number 6;
ENm006.contig53	ExonAligner	CDS	64319	64404	.	+	1	gene_id "U52112.4-010"; transcript_id "U52112.4-010"; exon_number 7;
ENm006.contig53	ExonAligner	CDS	48152	48391	.	+	0	gene_id "U52112.1-001"; transcript_id "U52112.1-001"; exon_number 1;
ENm006.contig53	ExonAligner	CDS	47732	47816	.	+	1	gene_id "U52112.1-001"; transcript_id "U52112.1-001"; exon_number 2;
ENm006.contig53	ExonAligner	CDS	47012	47050	.	+	1	gene_id "U52112.1-001"; transcript_id "U52112.1-001"; exon_number 3;
ENm006.contig53	ExonAligner	CDS	46711	46826	.	+	0	gene_id "U52112.1-001"; transcript_id "U52112.1-001"; exon_number 4;
ENm006.contig53	ExonAligner	CDS	46577	46622	.	+	1	gene_id "U52112.1-001"; transcript_id "U52112.1-001"; exon_number 5;
ENm006.contig53	ExonAligner	CDS	45174	45281	.	+	0	gene_id "U52112.1-001"; transcript_id "U52112.1-001"; exon_number 7;
ENm006.contig53	ExonAligner	CDS	44764	44784	.	+	0	gene_id "U52112.1-001"; transcript_id "U52112.1-001"; exon_number 8;
ENm006.contig53	ExonAligner	CDS	48152	48391	.	+	0	gene_id "U52112.1-002"; transcript_id "U52112.1-002"; exon_number 1;
ENm006.contig53	ExonAligner	CDS	47732	47816	.	+	1	gene_id "U52112.1-002"; transcript_id "U52112.1-002"; exon_number 2;
ENm006.contig53	ExonAligner	CDS	46711	46826	.	+	0	gene_id "U52112.1-002"; transcript_id "U52112.1-002"; exon_number 3;
ENm006.contig53	ExonAligner	CDS	46577	46622	.	+	1	gene_id "U52112.1-002"; transcript_id "U52112.1-002"; exon_number 4;
ENm006.contig53	ExonAligner	CDS	45174	45281	.	+	0	gene_id "U52112.1-002"; transcript_id "U52112.1-002"; exon_number 6;
ENm006.contig53	ExonAligner	CDS	44764	44784	.	+	0	gene_id "U52112.1-002"; transcript_id "U52112.1-002"; exon_number 7;
ENm006.contig53	ExonAligner	CDS	48152	48173	.	+	0	gene_id "U52112.1-014"; transcript_id "U52112.1-014"; exon_number 1;
ENm006.contig53	ExonAligner	CDS	47732	47816	.	+	1	gene_id "U52112.1-014"; transcript_id "U52112.1-014"; exon_number 2;
ENm006.contig53	ExonAligner	CDS	46711	46826	.	+	0	gene_id "U52112.1-014"; transcript_id "U52112.1-014"; exon_number 3;
ENm006.contig53	ExonAligner	CDS	46577	46622	.	+	1	gene_id "U52112.1-014"; transcript_id "U52112.1-014"; exon_number 4;
ENm006.contig53	ExonAligner	CDS	45174	45281	.	+	0	gene_id "U52112.1-014"; transcript_id "U52112.1-014"; exon_number 6;
ENm006.contig53	ExonAligner	CDS	44764	44784	.	+	0	gene_id "U52112.1-014"; transcript_id "U52112.1-014"; exon_number 7;
ENm006.contig53	ExonAligner	CDS	47732	47803	.	+	1	gene_id "U52112.1-013"; transcript_id "U52112.1-013"; exon_number 1;
ENm006.contig53	ExonAligner	CDS	47012	47050	.	+	1	gene_id "U52112.1-013"; transcript_id "U52112.1-013"; exon_number 2;
ENm006.contig53	ExonAligner	CDS	46711	46826	.	+	0	gene_id "U52112.1-013"; transcript_id "U52112.1-013"; exon_number 3;
ENm006.contig53	ExonAligner	CDS	46577	46622	.	+	1	gene_id "U52112.1-013"; transcript_id "U52112.1-013"; exon_number 4;
ENm006.contig53	ExonAligner	CDS	45174	45281	.	+	0	gene_id "U52112.1-013"; transcript_id "U52112.1-013"; exon_number 6;
ENm006.contig53	ExonAligner	CDS	44764	44784	.	+	0	gene_id "U52112.1-013"; transcript_id "U52112.1-013"; exon_number 7;
ENm006.contig53	ExonAligner	CDS	43564	43670	.	+	0	gene_id "U52112.5-001"; transcript_id "U52112.5-001"; exon_number 10;
ENm006.contig53	ExonAligner	CDS	43564	43670	.	+	0	gene_id "U52112.5-004"; transcript_id "U52112.5-004"; exon_number 10;
ENm006.contig53	ExonAligner	CDS	38392	38431	.	+	1	gene_id "U52112.6-001"; transcript_id "U52112.6-001"; exon_number 1;
ENm006.contig53	ExonAligner	CDS	38158	38221	.	+	2	gene_id "U52112.6-001"; transcript_id "U52112.6-001"; exon_number 2;
ENm006.contig53	ExonAligner	CDS	37236	37530	.	+	0	gene_id "U52112.6-001"; transcript_id "U52112.6-001"; exon_number 3;
ENm006.contig53	ExonAligner	CDS	36182	36361	.	+	0	gene_id "U52112.6-001"; transcript_id "U52112.6-001"; exon_number 4;
ENm006.contig53	ExonAligner	CDS	35301	35438	.	+	0	gene_id "U52112.6-001"; transcript_id "U52112.6-001"; exon_number 5;
ENm006.contig53	ExonAligner	CDS	35103	35221	.	+	2	gene_id "U52112.6-001"; transcript_id "U52112.6-001"; exon_number 6;
ENm006.contig53	ExonAligner	CDS	34591	34912	.	+	2	gene_id "U52112.6-001"; transcript_id "U52112.6-001"; exon_number 7;
ENm006.contig53	ExonAligner	CDS	33784	34228	.	+	0	gene_id "U52112.6-001"; transcript_id "U52112.6-001"; exon_number 8;
ENm006.contig53	ExonAligner	CDS	32933	33093	.	+	2	gene_id "U52112.6-001"; transcript_id "U52112.6-001"; exon_number 9;
ENm006.contig53	ExonAligner	CDS	31084	32663	.	+	0	gene_id "U52112.6-001"; transcript_id "U52112.6-001"; exon_number 10;
ENm006.contig53	ExonAligner	CDS	30263	30483	.	+	2	gene_id "U52112.6-001"; transcript_id "U52112.6-001"; exon_number 11;
ENm006.contig53	ExonAligner	CDS	29886	30019	.	+	0	gene_id "U52112.6-001"; transcript_id "U52112.6-001"; exon_number 12;
ENm006.contig53	ExonAligner	CDS	29645	29787	.	+	2	gene_id "U52112.6-001"; transcript_id "U52112.6-001"; exon_number 13;
ENm006.contig53	ExonAligner	CDS	29150	29363	.	+	0	gene_id "U52112.6-001"; transcript_id "U52112.6-001"; exon_number 14;
ENm006.contig53	ExonAligner	CDS	28814	28912	.	+	0	gene_id "U52112.6-001"; transcript_id "U52112.6-001"; exon_number 15;
ENm006.contig53	ExonAligner	CDS	28426	28650	.	+	0	gene_id "U52112.6-001"; transcript_id "U52112.6-001"; exon_number 16;
ENm006.contig53	ExonAligner	CDS	27878	28075	.	+	0	gene_id "U52112.6-001"; transcript_id "U52112.6-001"; exon_number 17;
ENm006.contig53	ExonAligner	CDS	27197	27357	.	+	2	gene_id "U52112.6-001"; transcript_id "U52112.6-001"; exon_number 18;
ENm006.contig53	ExonAligner	CDS	26554	26907	.	+	2	gene_id "U52112.6-001"; transcript_id "U52112.6-001"; exon_number 19;
ENm006.contig53	ExonAligner	CDS	26289	26462	.	+	2	gene_id "U52112.6-001"; transcript_id "U52112.6-001"; exon_number 20;
ENm006.contig53	ExonAligner	CDS	24715	24821	.	+	1	gene_id "U52112.6-001"; transcript_id "U52112.6-001"; exon_number 21;
ENm006.contig53	ExonAligner	CDS	24172	24256	.	+	2	gene_id "U52112.6-001"; transcript_id "U52112.6-001"; exon_number 22;
ENm006.contig53	ExonAligner	CDS	23061	23269	.	+	1	gene_id "U52112.6-001"; transcript_id "U52112.6-001"; exon_number 23;
ENm006.contig53	ExonAligner	CDS	22196	22356	.	+	0	gene_id "U52112.6-001"; transcript_id "U52112.6-001"; exon_number 24;
ENm006.contig53	ExonAligner	CDS	22017	22061	.	+	0	gene_id "U52112.6-001"; transcript_id "U52112.6-001"; exon_number 25;
ENm006.contig53	ExonAligner	CDS	38392	38431	.	+	1	gene_id "U52112.6-003"; transcript_id "U52112.6-003"; exon_number 1;
ENm006.contig53	ExonAligner	CDS	38158	38221	.	+	2	gene_id "U52112.6-003"; transcript_id "U52112.6-003"; exon_number 2;
ENm006.contig53	ExonAligner	CDS	37236	37530	.	+	0	gene_id "U52112.6-003"; transcript_id "U52112.6-003"; exon_number 3;
ENm006.contig53	ExonAligner	CDS	36182	36361	.	+	0	gene_id "U52112.6-003"; transcript_id "U52112.6-003"; exon_number 4;
ENm006.contig53	ExonAligner	CDS	35301	35438	.	+	0	gene_id "U52112.6-003"; transcript_id "U52112.6-003"; exon_number 5;
ENm006.contig53	ExonAligner	CDS	35103	35221	.	+	2	gene_id "U52112.6-003"; transcript_id "U52112.6-003"; exon_number 6;
ENm006.contig53	ExonAligner	CDS	34591	34912	.	+	2	gene_id "U52112.6-003"; transcript_id "U52112.6-003"; exon_number 7;
ENm006.contig53	ExonAligner	CDS	33652	34228	.	+	0	gene_id "U52112.6-003"; transcript_id "U52112.6-003"; exon_number 8;
ENm006.contig53	ExonAligner	CDS	32933	33093	.	+	2	gene_id "U52112.6-003"; transcript_id "U52112.6-003"; exon_number 9;
ENm006.contig53	ExonAligner	CDS	31084	32663	.	+	0	gene_id "U52112.6-003"; transcript_id "U52112.6-003"; exon_number 10;
ENm006.contig53	ExonAligner	CDS	30263	30483	.	+	2	gene_id "U52112.6-003"; transcript_id "U52112.6-003"; exon_number 11;
ENm006.contig53	ExonAligner	CDS	29886	30019	.	+	0	gene_id "U52112.6-003"; transcript_id "U52112.6-003"; exon_number 12;
ENm006.contig53	ExonAligner	CDS	29645	29787	.	+	2	gene_id "U52112.6-003"; transcript_id "U52112.6-003"; exon_number 13;
ENm006.contig53	ExonAligner	CDS	29150	29363	.	+	0	gene_id "U52112.6-003"; transcript_id "U52112.6-003"; exon_number 14;
ENm006.contig53	ExonAligner	CDS	28814	28912	.	+	0	gene_id "U52112.6-003"; transcript_id "U52112.6-003"; exon_number 15;
ENm006.contig53	ExonAligner	CDS	28426	28650	.	+	0	gene_id "U52112.6-003"; transcript_id "U52112.6-003"; exon_number 16;
ENm006.contig53	ExonAligner	CDS	27878	28075	.	+	0	gene_id "U52112.6-003"; transcript_id "U52112.6-003"; exon_number 17;
ENm006.contig53	ExonAligner	CDS	27197	27357	.	+	2	gene_id "U52112.6-003"; transcript_id "U52112.6-003"; exon_number 18;
ENm006.contig53	ExonAligner	CDS	26554	26907	.	+	2	gene_id "U52112.6-003"; transcript_id "U52112.6-003"; exon_number 19;
ENm006.contig53	ExonAligner	CDS	26289	26462	.	+	2	gene_id "U52112.6-003"; transcript_id "U52112.6-003"; exon_number 20;
ENm006.contig53	ExonAligner	CDS	24715	24821	.	+	1	gene_id "U52112.6-003"; transcript_id "U52112.6-003"; exon_number 21;
ENm006.contig53	ExonAligner	CDS	24172	24256	.	+	2	gene_id "U52112.6-003"; transcript_id "U52112.6-003"; exon_number 22;
ENm006.contig53	ExonAligner	CDS	23061	23269	.	+	1	gene_id "U52112.6-003"; transcript_id "U52112.6-003"; exon_number 23;
ENm006.contig53	ExonAligner	CDS	22196	22356	.	+	0	gene_id "U52112.6-003"; transcript_id "U52112.6-003"; exon_number 24;
ENm006.contig53	ExonAligner	CDS	22017	22061	.	+	0	gene_id "U52112.6-003"; transcript_id "U52112.6-003"; exon_number 25;
ENm006.contig53	ExonAligner	CDS	26551	26703	.	+	2	gene_id "U52112.6-002"; transcript_id "U52112.6-002"; exon_number 1;
ENm006.contig53	ExonAligner	CDS	26289	26462	.	+	2	gene_id "U52112.6-002"; transcript_id "U52112.6-002"; exon_number 2;
ENm006.contig53	ExonAligner	CDS	24211	24256	.	+	0	gene_id "U52112.6-002"; transcript_id "U52112.6-002"; exon_number 3;
ENm006.contig4	ExonAligner	CDS	1199	1401	.	+	0	gene_id "U52112.3-016"; transcript_id "U52112.3-016"; exon_number 1;
ENm006.contig4	ExonAligner	CDS	628	783	.	+	0	gene_id "U52112.3-016"; transcript_id "U52112.3-016"; exon_number 2;
ENm006.contig4	ExonAligner	CDS	1199	1260	.	+	2	gene_id "U52112.3-012"; transcript_id "U52112.3-012"; exon_number 1;
ENm006.contig4	ExonAligner	CDS	628	783	.	+	2	gene_id "U52112.3-012"; transcript_id "U52112.3-012"; exon_number 2;
ENm006.contig4	ExonAligner	CDS	1199	1260	.	+	2	gene_id "U52112.3-001"; transcript_id "U52112.3-001"; exon_number 1;
ENm006.contig4	ExonAligner	CDS	628	783	.	+	2	gene_id "U52112.3-001"; transcript_id "U52112.3-001"; exon_number 2;
ENm006.contig4	ExonAligner	CDS	1199	1260	.	+	2	gene_id "U52112.3-002"; transcript_id "U52112.3-002"; exon_number 1;
ENm006.contig4	ExonAligner	CDS	628	783	.	+	2	gene_id "U52112.3-002"; transcript_id "U52112.3-002"; exon_number 2;
ENm006.contig19	ExonAligner	CDS	7840	8920	.	-	1	gene_id "AF030876.1-001"; transcript_id "AF030876.1-001"; exon_number 1;
ENm006.contig19	ExonAligner	CDS	9868	10218	.	-	1	gene_id "AF030876.1-001"; transcript_id "AF030876.1-001"; exon_number 2;
ENm006.contig19	ExonAligner	CDS	7840	8920	.	-	1	gene_id "AF030876.1-002"; transcript_id "AF030876.1-002"; exon_number 1;
ENm006.contig19	ExonAligner	CDS	9868	10218	.	-	1	gene_id "AF030876.1-002"; transcript_id "AF030876.1-002"; exon_number 2;
ENm006.contig48	ExonAligner	CDS	1347	1480	.	+	0	gene_id "LL0XNC01-14B7.1-002"; transcript_id "LL0XNC01-14B7.1-002"; exon_number 1;
ENm006.contig48	ExonAligner	CDS	6667	6784	.	+	1	gene_id "LL0XNC01-14B7.1-002"; transcript_id "LL0XNC01-14B7.1-002"; exon_number 2;
ENm006.contig48	ExonAligner	CDS	10052	10149	.	+	0	gene_id "LL0XNC01-14B7.1-002"; transcript_id "LL0XNC01-14B7.1-002"; exon_number 3;
ENm006.contig48	ExonAligner	CDS	11705	11890	.	+	1	gene_id "LL0XNC01-14B7.1-002"; transcript_id "LL0XNC01-14B7.1-002"; exon_number 4;
ENm006.contig48	ExonAligner	CDS	11978	12105	.	+	1	gene_id "LL0XNC01-14B7.1-002"; transcript_id "LL0XNC01-14B7.1-002"; exon_number 5;
ENm006.contig48	ExonAligner	CDS	15357	15550	.	+	2	gene_id "LL0XNC01-14B7.1-002"; transcript_id "LL0XNC01-14B7.1-002"; exon_number 6;
ENm006.contig48	ExonAligner	CDS	33444	33521	.	+	0	gene_id "LL0XNC01-14B7.1-002"; transcript_id "LL0XNC01-14B7.1-002"; exon_number 10;
ENm006.contig48	ExonAligner	CDS	35737	35827	.	+	0	gene_id "LL0XNC01-14B7.1-002"; transcript_id "LL0XNC01-14B7.1-002"; exon_number 11;
ENm006.contig48	ExonAligner	CDS	36578	36697	.	+	2	gene_id "LL0XNC01-14B7.1-002"; transcript_id "LL0XNC01-14B7.1-002"; exon_number 12;
ENm006.contig48	ExonAligner	CDS	37707	37882	.	+	2	gene_id "LL0XNC01-14B7.1-002"; transcript_id "LL0XNC01-14B7.1-002"; exon_number 13;
ENm006.contig48	ExonAligner	CDS	6701	6784	.	+	0	gene_id "LL0XNC01-14B7.1-001"; transcript_id "LL0XNC01-14B7.1-001"; exon_number 1;
ENm006.contig48	ExonAligner	CDS	10052	10149	.	+	0	gene_id "LL0XNC01-14B7.1-001"; transcript_id "LL0XNC01-14B7.1-001"; exon_number 2;
ENm006.contig48	ExonAligner	CDS	11705	11890	.	+	1	gene_id "LL0XNC01-14B7.1-001"; transcript_id "LL0XNC01-14B7.1-001"; exon_number 3;
ENm006.contig48	ExonAligner	CDS	11978	12105	.	+	1	gene_id "LL0XNC01-14B7.1-001"; transcript_id "LL0XNC01-14B7.1-001"; exon_number 4;
ENm006.contig48	ExonAligner	CDS	15357	15550	.	+	2	gene_id "LL0XNC01-14B7.1-001"; transcript_id "LL0XNC01-14B7.1-001"; exon_number 5;
ENm006.contig48	ExonAligner	CDS	33444	33521	.	+	0	gene_id "LL0XNC01-14B7.1-001"; transcript_id "LL0XNC01-14B7.1-001"; exon_number 9;
ENm006.contig48	ExonAligner	CDS	35737	35827	.	+	0	gene_id "LL0XNC01-14B7.1-001"; transcript_id "LL0XNC01-14B7.1-001"; exon_number 10;
ENm006.contig48	ExonAligner	CDS	36578	36697	.	+	2	gene_id "LL0XNC01-14B7.1-001"; transcript_id "LL0XNC01-14B7.1-001"; exon_number 11;
ENm006.contig48	ExonAligner	CDS	37707	37882	.	+	2	gene_id "LL0XNC01-14B7.1-001"; transcript_id "LL0XNC01-14B7.1-001"; exon_number 12;
ENm006.contig48	ExonAligner	CDS	35737	35827	.	+	0	gene_id "LL0XNC01-14B7.1-003"; transcript_id "LL0XNC01-14B7.1-003"; exon_number 2;
ENm006.contig48	ExonAligner	CDS	36578	36697	.	+	2	gene_id "LL0XNC01-14B7.1-003"; transcript_id "LL0XNC01-14B7.1-003"; exon_number 3;
ENm006.contig48	ExonAligner	CDS	37707	37882	.	+	2	gene_id "LL0XNC01-14B7.1-003"; transcript_id "LL0XNC01-14B7.1-003"; exon_number 4;
ENm006.contig48	ExonAligner	CDS	88613	88783	.	+	2	gene_id "XX-FW83128A1.1-001"; transcript_id "XX-FW83128A1.1-001"; exon_number 22;
ENm006.contig48	ExonAligner	CDS	88365	88525	.	+	1	gene_id "XX-FW83128A1.1-001"; transcript_id "XX-FW83128A1.1-001"; exon_number 23;
ENm006.contig48	ExonAligner	CDS	88122	88284	.	+	2	gene_id "XX-FW83128A1.1-001"; transcript_id "XX-FW83128A1.1-001"; exon_number 24;
ENm006.contig48	ExonAligner	CDS	87872	88045	.	+	2	gene_id "XX-FW83128A1.1-001"; transcript_id "XX-FW83128A1.1-001"; exon_number 25;
ENm006.contig48	ExonAligner	CDS	87175	87772	.	+	0	gene_id "XX-FW83128A1.1-001"; transcript_id "XX-FW83128A1.1-001"; exon_number 26;
ENm006.contig48	ExonAligner	CDS	86701	86963	.	+	2	gene_id "XX-FW83128A1.1-001"; transcript_id "XX-FW83128A1.1-001"; exon_number 27;
ENm006.contig48	ExonAligner	CDS	86453	86570	.	+	0	gene_id "XX-FW83128A1.1-001"; transcript_id "XX-FW83128A1.1-001"; exon_number 28;
ENm006.contig48	ExonAligner	CDS	86086	86255	.	+	2	gene_id "XX-FW83128A1.1-001"; transcript_id "XX-FW83128A1.1-001"; exon_number 29;
ENm006.contig48	ExonAligner	CDS	85905	85995	.	+	0	gene_id "XX-FW83128A1.1-001"; transcript_id "XX-FW83128A1.1-001"; exon_number 30;
ENm006.contig48	ExonAligner	CDS	71902	72056	.	+	2	gene_id "XX-FW83128A1.1-001"; transcript_id "XX-FW83128A1.1-001"; exon_number 31;
ENm006.contig48	ExonAligner	CDS	66778	66900	.	+	0	gene_id "XX-FW83128A1.1-001"; transcript_id "XX-FW83128A1.1-001"; exon_number 33;
ENm006.contig48	ExonAligner	CDS	90478	90501	.	+	2	gene_id "XX-FW83128A1.1-002"; transcript_id "XX-FW83128A1.1-002"; exon_number 19;
ENm006.contig48	ExonAligner	CDS	88613	88783	.	+	2	gene_id "XX-FW83128A1.1-002"; transcript_id "XX-FW83128A1.1-002"; exon_number 23;
ENm006.contig48	ExonAligner	CDS	88365	88525	.	+	1	gene_id "XX-FW83128A1.1-002"; transcript_id "XX-FW83128A1.1-002"; exon_number 24;
ENm006.contig48	ExonAligner	CDS	88122	88284	.	+	2	gene_id "XX-FW83128A1.1-002"; transcript_id "XX-FW83128A1.1-002"; exon_number 25;
ENm006.contig48	ExonAligner	CDS	87872	88045	.	+	2	gene_id "XX-FW83128A1.1-002"; transcript_id "XX-FW83128A1.1-002"; exon_number 26;
ENm006.contig48	ExonAligner	CDS	87175	87772	.	+	0	gene_id "XX-FW83128A1.1-002"; transcript_id "XX-FW83128A1.1-002"; exon_number 27;
ENm006.contig48	ExonAligner	CDS	86701	86963	.	+	2	gene_id "XX-FW83128A1.1-002"; transcript_id "XX-FW83128A1.1-002"; exon_number 28;
ENm006.contig48	ExonAligner	CDS	86453	86570	.	+	0	gene_id "XX-FW83128A1.1-002"; transcript_id "XX-FW83128A1.1-002"; exon_number 29;
ENm006.contig48	ExonAligner	CDS	86086	86255	.	+	2	gene_id "XX-FW83128A1.1-002"; transcript_id "XX-FW83128A1.1-002"; exon_number 30;
ENm006.contig48	ExonAligner	CDS	85905	85995	.	+	0	gene_id "XX-FW83128A1.1-002"; transcript_id "XX-FW83128A1.1-002"; exon_number 31;
ENm006.contig48	ExonAligner	CDS	71902	72056	.	+	2	gene_id "XX-FW83128A1.1-002"; transcript_id "XX-FW83128A1.1-002"; exon_number 32;
ENm006.contig48	ExonAligner	CDS	66778	66900	.	+	0	gene_id "XX-FW83128A1.1-002"; transcript_id "XX-FW83128A1.1-002"; exon_number 34;
ENm006.contig48	ExonAligner	CDS	88613	88783	.	+	2	gene_id "XX-FW83128A1.1-010"; transcript_id "XX-FW83128A1.1-010"; exon_number 21;
ENm006.contig48	ExonAligner	CDS	88365	88525	.	+	1	gene_id "XX-FW83128A1.1-010"; transcript_id "XX-FW83128A1.1-010"; exon_number 22;
ENm006.contig48	ExonAligner	CDS	88122	88284	.	+	2	gene_id "XX-FW83128A1.1-010"; transcript_id "XX-FW83128A1.1-010"; exon_number 23;
ENm006.contig48	ExonAligner	CDS	87872	88045	.	+	2	gene_id "XX-FW83128A1.1-010"; transcript_id "XX-FW83128A1.1-010"; exon_number 24;
ENm006.contig48	ExonAligner	CDS	87175	87772	.	+	0	gene_id "XX-FW83128A1.1-010"; transcript_id "XX-FW83128A1.1-010"; exon_number 25;
ENm006.contig48	ExonAligner	CDS	86701	86963	.	+	2	gene_id "XX-FW83128A1.1-010"; transcript_id "XX-FW83128A1.1-010"; exon_number 26;
ENm006.contig48	ExonAligner	CDS	86453	86570	.	+	0	gene_id "XX-FW83128A1.1-010"; transcript_id "XX-FW83128A1.1-010"; exon_number 27;
ENm006.contig48	ExonAligner	CDS	86086	86255	.	+	2	gene_id "XX-FW83128A1.1-010"; transcript_id "XX-FW83128A1.1-010"; exon_number 28;
ENm006.contig48	ExonAligner	CDS	85905	85995	.	+	0	gene_id "XX-FW83128A1.1-010"; transcript_id "XX-FW83128A1.1-010"; exon_number 29;
ENm006.contig48	ExonAligner	CDS	71902	72056	.	+	2	gene_id "XX-FW83128A1.1-010"; transcript_id "XX-FW83128A1.1-010"; exon_number 30;
ENm006.contig48	ExonAligner	CDS	66778	66900	.	+	0	gene_id "XX-FW83128A1.1-010"; transcript_id "XX-FW83128A1.1-010"; exon_number 32;
ENm006.contig48	ExonAligner	CDS	62689	62807	.	-	2	gene_id "XX-FW83128A1.1-016"; transcript_id "XX-FW83128A1.1-016"; exon_number 1;
ENm006.contig48	ExonAligner	CDS	63036	63173	.	-	2	gene_id "XX-FW83128A1.1-016"; transcript_id "XX-FW83128A1.1-016"; exon_number 2;
ENm006.contig48	ExonAligner	CDS	63321	63587	.	-	2	gene_id "XX-FW83128A1.1-016"; transcript_id "XX-FW83128A1.1-016"; exon_number 3;
ENm006.contig48	ExonAligner	CDS	63892	64044	.	-	2	gene_id "XX-FW83128A1.1-016"; transcript_id "XX-FW83128A1.1-016"; exon_number 4;
ENm006.contig48	ExonAligner	CDS	64126	64237	.	-	0	gene_id "XX-FW83128A1.1-016"; transcript_id "XX-FW83128A1.1-016"; exon_number 5;
ENm006.contig82	ExonAligner	CDS	237	378	.	-	0	gene_id "XX-FW83128A1.1-015"; transcript_id "XX-FW83128A1.1-015"; exon_number 3;
ENm006.contig82	ExonAligner	CDS	482	584	.	-	1	gene_id "XX-FW83128A1.1-015"; transcript_id "XX-FW83128A1.1-015"; exon_number 4;
ENm006.contig82	ExonAligner	CDS	744	839	.	-	1	gene_id "XX-FW83128A1.1-015"; transcript_id "XX-FW83128A1.1-015"; exon_number 5;
ENm006.contig82	ExonAligner	CDS	952	1016	.	-	1	gene_id "XX-FW83128A1.1-015"; transcript_id "XX-FW83128A1.1-015"; exon_number 6;
ENm006.contig48	ExonAligner	CDS	87175	87308	.	+	2	gene_id "XX-FW83128A1.1-019"; transcript_id "XX-FW83128A1.1-019"; exon_number 1;
ENm006.contig48	ExonAligner	CDS	86701	86963	.	+	1	gene_id "XX-FW83128A1.1-019"; transcript_id "XX-FW83128A1.1-019"; exon_number 2;
ENm006.contig48	ExonAligner	CDS	85905	85986	.	+	2	gene_id "XX-FW83128A1.1-019"; transcript_id "XX-FW83128A1.1-019"; exon_number 3;
ENm006.contig48	ExonAligner	CDS	85750	85819	.	+	2	gene_id "XX-FW83128A1.1-019"; transcript_id "XX-FW83128A1.1-019"; exon_number 4;
ENm006.contig48	ExonAligner	CDS	70909	70990	.	-	0	gene_id "XX-FW88778H2.1-001"; transcript_id "XX-FW88778H2.1-001"; exon_number 1;
ENm006.contig48	ExonAligner	CDS	70647	70754	.	-	2	gene_id "XX-FW88778H2.1-001"; transcript_id "XX-FW88778H2.1-001"; exon_number 2;
ENm006.contig48	ExonAligner	CDS	70426	70503	.	-	2	gene_id "XX-FW88778H2.1-001"; transcript_id "XX-FW88778H2.1-001"; exon_number 3;
ENm006.contig48	ExonAligner	CDS	70080	70213	.	-	2	gene_id "XX-FW88778H2.1-001"; transcript_id "XX-FW88778H2.1-001"; exon_number 4;
ENm006.contig48	ExonAligner	CDS	69121	69161	.	-	0	gene_id "XX-FW88778H2.1-001"; transcript_id "XX-FW88778H2.1-001"; exon_number 5;
ENm006.contig48	ExonAligner	CDS	68729	69038	.	-	1	gene_id "XX-FW88778H2.1-001"; transcript_id "XX-FW88778H2.1-001"; exon_number 6;
ENm006.contig48	ExonAligner	CDS	70909	70990	.	-	0	gene_id "XX-FW88778H2.1-010"; transcript_id "XX-FW88778H2.1-010"; exon_number 1;
ENm006.contig48	ExonAligner	CDS	70426	70503	.	-	2	gene_id "XX-FW88778H2.1-010"; transcript_id "XX-FW88778H2.1-010"; exon_number 2;
ENm006.contig48	ExonAligner	CDS	70080	70213	.	-	2	gene_id "XX-FW88778H2.1-010"; transcript_id "XX-FW88778H2.1-010"; exon_number 3;
ENm006.contig48	ExonAligner	CDS	69121	69161	.	-	0	gene_id "XX-FW88778H2.1-010"; transcript_id "XX-FW88778H2.1-010"; exon_number 4;
ENm006.contig48	ExonAligner	CDS	68729	69038	.	-	1	gene_id "XX-FW88778H2.1-010"; transcript_id "XX-FW88778H2.1-010"; exon_number 5;
ENm006.contig11	ExonAligner	CDS	4761	4819	.	-	1	gene_id "XX-FW83563B9.1-008"; transcript_id "XX-FW83563B9.1-008"; exon_number 2;
ENm006.contig11	ExonAligner	CDS	4579	4686	.	-	2	gene_id "XX-FW83563B9.1-008"; transcript_id "XX-FW83563B9.1-008"; exon_number 3;
ENm006.contig11	ExonAligner	CDS	4311	4449	.	-	2	gene_id "XX-FW83563B9.1-008"; transcript_id "XX-FW83563B9.1-008"; exon_number 4;
ENm006.contig11	ExonAligner	CDS	3564	3726	.	-	1	gene_id "XX-FW83563B9.1-008"; transcript_id "XX-FW83563B9.1-008"; exon_number 5;
ENm006.contig11	ExonAligner	CDS	3327	3482	.	-	0	gene_id "XX-FW83563B9.1-008"; transcript_id "XX-FW83563B9.1-008"; exon_number 6;
ENm006.contig11	ExonAligner	CDS	4761	4819	.	-	1	gene_id "XX-FW83563B9.1-001"; transcript_id "XX-FW83563B9.1-001"; exon_number 2;
ENm006.contig11	ExonAligner	CDS	4579	4686	.	-	2	gene_id "XX-FW83563B9.1-001"; transcript_id "XX-FW83563B9.1-001"; exon_number 3;
ENm006.contig11	ExonAligner	CDS	4311	4449	.	-	2	gene_id "XX-FW83563B9.1-001"; transcript_id "XX-FW83563B9.1-001"; exon_number 4;
ENm006.contig11	ExonAligner	CDS	3564	3726	.	-	1	gene_id "XX-FW83563B9.1-001"; transcript_id "XX-FW83563B9.1-001"; exon_number 5;
ENm006.contig11	ExonAligner	CDS	3327	3482	.	-	0	gene_id "XX-FW83563B9.1-001"; transcript_id "XX-FW83563B9.1-001"; exon_number 6;
ENm006.contig11	ExonAligner	CDS	4761	4819	.	-	1	gene_id "XX-FW83563B9.1-011"; transcript_id "XX-FW83563B9.1-011"; exon_number 2;
ENm006.contig11	ExonAligner	CDS	4579	4686	.	-	2	gene_id "XX-FW83563B9.1-011"; transcript_id "XX-FW83563B9.1-011"; exon_number 3;
ENm006.contig11	ExonAligner	CDS	4311	4449	.	-	2	gene_id "XX-FW83563B9.1-011"; transcript_id "XX-FW83563B9.1-011"; exon_number 4;
ENm006.contig11	ExonAligner	CDS	3564	3726	.	-	1	gene_id "XX-FW83563B9.1-011"; transcript_id "XX-FW83563B9.1-011"; exon_number 5;
ENm006.contig11	ExonAligner	CDS	3327	3482	.	-	0	gene_id "XX-FW83563B9.1-011"; transcript_id "XX-FW83563B9.1-011"; exon_number 6;
ENm006.contig48	ExonAligner	CDS	40033	40122	.	+	1	gene_id "XX-FW83563B9.2-003"; transcript_id "XX-FW83563B9.2-003"; exon_number 1;
ENm006.contig48	ExonAligner	CDS	39863	39951	.	+	0	gene_id "XX-FW83563B9.2-003"; transcript_id "XX-FW83563B9.2-003"; exon_number 2;
ENm006.contig48	ExonAligner	CDS	27729	27900	.	-	0	gene_id "XX-FW83563B9.3-011"; transcript_id "XX-FW83563B9.3-011"; exon_number 1;
ENm006.contig48	ExonAligner	CDS	27525	27653	.	-	2	gene_id "XX-FW83563B9.3-011"; transcript_id "XX-FW83563B9.3-011"; exon_number 2;
ENm006.contig48	ExonAligner	CDS	26614	26653	.	-	2	gene_id "XX-FW83563B9.3-011"; transcript_id "XX-FW83563B9.3-011"; exon_number 3;
ENm006.contig48	ExonAligner	CDS	26300	26385	.	-	1	gene_id "XX-FW83563B9.3-011"; transcript_id "XX-FW83563B9.3-011"; exon_number 4;
ENm006.contig48	ExonAligner	CDS	27792	27900	.	-	0	gene_id "XX-FW83563B9.3-003"; transcript_id "XX-FW83563B9.3-003"; exon_number 1;
ENm006.contig48	ExonAligner	CDS	27525	27653	.	-	2	gene_id "XX-FW83563B9.3-003"; transcript_id "XX-FW83563B9.3-003"; exon_number 2;
ENm006.contig48	ExonAligner	CDS	26614	26653	.	-	2	gene_id "XX-FW83563B9.3-003"; transcript_id "XX-FW83563B9.3-003"; exon_number 3;
ENm006.contig48	ExonAligner	CDS	26300	26385	.	-	1	gene_id "XX-FW83563B9.3-003"; transcript_id "XX-FW83563B9.3-003"; exon_number 4;
ENm006.contig48	ExonAligner	CDS	27729	27900	.	-	0	gene_id "XX-FW83563B9.3-006"; transcript_id "XX-FW83563B9.3-006"; exon_number 1;
ENm006.contig48	ExonAligner	CDS	26614	26653	.	-	2	gene_id "XX-FW83563B9.3-006"; transcript_id "XX-FW83563B9.3-006"; exon_number 2;
ENm006.contig48	ExonAligner	CDS	26300	26385	.	-	1	gene_id "XX-FW83563B9.3-006"; transcript_id "XX-FW83563B9.3-006"; exon_number 3;
ENm006.contig18	ExonAligner	CDS	5258	5334	.	-	0	gene_id "XX-FW81657B9.2-001"; transcript_id "XX-FW81657B9.2-001"; exon_number 8;
ENm006.contig18	ExonAligner	CDS	4985	5039	.	-	1	gene_id "XX-FW81657B9.2-001"; transcript_id "XX-FW81657B9.2-001"; exon_number 9;
ENm006.contig18	ExonAligner	CDS	4841	4889	.	-	0	gene_id "XX-FW81657B9.2-001"; transcript_id "XX-FW81657B9.2-001"; exon_number 10;
ENm006.contig18	ExonAligner	CDS	4681	4751	.	-	2	gene_id "XX-FW81657B9.2-001"; transcript_id "XX-FW81657B9.2-001"; exon_number 11;
ENm006.contig18	ExonAligner	CDS	4481	4591	.	-	0	gene_id "XX-FW81657B9.2-001"; transcript_id "XX-FW81657B9.2-001"; exon_number 12;
ENm006.contig37	ExonAligner	CDS	48359	48955	.	-	0	gene_id "XX-FW81657B9.3-001"; transcript_id "XX-FW81657B9.3-001"; exon_number 1;
ENm006.contig37	ExonAligner	CDS	47484	48088	.	-	0	gene_id "XX-FW81657B9.3-001"; transcript_id "XX-FW81657B9.3-001"; exon_number 2;
ENm006.contig37	ExonAligner	CDS	46917	47099	.	-	0	gene_id "XX-FW81657B9.3-001"; transcript_id "XX-FW81657B9.3-001"; exon_number 3;
ENm006.contig37	ExonAligner	CDS	45467	45595	.	-	0	gene_id "XX-FW81657B9.3-001"; transcript_id "XX-FW81657B9.3-001"; exon_number 4;
ENm006.contig37	ExonAligner	CDS	45297	45391	.	-	0	gene_id "XX-FW81657B9.3-001"; transcript_id "XX-FW81657B9.3-001"; exon_number 5;
ENm006.contig37	ExonAligner	CDS	44869	44986	.	-	1	gene_id "XX-FW81657B9.3-001"; transcript_id "XX-FW81657B9.3-001"; exon_number 6;
ENm006.contig37	ExonAligner	CDS	44628	44784	.	-	0	gene_id "XX-FW81657B9.3-001"; transcript_id "XX-FW81657B9.3-001"; exon_number 7;
ENm006.contig37	ExonAligner	CDS	44437	44536	.	-	2	gene_id "XX-FW81657B9.3-001"; transcript_id "XX-FW81657B9.3-001"; exon_number 8;
ENm006.contig37	ExonAligner	CDS	44146	44260	.	-	1	gene_id "XX-FW81657B9.3-001"; transcript_id "XX-FW81657B9.3-001"; exon_number 9;
ENm006.contig37	ExonAligner	CDS	43855	44055	.	-	0	gene_id "XX-FW81657B9.3-001"; transcript_id "XX-FW81657B9.3-001"; exon_number 10;
ENm006.contig37	ExonAligner	CDS	43592	43682	.	-	0	gene_id "XX-FW81657B9.3-001"; transcript_id "XX-FW81657B9.3-001"; exon_number 11;
ENm006.contig37	ExonAligner	CDS	43292	43482	.	-	2	gene_id "XX-FW81657B9.3-001"; transcript_id "XX-FW81657B9.3-001"; exon_number 12;
ENm006.contig37	ExonAligner	CDS	43070	43215	.	-	0	gene_id "XX-FW81657B9.3-001"; transcript_id "XX-FW81657B9.3-001"; exon_number 13;
ENm006.contig37	ExonAligner	CDS	42882	43002	.	-	1	gene_id "XX-FW81657B9.3-001"; transcript_id "XX-FW81657B9.3-001"; exon_number 14;
ENm006.contig37	ExonAligner	CDS	42660	42790	.	-	0	gene_id "XX-FW81657B9.3-001"; transcript_id "XX-FW81657B9.3-001"; exon_number 15;
ENm006.contig37	ExonAligner	CDS	42384	42548	.	-	1	gene_id "XX-FW81657B9.3-001"; transcript_id "XX-FW81657B9.3-001"; exon_number 16;
ENm006.contig37	ExonAligner	CDS	42156	42244	.	-	1	gene_id "XX-FW81657B9.3-001"; transcript_id "XX-FW81657B9.3-001"; exon_number 17;
ENm006.contig37	ExonAligner	CDS	41562	41700	.	-	0	gene_id "XX-FW81657B9.3-001"; transcript_id "XX-FW81657B9.3-001"; exon_number 19;
ENm006.contig37	ExonAligner	CDS	41245	41479	.	-	0	gene_id "XX-FW81657B9.3-001"; transcript_id "XX-FW81657B9.3-001"; exon_number 20;
ENm006.contig37	ExonAligner	CDS	40997	41133	.	-	2	gene_id "XX-FW81657B9.3-001"; transcript_id "XX-FW81657B9.3-001"; exon_number 21;
ENm006.contig37	ExonAligner	CDS	40660	40910	.	-	0	gene_id "XX-FW81657B9.3-001"; transcript_id "XX-FW81657B9.3-001"; exon_number 22;
ENm006.contig37	ExonAligner	CDS	40486	40552	.	-	1	gene_id "XX-FW81657B9.3-001"; transcript_id "XX-FW81657B9.3-001"; exon_number 23;
ENm006.contig37	ExonAligner	CDS	40245	40385	.	-	0	gene_id "XX-FW81657B9.3-001"; transcript_id "XX-FW81657B9.3-001"; exon_number 24;
ENm006.contig37	ExonAligner	CDS	40003	40162	.	-	0	gene_id "XX-FW81657B9.3-001"; transcript_id "XX-FW81657B9.3-001"; exon_number 25;
ENm006.contig37	ExonAligner	CDS	39737	39834	.	-	2	gene_id "XX-FW81657B9.3-001"; transcript_id "XX-FW81657B9.3-001"; exon_number 26;
ENm006.contig37	ExonAligner	CDS	39434	39530	.	-	0	gene_id "XX-FW81657B9.3-001"; transcript_id "XX-FW81657B9.3-001"; exon_number 27;
ENm006.contig37	ExonAligner	CDS	38986	39176	.	-	2	gene_id "XX-FW81657B9.3-001"; transcript_id "XX-FW81657B9.3-001"; exon_number 28;
ENm006.contig37	ExonAligner	CDS	38599	38762	.	-	0	gene_id "XX-FW81657B9.3-001"; transcript_id "XX-FW81657B9.3-001"; exon_number 29;
ENm006.contig37	ExonAligner	CDS	37946	38152	.	-	1	gene_id "XX-FW81657B9.3-001"; transcript_id "XX-FW81657B9.3-001"; exon_number 30;
ENm006.contig37	ExonAligner	CDS	37693	37843	.	-	1	gene_id "XX-FW81657B9.3-001"; transcript_id "XX-FW81657B9.3-001"; exon_number 31;
ENm006.contig37	ExonAligner	CDS	36343	36441	.	-	0	gene_id "XX-FW81657B9.3-001"; transcript_id "XX-FW81657B9.3-001"; exon_number 32;
ENm006.contig38	ExonAligner	CDS	41	276	.	-	2	gene_id "AF277315.16-001"; transcript_id "AF277315.16-001"; exon_number 4;
ENm006.contig38	ExonAligner	CDS	401	588	.	-	0	gene_id "AF277315.16-001"; transcript_id "AF277315.16-001"; exon_number 5;
ENm006.contig38	ExonAligner	CDS	680	773	.	-	1	gene_id "AF277315.16-001"; transcript_id "AF277315.16-001"; exon_number 6;
ENm006.contig38	ExonAligner	CDS	868	987	.	-	1	gene_id "AF277315.16-001"; transcript_id "AF277315.16-001"; exon_number 7;
ENm006.contig38	ExonAligner	CDS	1117	1269	.	-	1	gene_id "AF277315.16-001"; transcript_id "AF277315.16-001"; exon_number 8;
ENm006.contig38	ExonAligner	CDS	2039	2256	.	-	0	gene_id "AF277315.16-001"; transcript_id "AF277315.16-001"; exon_number 9;
ENm006.contig38	ExonAligner	CDS	2901	3003	.	-	1	gene_id "AF277315.16-001"; transcript_id "AF277315.16-001"; exon_number 10;
ENm006.contig38	ExonAligner	CDS	3086	3117	.	-	0	gene_id "AF277315.16-001"; transcript_id "AF277315.16-001"; exon_number 11;
ENm006.contig38	ExonAligner	CDS	11020	11139	.	-	0	gene_id "AF277315.16-001"; transcript_id "AF277315.16-001"; exon_number 12;
ENm006.contig38	ExonAligner	CDS	436	588	.	-	0	gene_id "AF277315.16-002"; transcript_id "AF277315.16-002"; exon_number 1;
ENm006.contig38	ExonAligner	CDS	680	773	.	-	1	gene_id "AF277315.16-002"; transcript_id "AF277315.16-002"; exon_number 2;
ENm006.contig38	ExonAligner	CDS	868	987	.	-	1	gene_id "AF277315.16-002"; transcript_id "AF277315.16-002"; exon_number 3;
ENm006.contig38	ExonAligner	CDS	1117	1272	.	-	1	gene_id "AF277315.16-002"; transcript_id "AF277315.16-002"; exon_number 4;
ENm006.contig38	ExonAligner	CDS	2039	2256	.	-	0	gene_id "AF277315.16-002"; transcript_id "AF277315.16-002"; exon_number 5;
ENm006.contig38	ExonAligner	CDS	2901	3003	.	-	1	gene_id "AF277315.16-002"; transcript_id "AF277315.16-002"; exon_number 6;
ENm006.contig38	ExonAligner	CDS	3086	3117	.	-	0	gene_id "AF277315.16-002"; transcript_id "AF277315.16-002"; exon_number 7;
ENm006.contig38	ExonAligner	CDS	11020	11139	.	-	0	gene_id "AF277315.16-002"; transcript_id "AF277315.16-002"; exon_number 8;
ENm006.contig38	ExonAligner	CDS	491	588	.	-	0	gene_id "AF277315.16-007"; transcript_id "AF277315.16-007"; exon_number 1;
ENm006.contig38	ExonAligner	CDS	680	773	.	-	1	gene_id "AF277315.16-007"; transcript_id "AF277315.16-007"; exon_number 2;
ENm006.contig38	ExonAligner	CDS	868	987	.	-	1	gene_id "AF277315.16-007"; transcript_id "AF277315.16-007"; exon_number 3;
ENm006.contig38	ExonAligner	CDS	1117	1272	.	-	1	gene_id "AF277315.16-007"; transcript_id "AF277315.16-007"; exon_number 4;
ENm006.contig38	ExonAligner	CDS	2039	2256	.	-	0	gene_id "AF277315.16-007"; transcript_id "AF277315.16-007"; exon_number 5;
ENm006.contig38	ExonAligner	CDS	2901	3003	.	-	1	gene_id "AF277315.16-007"; transcript_id "AF277315.16-007"; exon_number 6;
ENm006.contig38	ExonAligner	CDS	3086	3117	.	-	0	gene_id "AF277315.16-007"; transcript_id "AF277315.16-007"; exon_number 7;
ENm006.contig38	ExonAligner	CDS	11020	11139	.	-	0	gene_id "AF277315.16-007"; transcript_id "AF277315.16-007"; exon_number 8;
ENm006.contig38	ExonAligner	CDS	681	773	.	-	1	gene_id "AF277315.16-006"; transcript_id "AF277315.16-006"; exon_number 1;
ENm006.contig38	ExonAligner	CDS	868	987	.	-	1	gene_id "AF277315.16-006"; transcript_id "AF277315.16-006"; exon_number 2;
ENm006.contig38	ExonAligner	CDS	1117	1269	.	-	1	gene_id "AF277315.16-006"; transcript_id "AF277315.16-006"; exon_number 3;
ENm006.contig38	ExonAligner	CDS	2039	2256	.	-	0	gene_id "AF277315.16-006"; transcript_id "AF277315.16-006"; exon_number 4;
ENm006.contig38	ExonAligner	CDS	2901	3003	.	-	1	gene_id "AF277315.16-006"; transcript_id "AF277315.16-006"; exon_number 5;
ENm006.contig38	ExonAligner	CDS	3086	3117	.	-	0	gene_id "AF277315.16-006"; transcript_id "AF277315.16-006"; exon_number 6;
ENm006.contig38	ExonAligner	CDS	11020	11139	.	-	0	gene_id "AF277315.16-006"; transcript_id "AF277315.16-006"; exon_number 7;
ENm006.contig38	ExonAligner	CDS	866	990	.	-	1	gene_id "AF277315.16-005"; transcript_id "AF277315.16-005"; exon_number 1;
ENm006.contig38	ExonAligner	CDS	1117	1269	.	-	1	gene_id "AF277315.16-005"; transcript_id "AF277315.16-005"; exon_number 2;
ENm006.contig38	ExonAligner	CDS	2039	2256	.	-	0	gene_id "AF277315.16-005"; transcript_id "AF277315.16-005"; exon_number 3;
ENm006.contig38	ExonAligner	CDS	2901	3003	.	-	1	gene_id "AF277315.16-005"; transcript_id "AF277315.16-005"; exon_number 4;
ENm006.contig38	ExonAligner	CDS	3086	3117	.	-	0	gene_id "AF277315.16-005"; transcript_id "AF277315.16-005"; exon_number 5;
ENm006.contig38	ExonAligner	CDS	11020	11139	.	-	0	gene_id "AF277315.16-005"; transcript_id "AF277315.16-005"; exon_number 6;
ENm006.contig22	ExonAligner	CDS	1042	1345	.	-	0	gene_id "CTD-2173L12.1-001"; transcript_id "CTD-2173L12.1-001"; exon_number 9;
ENm006.contig22	ExonAligner	CDS	1042	1345	.	-	0	gene_id "CTD-2173L12.1-005"; transcript_id "CTD-2173L12.1-005"; exon_number 8;
ENm006.contig22	ExonAligner	CDS	1042	1345	.	-	0	gene_id "CTD-2173L12.1-002"; transcript_id "CTD-2173L12.1-002"; exon_number 3;
ENm006.contig52	ExonAligner	CDS	34736	34751	.	+	0	gene_id "RP11-115M6.2-001"; transcript_id "RP11-115M6.2-001"; exon_number 1;
ENm006.contig52	ExonAligner	CDS	35474	35541	.	+	2	gene_id "RP11-115M6.2-001"; transcript_id "RP11-115M6.2-001"; exon_number 2;
ENm006.contig52	ExonAligner	CDS	36010	36090	.	+	0	gene_id "RP11-115M6.2-001"; transcript_id "RP11-115M6.2-001"; exon_number 3;
ENm006.contig52	ExonAligner	CDS	37863	37954	.	+	0	gene_id "RP11-115M6.2-001"; transcript_id "RP11-115M6.2-001"; exon_number 4;
ENm006.contig52	ExonAligner	CDS	38112	38296	.	+	1	gene_id "RP11-115M6.2-001"; transcript_id "RP11-115M6.2-001"; exon_number 5;
ENm006.contig52	ExonAligner	CDS	38732	38796	.	+	2	gene_id "RP11-115M6.2-001"; transcript_id "RP11-115M6.2-001"; exon_number 6;
ENm006.contig52	ExonAligner	CDS	39124	39250	.	+	0	gene_id "RP11-115M6.2-001"; transcript_id "RP11-115M6.2-001"; exon_number 7;
ENm006.contig52	ExonAligner	CDS	39432	39562	.	+	2	gene_id "RP11-115M6.2-001"; transcript_id "RP11-115M6.2-001"; exon_number 8;
ENm006.contig52	ExonAligner	CDS	40018	40161	.	+	0	gene_id "RP11-115M6.2-001"; transcript_id "RP11-115M6.2-001"; exon_number 9;
ENm006.contig52	ExonAligner	CDS	41360	41480	.	+	0	gene_id "RP11-115M6.2-001"; transcript_id "RP11-115M6.2-001"; exon_number 10;
ENm006.contig52	ExonAligner	CDS	42360	42478	.	+	2	gene_id "RP11-115M6.2-001"; transcript_id "RP11-115M6.2-001"; exon_number 11;
ENm006.contig52	ExonAligner	CDS	42872	42975	.	+	0	gene_id "RP11-115M6.2-001"; transcript_id "RP11-115M6.2-001"; exon_number 12;
ENm006.contig52	ExonAligner	CDS	43312	43390	.	+	1	gene_id "RP11-115M6.2-001"; transcript_id "RP11-115M6.2-001"; exon_number 13;
ENm006.contig52	ExonAligner	CDS	43611	43739	.	+	0	gene_id "RP11-115M6.2-001"; transcript_id "RP11-115M6.2-001"; exon_number 14;
ENm006.contig52	ExonAligner	CDS	43911	43982	.	+	0	gene_id "RP11-115M6.2-001"; transcript_id "RP11-115M6.2-001"; exon_number 15;
ENm006.contig52	ExonAligner	CDS	45821	46000	.	-	0	gene_id "RP11-115M6.1-006"; transcript_id "RP11-115M6.1-006"; exon_number 1;
ENm006.contig52	ExonAligner	CDS	46780	46854	.	-	0	gene_id "RP11-115M6.1-006"; transcript_id "RP11-115M6.1-006"; exon_number 2;
ENm006.contig52	ExonAligner	CDS	47095	47297	.	-	2	gene_id "RP11-115M6.1-006"; transcript_id "RP11-115M6.1-006"; exon_number 3;
ENm006.contig52	ExonAligner	CDS	50023	50103	.	-	2	gene_id "RP11-115M6.1-006"; transcript_id "RP11-115M6.1-006"; exon_number 4;
ENm006.contig62	ExonAligner	CDS	255	405	.	+	2	gene_id "GS1-273L24.1-001"; transcript_id "GS1-273L24.1-001"; exon_number 2;
ENm006.contig62	ExonAligner	CDS	1247	1322	.	+	1	gene_id "GS1-273L24.1-001"; transcript_id "GS1-273L24.1-001"; exon_number 3;
ENm006.contig62	ExonAligner	CDS	255	405	.	+	2	gene_id "GS1-273L24.1-004"; transcript_id "GS1-273L24.1-004"; exon_number 2;
ENm006.contig62	ExonAligner	CDS	1247	1322	.	+	1	gene_id "GS1-273L24.1-004"; transcript_id "GS1-273L24.1-004"; exon_number 3;
ENm006.contig34	ExonAligner	CDS	10698	10745	.	+	0	gene_id "GS1-273L24.4-002"; transcript_id "GS1-273L24.4-002"; exon_number 1;
ENm006.contig34	ExonAligner	CDS	10443	10613	.	+	0	gene_id "GS1-273L24.4-002"; transcript_id "GS1-273L24.4-002"; exon_number 2;
ENm006.contig34	ExonAligner	CDS	10229	10333	.	+	0	gene_id "GS1-273L24.4-002"; transcript_id "GS1-273L24.4-002"; exon_number 3;
ENm006.contig34	ExonAligner	CDS	10698	10745	.	+	0	gene_id "GS1-273L24.4-006"; transcript_id "GS1-273L24.4-006"; exon_number 1;
ENm006.contig34	ExonAligner	CDS	10443	10613	.	+	0	gene_id "GS1-273L24.4-006"; transcript_id "GS1-273L24.4-006"; exon_number 2;
ENm006.contig34	ExonAligner	CDS	10229	10333	.	+	0	gene_id "GS1-273L24.4-006"; transcript_id "GS1-273L24.4-006"; exon_number 3;
ENm007.contig39	ExonAligner	CDS	188	328	.	+	0	gene_id "AC008440.6-001"; transcript_id "AC008440.6-001"; exon_number 17;
ENm007.contig39	ExonAligner	CDS	507	698	.	+	0	gene_id "AC008440.6-001"; transcript_id "AC008440.6-001"; exon_number 18;
ENm007.contig39	ExonAligner	CDS	5233	5428	.	+	0	gene_id "AC008440.7-002"; transcript_id "AC008440.7-002"; exon_number 1;
ENm007.contig39	ExonAligner	CDS	6051	6137	.	+	2	gene_id "AC008440.7-002"; transcript_id "AC008440.7-002"; exon_number 2;
ENm007.contig39	ExonAligner	CDS	7366	7506	.	+	2	gene_id "AC008440.7-002"; transcript_id "AC008440.7-002"; exon_number 3;
ENm007.contig9	ExonAligner	CDS	737	1049	.	+	0	gene_id "AC008440.9-001"; transcript_id "AC008440.9-001"; exon_number 1;
ENm007.contig9	ExonAligner	CDS	4552	4626	.	+	2	gene_id "AC008440.9-001"; transcript_id "AC008440.9-001"; exon_number 2;
ENm007.contig9	ExonAligner	CDS	5507	5644	.	+	2	gene_id "AC008440.9-001"; transcript_id "AC008440.9-001"; exon_number 3;
ENm007.contig9	ExonAligner	CDS	11770	12008	.	+	2	gene_id "AC008440.9-001"; transcript_id "AC008440.9-001"; exon_number 4;
ENm007.contig9	ExonAligner	CDS	737	1049	.	+	0	gene_id "AC008440.9-002"; transcript_id "AC008440.9-002"; exon_number 1;
ENm007.contig9	ExonAligner	CDS	4552	4626	.	+	2	gene_id "AC008440.9-002"; transcript_id "AC008440.9-002"; exon_number 2;
ENm007.contig9	ExonAligner	CDS	11770	12008	.	+	2	gene_id "AC008440.9-002"; transcript_id "AC008440.9-002"; exon_number 3;
ENm007.contig1	ExonAligner	CDS	4897	5155	.	+	1	gene_id "AC012314.5-003"; transcript_id "AC012314.5-003"; exon_number 5;
ENm007.contig1	ExonAligner	CDS	4770	4792	.	+	0	gene_id "AC012314.5-003"; transcript_id "AC012314.5-003"; exon_number 6;
ENm007.contig1	ExonAligner	CDS	4897	5155	.	+	1	gene_id "AC012314.5-001"; transcript_id "AC012314.5-001"; exon_number 5;
ENm007.contig1	ExonAligner	CDS	4770	4792	.	+	0	gene_id "AC012314.5-001"; transcript_id "AC012314.5-001"; exon_number 6;
ENm007.contig1	ExonAligner	CDS	3224	3284	.	-	0	gene_id "AC012314.7-001"; transcript_id "AC012314.7-001"; exon_number 2;
ENm007.contig1	ExonAligner	CDS	1700	1783	.	-	2	gene_id "AC012314.7-001"; transcript_id "AC012314.7-001"; exon_number 3;
ENm007.contig1	ExonAligner	CDS	1146	1243	.	-	2	gene_id "AC012314.7-001"; transcript_id "AC012314.7-001"; exon_number 4;
ENm007.contig1	ExonAligner	CDS	331	437	.	-	0	gene_id "AC012314.7-001"; transcript_id "AC012314.7-001"; exon_number 5;
ENm007.contig1	ExonAligner	CDS	10	179	.	-	1	gene_id "AC012314.7-001"; transcript_id "AC012314.7-001"; exon_number 6;
ENm007.contig1	ExonAligner	CDS	3224	3284	.	-	0	gene_id "AC012314.7-005"; transcript_id "AC012314.7-005"; exon_number 2;
ENm007.contig1	ExonAligner	CDS	1700	1783	.	-	2	gene_id "AC012314.7-005"; transcript_id "AC012314.7-005"; exon_number 3;
ENm007.contig1	ExonAligner	CDS	1146	1243	.	-	2	gene_id "AC012314.7-005"; transcript_id "AC012314.7-005"; exon_number 4;
ENm007.contig1	ExonAligner	CDS	331	437	.	-	0	gene_id "AC012314.7-005"; transcript_id "AC012314.7-005"; exon_number 5;
ENm007.contig1	ExonAligner	CDS	10	179	.	-	1	gene_id "AC012314.7-005"; transcript_id "AC012314.7-005"; exon_number 6;
ENm007.contig1	ExonAligner	CDS	3224	3284	.	-	0	gene_id "AC012314.7-002"; transcript_id "AC012314.7-002"; exon_number 2;
ENm007.contig1	ExonAligner	CDS	1700	1783	.	-	2	gene_id "AC012314.7-002"; transcript_id "AC012314.7-002"; exon_number 3;
ENm007.contig1	ExonAligner	CDS	1146	1243	.	-	2	gene_id "AC012314.7-002"; transcript_id "AC012314.7-002"; exon_number 4;
ENm007.contig1	ExonAligner	CDS	331	437	.	-	0	gene_id "AC012314.7-002"; transcript_id "AC012314.7-002"; exon_number 5;
ENm007.contig1	ExonAligner	CDS	10	179	.	-	1	gene_id "AC012314.7-002"; transcript_id "AC012314.7-002"; exon_number 6;
ENm007.contig1	ExonAligner	CDS	3224	3284	.	-	0	gene_id "AC012314.7-006"; transcript_id "AC012314.7-006"; exon_number 2;
ENm007.contig1	ExonAligner	CDS	1700	1783	.	-	2	gene_id "AC012314.7-006"; transcript_id "AC012314.7-006"; exon_number 3;
ENm007.contig1	ExonAligner	CDS	1146	1243	.	-	2	gene_id "AC012314.7-006"; transcript_id "AC012314.7-006"; exon_number 4;
ENm007.contig1	ExonAligner	CDS	331	437	.	-	0	gene_id "AC012314.7-006"; transcript_id "AC012314.7-006"; exon_number 5;
ENm007.contig1	ExonAligner	CDS	10	179	.	-	1	gene_id "AC012314.7-006"; transcript_id "AC012314.7-006"; exon_number 6;
ENm007.contig1	ExonAligner	CDS	3224	3284	.	-	0	gene_id "AC012314.7-009"; transcript_id "AC012314.7-009"; exon_number 2;
ENm007.contig1	ExonAligner	CDS	1700	1783	.	-	2	gene_id "AC012314.7-009"; transcript_id "AC012314.7-009"; exon_number 3;
ENm007.contig1	ExonAligner	CDS	1146	1243	.	-	2	gene_id "AC012314.7-009"; transcript_id "AC012314.7-009"; exon_number 4;
ENm007.contig1	ExonAligner	CDS	331	437	.	-	0	gene_id "AC012314.7-009"; transcript_id "AC012314.7-009"; exon_number 5;
ENm007.contig1	ExonAligner	CDS	10	179	.	-	1	gene_id "AC012314.7-009"; transcript_id "AC012314.7-009"; exon_number 6;
ENm007.contig1	ExonAligner	CDS	3224	3284	.	-	0	gene_id "AC012314.7-003"; transcript_id "AC012314.7-003"; exon_number 2;
ENm007.contig1	ExonAligner	CDS	1700	1783	.	-	2	gene_id "AC012314.7-003"; transcript_id "AC012314.7-003"; exon_number 3;
ENm007.contig1	ExonAligner	CDS	1146	1243	.	-	2	gene_id "AC012314.7-003"; transcript_id "AC012314.7-003"; exon_number 4;
ENm007.contig1	ExonAligner	CDS	331	437	.	-	0	gene_id "AC012314.7-003"; transcript_id "AC012314.7-003"; exon_number 5;
ENm007.contig1	ExonAligner	CDS	10	179	.	-	1	gene_id "AC012314.7-003"; transcript_id "AC012314.7-003"; exon_number 6;
ENm007.contig30	ExonAligner	CDS	11513	11537	.	-	0	gene_id "AC012314.9-001"; transcript_id "AC012314.9-001"; exon_number 1;
ENm007.contig30	ExonAligner	CDS	11345	11412	.	-	2	gene_id "AC012314.9-001"; transcript_id "AC012314.9-001"; exon_number 2;
ENm007.contig30	ExonAligner	CDS	11097	11171	.	-	0	gene_id "AC012314.9-001"; transcript_id "AC012314.9-001"; exon_number 3;
ENm007.contig30	ExonAligner	CDS	10883	10972	.	-	0	gene_id "AC012314.9-001"; transcript_id "AC012314.9-001"; exon_number 4;
ENm007.contig30	ExonAligner	CDS	10606	10734	.	-	0	gene_id "AC012314.9-001"; transcript_id "AC012314.9-001"; exon_number 5;
ENm007.contig30	ExonAligner	CDS	10422	10517	.	-	0	gene_id "AC012314.9-001"; transcript_id "AC012314.9-001"; exon_number 6;
ENm007.contig30	ExonAligner	CDS	9407	9620	.	-	0	gene_id "AC012314.9-001"; transcript_id "AC012314.9-001"; exon_number 7;
ENm007.contig30	ExonAligner	CDS	9180	9313	.	-	2	gene_id "AC012314.9-001"; transcript_id "AC012314.9-001"; exon_number 8;
ENm007.contig30	ExonAligner	CDS	8919	8969	.	-	0	gene_id "AC012314.9-001"; transcript_id "AC012314.9-001"; exon_number 9;
ENm007.contig30	ExonAligner	CDS	7628	7977	.	-	0	gene_id "AC012314.9-001"; transcript_id "AC012314.9-001"; exon_number 10;
ENm007.contig30	ExonAligner	CDS	7425	7548	.	-	2	gene_id "AC012314.9-001"; transcript_id "AC012314.9-001"; exon_number 11;
ENm007.contig30	ExonAligner	CDS	6800	6998	.	-	1	gene_id "AC012314.9-001"; transcript_id "AC012314.9-001"; exon_number 12;
ENm007.contig30	ExonAligner	CDS	5494	5593	.	-	0	gene_id "AC012314.9-001"; transcript_id "AC012314.9-001"; exon_number 13;
ENm007.contig30	ExonAligner	CDS	5215	5413	.	-	2	gene_id "AC012314.9-001"; transcript_id "AC012314.9-001"; exon_number 14;
ENm007.contig30	ExonAligner	CDS	4991	5124	.	-	1	gene_id "AC012314.9-001"; transcript_id "AC012314.9-001"; exon_number 15;
ENm007.contig30	ExonAligner	CDS	4381	4506	.	-	0	gene_id "AC012314.9-001"; transcript_id "AC012314.9-001"; exon_number 16;
ENm007.contig30	ExonAligner	CDS	3535	3633	.	-	0	gene_id "AC012314.9-001"; transcript_id "AC012314.9-001"; exon_number 17;
ENm007.contig30	ExonAligner	CDS	11513	11537	.	-	0	gene_id "AC012314.9-004"; transcript_id "AC012314.9-004"; exon_number 1;
ENm007.contig30	ExonAligner	CDS	11345	11412	.	-	2	gene_id "AC012314.9-004"; transcript_id "AC012314.9-004"; exon_number 2;
ENm007.contig30	ExonAligner	CDS	11097	11171	.	-	0	gene_id "AC012314.9-004"; transcript_id "AC012314.9-004"; exon_number 3;
ENm007.contig30	ExonAligner	CDS	10883	10972	.	-	0	gene_id "AC012314.9-004"; transcript_id "AC012314.9-004"; exon_number 4;
ENm007.contig30	ExonAligner	CDS	10606	10734	.	-	0	gene_id "AC012314.9-004"; transcript_id "AC012314.9-004"; exon_number 5;
ENm007.contig30	ExonAligner	CDS	10422	10517	.	-	0	gene_id "AC012314.9-004"; transcript_id "AC012314.9-004"; exon_number 6;
ENm007.contig30	ExonAligner	CDS	9407	9620	.	-	0	gene_id "AC012314.9-004"; transcript_id "AC012314.9-004"; exon_number 7;
ENm007.contig30	ExonAligner	CDS	9180	9313	.	-	2	gene_id "AC012314.9-004"; transcript_id "AC012314.9-004"; exon_number 8;
ENm007.contig30	ExonAligner	CDS	8919	8969	.	-	0	gene_id "AC012314.9-004"; transcript_id "AC012314.9-004"; exon_number 9;
ENm007.contig30	ExonAligner	CDS	7628	7977	.	-	0	gene_id "AC012314.9-004"; transcript_id "AC012314.9-004"; exon_number 10;
ENm007.contig30	ExonAligner	CDS	7425	7548	.	-	2	gene_id "AC012314.9-004"; transcript_id "AC012314.9-004"; exon_number 11;
ENm007.contig30	ExonAligner	CDS	6800	6998	.	-	1	gene_id "AC012314.9-004"; transcript_id "AC012314.9-004"; exon_number 12;
ENm007.contig30	ExonAligner	CDS	5494	5593	.	-	0	gene_id "AC012314.9-004"; transcript_id "AC012314.9-004"; exon_number 13;
ENm007.contig30	ExonAligner	CDS	5304	5413	.	-	2	gene_id "AC012314.9-004"; transcript_id "AC012314.9-004"; exon_number 14;
ENm007.contig30	ExonAligner	CDS	10606	10734	.	-	0	gene_id "AC012314.9-009"; transcript_id "AC012314.9-009"; exon_number 2;
ENm007.contig30	ExonAligner	CDS	10422	10517	.	-	0	gene_id "AC012314.9-009"; transcript_id "AC012314.9-009"; exon_number 3;
ENm007.contig30	ExonAligner	CDS	9407	9623	.	-	0	gene_id "AC012314.9-009"; transcript_id "AC012314.9-009"; exon_number 4;
ENm007.contig30	ExonAligner	CDS	9180	9313	.	-	2	gene_id "AC012314.9-009"; transcript_id "AC012314.9-009"; exon_number 5;
ENm007.contig30	ExonAligner	CDS	8919	8969	.	-	0	gene_id "AC012314.9-009"; transcript_id "AC012314.9-009"; exon_number 6;
ENm007.contig30	ExonAligner	CDS	7628	7977	.	-	0	gene_id "AC012314.9-009"; transcript_id "AC012314.9-009"; exon_number 7;
ENm007.contig30	ExonAligner	CDS	7468	7548	.	-	2	gene_id "AC012314.9-009"; transcript_id "AC012314.9-009"; exon_number 8;
ENm007.contig30	ExonAligner	CDS	10422	10517	.	-	0	gene_id "AC012314.9-008"; transcript_id "AC012314.9-008"; exon_number 1;
ENm007.contig30	ExonAligner	CDS	9407	9620	.	-	0	gene_id "AC012314.9-008"; transcript_id "AC012314.9-008"; exon_number 2;
ENm007.contig30	ExonAligner	CDS	9180	9313	.	-	2	gene_id "AC012314.9-008"; transcript_id "AC012314.9-008"; exon_number 3;
ENm007.contig30	ExonAligner	CDS	8919	8969	.	-	0	gene_id "AC012314.9-008"; transcript_id "AC012314.9-008"; exon_number 4;
ENm007.contig30	ExonAligner	CDS	7707	7771	.	-	0	gene_id "AC012314.9-008"; transcript_id "AC012314.9-008"; exon_number 5;
ENm007.contig8	ExonAligner	CDS	637	732	.	-	0	gene_id "AC008746.4-001"; transcript_id "AC008746.4-001"; exon_number 3;
ENm007.contig8	ExonAligner	CDS	195	305	.	-	0	gene_id "AC008746.4-001"; transcript_id "AC008746.4-001"; exon_number 4;
ENm007.contig8	ExonAligner	CDS	637	732	.	-	0	gene_id "AC008746.4-002"; transcript_id "AC008746.4-002"; exon_number 3;
ENm007.contig8	ExonAligner	CDS	195	305	.	-	0	gene_id "AC008746.4-002"; transcript_id "AC008746.4-002"; exon_number 4;
ENm007.contig8	ExonAligner	CDS	674	732	.	-	0	gene_id "AC008746.4-003"; transcript_id "AC008746.4-003"; exon_number 3;
ENm008.contig1	ExonAligner	CDS	49359	49486	.	+	2	gene_id "Z69719.1-001"; transcript_id "Z69719.1-001"; exon_number 1;
ENm008.contig1	ExonAligner	CDS	43482	43569	.	+	0	gene_id "Z69719.1-001"; transcript_id "Z69719.1-001"; exon_number 2;
ENm008.contig1	ExonAligner	CDS	56659	57118	.	+	0	gene_id "Z69719.2-001"; transcript_id "Z69719.2-001"; exon_number 1;
ENm008.contig1	ExonAligner	CDS	57839	57929	.	+	0	gene_id "Z69719.2-001"; transcript_id "Z69719.2-001"; exon_number 2;
ENm008.contig1	ExonAligner	CDS	58033	58138	.	+	2	gene_id "Z69719.2-001"; transcript_id "Z69719.2-001"; exon_number 3;
ENm008.contig1	ExonAligner	CDS	58562	58636	.	+	1	gene_id "Z69719.2-001"; transcript_id "Z69719.2-001"; exon_number 4;
ENm008.contig1	ExonAligner	CDS	58917	58974	.	+	1	gene_id "Z69719.2-001"; transcript_id "Z69719.2-001"; exon_number 5;
ENm008.contig1	ExonAligner	CDS	62209	62628	.	-	0	gene_id "Z69719.3-001"; transcript_id "Z69719.3-001"; exon_number 1;
ENm008.contig1	ExonAligner	CDS	62818	62971	.	-	1	gene_id "Z69719.3-001"; transcript_id "Z69719.3-001"; exon_number 2;
ENm008.contig1	ExonAligner	CDS	63080	63180	.	-	0	gene_id "Z69719.3-001"; transcript_id "Z69719.3-001"; exon_number 3;
ENm008.contig1	ExonAligner	CDS	63247	63322	.	-	1	gene_id "Z69719.3-001"; transcript_id "Z69719.3-001"; exon_number 4;
ENm008.contig1	ExonAligner	CDS	63529	63623	.	-	0	gene_id "Z69719.3-001"; transcript_id "Z69719.3-001"; exon_number 5;
ENm008.contig1	ExonAligner	CDS	63893	63956	.	-	1	gene_id "Z69719.3-001"; transcript_id "Z69719.3-001"; exon_number 6;
ENm008.contig1	ExonAligner	CDS	64096	64196	.	-	0	gene_id "Z69719.3-001"; transcript_id "Z69719.3-001"; exon_number 7;
ENm008.contig1	ExonAligner	CDS	66804	66965	.	-	0	gene_id "Z69719.3-001"; transcript_id "Z69719.3-001"; exon_number 8;
ENm008.contig1	ExonAligner	CDS	67042	67116	.	-	0	gene_id "Z69719.3-001"; transcript_id "Z69719.3-001"; exon_number 9;
ENm008.contig1	ExonAligner	CDS	67203	67314	.	-	1	gene_id "Z69719.3-001"; transcript_id "Z69719.3-001"; exon_number 10;
ENm008.contig1	ExonAligner	CDS	67385	67642	.	-	1	gene_id "Z69719.3-001"; transcript_id "Z69719.3-001"; exon_number 11;
ENm008.contig1	ExonAligner	CDS	68005	68162	.	-	0	gene_id "Z69719.3-001"; transcript_id "Z69719.3-001"; exon_number 12;
ENm008.contig1	ExonAligner	CDS	68239	68355	.	-	0	gene_id "Z69719.3-001"; transcript_id "Z69719.3-001"; exon_number 13;
ENm008.contig1	ExonAligner	CDS	68455	68658	.	-	0	gene_id "Z69719.3-001"; transcript_id "Z69719.3-001"; exon_number 14;
ENm008.contig1	ExonAligner	CDS	68957	69170	.	-	1	gene_id "Z69719.3-001"; transcript_id "Z69719.3-001"; exon_number 15;
ENm008.contig1	ExonAligner	CDS	69934	70064	.	-	0	gene_id "Z69719.3-001"; transcript_id "Z69719.3-001"; exon_number 16;
ENm008.contig1	ExonAligner	CDS	70134	70250	.	-	0	gene_id "Z69719.3-001"; transcript_id "Z69719.3-001"; exon_number 17;
ENm008.contig1	ExonAligner	CDS	62211	62628	.	-	1	gene_id "Z69719.3-008"; transcript_id "Z69719.3-008"; exon_number 1;
ENm008.contig1	ExonAligner	CDS	62818	62937	.	-	1	gene_id "Z69719.3-008"; transcript_id "Z69719.3-008"; exon_number 2;
ENm008.contig1	ExonAligner	CDS	63130	63180	.	-	1	gene_id "Z69719.3-008"; transcript_id "Z69719.3-008"; exon_number 3;
ENm008.contig1	ExonAligner	CDS	63247	63322	.	-	2	gene_id "Z69719.3-008"; transcript_id "Z69719.3-008"; exon_number 4;
ENm008.contig1	ExonAligner	CDS	63529	63559	.	-	1	gene_id "Z69719.3-008"; transcript_id "Z69719.3-008"; exon_number 5;
ENm008.contig1	ExonAligner	CDS	68957	69170	.	-	1	gene_id "Z69719.3-004"; transcript_id "Z69719.3-004"; exon_number 1;
ENm008.contig1	ExonAligner	CDS	69641	69742	.	-	1	gene_id "Z69719.3-004"; transcript_id "Z69719.3-004"; exon_number 2;
ENm008.contig1	ExonAligner	CDS	69934	70064	.	-	0	gene_id "Z69719.3-004"; transcript_id "Z69719.3-004"; exon_number 3;
ENm008.contig1	ExonAligner	CDS	70134	70250	.	-	0	gene_id "Z69719.3-004"; transcript_id "Z69719.3-004"; exon_number 4;
ENm008.contig1	ExonAligner	CDS	77231	77254	.	+	0	gene_id "Z69720.1-002"; transcript_id "Z69720.1-002"; exon_number 1;
ENm008.contig1	ExonAligner	CDS	78134	78367	.	+	0	gene_id "Z69720.1-002"; transcript_id "Z69720.1-002"; exon_number 2;
ENm008.contig1	ExonAligner	CDS	80681	80885	.	+	0	gene_id "Z69720.1-002"; transcript_id "Z69720.1-002"; exon_number 3;
ENm008.contig1	ExonAligner	CDS	82224	82603	.	+	2	gene_id "Z69720.1-002"; transcript_id "Z69720.1-002"; exon_number 4;
ENm008.contig1	ExonAligner	CDS	78134	78367	.	+	0	gene_id "Z69720.1-001"; transcript_id "Z69720.1-001"; exon_number 2;
ENm008.contig1	ExonAligner	CDS	80681	80885	.	+	0	gene_id "Z69720.1-001"; transcript_id "Z69720.1-001"; exon_number 3;
ENm008.contig1	ExonAligner	CDS	82224	82603	.	+	2	gene_id "Z69720.1-001"; transcript_id "Z69720.1-001"; exon_number 4;
ENm008.contig1	ExonAligner	CDS	83179	83347	.	-	1	gene_id "Z69666.1-001"; transcript_id "Z69666.1-001"; exon_number 1;
ENm008.contig1	ExonAligner	CDS	83926	83993	.	-	0	gene_id "Z69666.1-001"; transcript_id "Z69666.1-001"; exon_number 2;
ENm008.contig1	ExonAligner	CDS	84009	84115	.	-	2	gene_id "Z69666.1-001"; transcript_id "Z69666.1-001"; exon_number 3;
ENm008.contig1	ExonAligner	CDS	84660	84849	.	-	0	gene_id "Z69666.1-001"; transcript_id "Z69666.1-001"; exon_number 4;
ENm008.contig1	ExonAligner	CDS	86937	87066	.	-	1	gene_id "Z69666.1-001"; transcript_id "Z69666.1-001"; exon_number 5;
ENm008.contig1	ExonAligner	CDS	87477	87577	.	-	0	gene_id "Z69666.1-001"; transcript_id "Z69666.1-001"; exon_number 6;
ENm008.contig1	ExonAligner	CDS	90140	90290	.	-	1	gene_id "Z69666.1-001"; transcript_id "Z69666.1-001"; exon_number 7;
ENm008.contig1	ExonAligner	CDS	92719	92850	.	-	1	gene_id "Z69666.1-001"; transcript_id "Z69666.1-001"; exon_number 8;
ENm008.contig1	ExonAligner	CDS	98518	98599	.	-	2	gene_id "Z69666.1-001"; transcript_id "Z69666.1-001"; exon_number 9;
ENm008.contig1	ExonAligner	CDS	101245	101398	.	-	0	gene_id "Z69666.1-001"; transcript_id "Z69666.1-001"; exon_number 10;
ENm008.contig1	ExonAligner	CDS	105229	105303	.	-	0	gene_id "Z69666.1-001"; transcript_id "Z69666.1-001"; exon_number 11;
ENm008.contig1	ExonAligner	CDS	107891	108020	.	-	1	gene_id "Z69666.1-001"; transcript_id "Z69666.1-001"; exon_number 12;
ENm008.contig1	ExonAligner	CDS	116215	116284	.	-	2	gene_id "Z69666.1-001"; transcript_id "Z69666.1-001"; exon_number 13;
ENm008.contig1	ExonAligner	CDS	83179	83347	.	-	1	gene_id "Z69666.1-003"; transcript_id "Z69666.1-003"; exon_number 1;
ENm008.contig1	ExonAligner	CDS	83926	83993	.	-	0	gene_id "Z69666.1-003"; transcript_id "Z69666.1-003"; exon_number 2;
ENm008.contig1	ExonAligner	CDS	84009	84115	.	-	2	gene_id "Z69666.1-003"; transcript_id "Z69666.1-003"; exon_number 3;
ENm008.contig1	ExonAligner	CDS	84660	84849	.	-	0	gene_id "Z69666.1-003"; transcript_id "Z69666.1-003"; exon_number 4;
ENm008.contig1	ExonAligner	CDS	86937	87066	.	-	1	gene_id "Z69666.1-003"; transcript_id "Z69666.1-003"; exon_number 5;
ENm008.contig1	ExonAligner	CDS	87477	87577	.	-	0	gene_id "Z69666.1-003"; transcript_id "Z69666.1-003"; exon_number 6;
ENm008.contig1	ExonAligner	CDS	90140	90290	.	-	1	gene_id "Z69666.1-003"; transcript_id "Z69666.1-003"; exon_number 7;
ENm008.contig1	ExonAligner	CDS	92719	92850	.	-	1	gene_id "Z69666.1-003"; transcript_id "Z69666.1-003"; exon_number 8;
ENm008.contig1	ExonAligner	CDS	98518	98599	.	-	2	gene_id "Z69666.1-003"; transcript_id "Z69666.1-003"; exon_number 9;
ENm008.contig1	ExonAligner	CDS	101245	101398	.	-	0	gene_id "Z69666.1-003"; transcript_id "Z69666.1-003"; exon_number 10;
ENm008.contig1	ExonAligner	CDS	107891	108020	.	-	1	gene_id "Z69666.1-003"; transcript_id "Z69666.1-003"; exon_number 11;
ENm008.contig1	ExonAligner	CDS	116215	116284	.	-	2	gene_id "Z69666.1-003"; transcript_id "Z69666.1-003"; exon_number 12;
ENm008.contig1	ExonAligner	CDS	101245	101398	.	-	0	gene_id "Z69666.1-007"; transcript_id "Z69666.1-007"; exon_number 1;
ENm008.contig1	ExonAligner	CDS	105229	105303	.	-	0	gene_id "Z69666.1-007"; transcript_id "Z69666.1-007"; exon_number 2;
ENm008.contig1	ExonAligner	CDS	107891	108020	.	-	1	gene_id "Z69666.1-007"; transcript_id "Z69666.1-007"; exon_number 3;
ENm008.contig1	ExonAligner	CDS	116215	116284	.	-	2	gene_id "Z69666.1-007"; transcript_id "Z69666.1-007"; exon_number 4;
ENm008.contig1	ExonAligner	CDS	101280	101398	.	-	0	gene_id "Z69666.1-011"; transcript_id "Z69666.1-011"; exon_number 1;
ENm008.contig1	ExonAligner	CDS	105229	105303	.	-	0	gene_id "Z69666.1-011"; transcript_id "Z69666.1-011"; exon_number 2;
ENm008.contig1	ExonAligner	CDS	107891	108020	.	-	1	gene_id "Z69666.1-011"; transcript_id "Z69666.1-011"; exon_number 3;
ENm008.contig1	ExonAligner	CDS	108538	108564	.	-	1	gene_id "Z69666.1-011"; transcript_id "Z69666.1-011"; exon_number 4;
ENm008.contig1	ExonAligner	CDS	116215	116284	.	-	2	gene_id "Z69666.1-011"; transcript_id "Z69666.1-011"; exon_number 5;
ENm008.contig1	ExonAligner	CDS	132776	132870	.	+	0	gene_id "Z84721.1-001"; transcript_id "Z84721.1-001"; exon_number 1;
ENm008.contig1	ExonAligner	CDS	133151	133355	.	+	1	gene_id "Z84721.1-001"; transcript_id "Z84721.1-001"; exon_number 2;
ENm008.contig1	ExonAligner	CDS	133500	133628	.	+	0	gene_id "Z84721.1-001"; transcript_id "Z84721.1-001"; exon_number 3;
ENm008.contig1	ExonAligner	CDS	127480	127574	.	+	0	gene_id "Z84721.3-001"; transcript_id "Z84721.3-001"; exon_number 1;
ENm008.contig1	ExonAligner	CDS	127855	128059	.	+	1	gene_id "Z84721.3-001"; transcript_id "Z84721.3-001"; exon_number 2;
ENm008.contig1	ExonAligner	CDS	128204	128332	.	+	0	gene_id "Z84721.3-001"; transcript_id "Z84721.3-001"; exon_number 3;
ENm008.contig1	ExonAligner	CDS	170828	170922	.	+	0	gene_id "Z84721.5-001"; transcript_id "Z84721.5-001"; exon_number 1;
ENm008.contig1	ExonAligner	CDS	171203	171407	.	+	1	gene_id "Z84721.5-001"; transcript_id "Z84721.5-001"; exon_number 2;
ENm008.contig1	ExonAligner	CDS	171552	171680	.	+	0	gene_id "Z84721.5-001"; transcript_id "Z84721.5-001"; exon_number 3;
ENm008.contig1	ExonAligner	CDS	170828	170922	.	+	0	gene_id "Z84721.6-001"; transcript_id "Z84721.6-001"; exon_number 1;
ENm008.contig1	ExonAligner	CDS	171203	171407	.	+	1	gene_id "Z84721.6-001"; transcript_id "Z84721.6-001"; exon_number 2;
ENm008.contig1	ExonAligner	CDS	171552	171680	.	+	0	gene_id "Z84721.6-001"; transcript_id "Z84721.6-001"; exon_number 3;
ENm008.contig1	ExonAligner	CDS	144098	144192	.	+	0	gene_id "Z84721.7-001"; transcript_id "Z84721.7-001"; exon_number 1;
ENm008.contig1	ExonAligner	CDS	144277	144481	.	+	1	gene_id "Z84721.7-001"; transcript_id "Z84721.7-001"; exon_number 2;
ENm008.contig1	ExonAligner	CDS	144577	144705	.	+	0	gene_id "Z84721.7-001"; transcript_id "Z84721.7-001"; exon_number 3;
ENm008.contig1	ExonAligner	CDS	196053	196194	.	-	1	gene_id "LA16c-OS12.1-003"; transcript_id "LA16c-OS12.1-003"; exon_number 1;
ENm008.contig1	ExonAligner	CDS	196686	196853	.	-	1	gene_id "LA16c-OS12.1-003"; transcript_id "LA16c-OS12.1-003"; exon_number 2;
ENm008.contig1	ExonAligner	CDS	197157	197186	.	-	1	gene_id "LA16c-OS12.1-003"; transcript_id "LA16c-OS12.1-003"; exon_number 3;
ENm008.contig1	ExonAligner	CDS	199149	199237	.	-	0	gene_id "LA16c-OS12.1-003"; transcript_id "LA16c-OS12.1-003"; exon_number 4;
ENm008.contig1	ExonAligner	CDS	203320	203457	.	-	0	gene_id "LA16c-OS12.1-003"; transcript_id "LA16c-OS12.1-003"; exon_number 5;
ENm008.contig1	ExonAligner	CDS	196053	196194	.	-	1	gene_id "LA16c-OS12.1-016"; transcript_id "LA16c-OS12.1-016"; exon_number 1;
ENm008.contig1	ExonAligner	CDS	196686	196853	.	-	1	gene_id "LA16c-OS12.1-016"; transcript_id "LA16c-OS12.1-016"; exon_number 2;
ENm008.contig1	ExonAligner	CDS	197157	197186	.	-	1	gene_id "LA16c-OS12.1-016"; transcript_id "LA16c-OS12.1-016"; exon_number 3;
ENm008.contig1	ExonAligner	CDS	199149	199237	.	-	0	gene_id "LA16c-OS12.1-016"; transcript_id "LA16c-OS12.1-016"; exon_number 4;
ENm008.contig1	ExonAligner	CDS	196682	196853	.	-	1	gene_id "LA16c-OS12.1-001"; transcript_id "LA16c-OS12.1-001"; exon_number 1;
ENm008.contig1	ExonAligner	CDS	197157	197186	.	-	1	gene_id "LA16c-OS12.1-001"; transcript_id "LA16c-OS12.1-001"; exon_number 2;
ENm008.contig1	ExonAligner	CDS	199149	199237	.	-	0	gene_id "LA16c-OS12.1-001"; transcript_id "LA16c-OS12.1-001"; exon_number 3;
ENm008.contig1	ExonAligner	CDS	203320	203457	.	-	0	gene_id "LA16c-OS12.1-001"; transcript_id "LA16c-OS12.1-001"; exon_number 4;
ENm008.contig1	ExonAligner	CDS	196682	196853	.	-	1	gene_id "LA16c-OS12.1-002"; transcript_id "LA16c-OS12.1-002"; exon_number 1;
ENm008.contig1	ExonAligner	CDS	197157	197186	.	-	1	gene_id "LA16c-OS12.1-002"; transcript_id "LA16c-OS12.1-002"; exon_number 2;
ENm008.contig1	ExonAligner	CDS	199149	199237	.	-	0	gene_id "LA16c-OS12.1-002"; transcript_id "LA16c-OS12.1-002"; exon_number 3;
ENm008.contig1	ExonAligner	CDS	203320	203457	.	-	0	gene_id "LA16c-OS12.1-002"; transcript_id "LA16c-OS12.1-002"; exon_number 4;
ENm010.contig10	ExonAligner	CDS	214943	215301	.	+	2	gene_id "AC004079.5-001"; transcript_id "AC004079.5-001"; exon_number 1;
ENm010.contig10	ExonAligner	CDS	213737	214452	.	+	0	gene_id "AC004079.5-001"; transcript_id "AC004079.5-001"; exon_number 2;
ENm010.contig10	ExonAligner	CDS	209944	210026	.	-	2	gene_id "AC004079.7-004"; transcript_id "AC004079.7-004"; exon_number 2;
ENm010.contig10	ExonAligner	CDS	207815	208401	.	-	2	gene_id "AC004079.1-001"; transcript_id "AC004079.1-001"; exon_number 1;
ENm010.contig10	ExonAligner	CDS	200190	200789	.	-	2	gene_id "AC004079.3-003"; transcript_id "AC004079.3-003"; exon_number 1;
ENm010.contig10	ExonAligner	CDS	200190	200789	.	-	2	gene_id "AC004079.3-001"; transcript_id "AC004079.3-001"; exon_number 1;
ENm010.contig10	ExonAligner	CDS	180522	180862	.	-	2	gene_id "AC004080.5-001"; transcript_id "AC004080.5-001"; exon_number 1;
ENm010.contig10	ExonAligner	CDS	168033	168283	.	-	2	gene_id "AC004080.7-001"; transcript_id "AC004080.7-001"; exon_number 1;
ENm010.contig10	ExonAligner	CDS	163497	163756	.	-	2	gene_id "AC004080.2-003"; transcript_id "AC004080.2-003"; exon_number 1;
ENm010.contig10	ExonAligner	CDS	152933	153311	.	+	0	gene_id "AC004080.3-002"; transcript_id "AC004080.3-002"; exon_number 2;
ENm010.contig10	ExonAligner	CDS	145968	146206	.	-	2	gene_id "AC004080.4-001"; transcript_id "AC004080.4-001"; exon_number 1;
ENm010.contig10	ExonAligner	CDS	145968	146206	.	-	2	gene_id "AC004080.4-005"; transcript_id "AC004080.4-005"; exon_number 1;
ENm010.contig10	ExonAligner	CDS	133873	134147	.	-	2	gene_id "AC004080.9-001"; transcript_id "AC004080.9-001"; exon_number 1;
ENm010.contig10	ExonAligner	CDS	135464	136255	.	-	0	gene_id "AC004080.9-001"; transcript_id "AC004080.9-001"; exon_number 2;
ENm010.contig10	ExonAligner	CDS	122993	123225	.	-	2	gene_id "AC004080.6-001"; transcript_id "AC004080.6-001"; exon_number 1;
ENm010.contig10	ExonAligner	CDS	124612	125314	.	-	0	gene_id "AC004080.6-001"; transcript_id "AC004080.6-001"; exon_number 2;
ENm010.contig10	ExonAligner	CDS	111720	111964	.	-	2	gene_id "AC004080.10-001"; transcript_id "AC004080.10-001"; exon_number 1;
ENm010.contig10	ExonAligner	CDS	61151	61409	.	-	2	gene_id "AC004080.8-001"; transcript_id "AC004080.8-001"; exon_number 2;
ENm010.contig10	ExonAligner	CDS	60078	60629	.	-	0	gene_id "AC004080.8-001"; transcript_id "AC004080.8-001"; exon_number 3;
ENm011.contig7	ExonAligner	CDS	4468	4599	.	-	2	gene_id "AC051649.1-002"; transcript_id "AC051649.1-002"; exon_number 8;
ENm011.contig7	ExonAligner	CDS	4106	4342	.	-	0	gene_id "AC051649.1-002"; transcript_id "AC051649.1-002"; exon_number 9;
ENm011.contig7	ExonAligner	CDS	4468	4599	.	-	2	gene_id "AC051649.1-008"; transcript_id "AC051649.1-008"; exon_number 8;
ENm011.contig7	ExonAligner	CDS	4106	4342	.	-	0	gene_id "AC051649.1-008"; transcript_id "AC051649.1-008"; exon_number 9;
ENm011.contig7	ExonAligner	CDS	4468	4599	.	-	2	gene_id "AC051649.1-004"; transcript_id "AC051649.1-004"; exon_number 7;
ENm011.contig7	ExonAligner	CDS	4106	4342	.	-	0	gene_id "AC051649.1-004"; transcript_id "AC051649.1-004"; exon_number 8;
ENm011.contig2	ExonAligner	CDS	121	230	.	+	0	gene_id "AC051649.4-007"; transcript_id "AC051649.4-007"; exon_number 9;
ENm011.contig2	ExonAligner	CDS	311	404	.	+	1	gene_id "AC051649.4-007"; transcript_id "AC051649.4-007"; exon_number 10;
ENm011.contig2	ExonAligner	CDS	121	197	.	+	0	gene_id "AC051649.4-006"; transcript_id "AC051649.4-006"; exon_number 10;
ENm011.contig2	ExonAligner	CDS	121	230	.	+	0	gene_id "AC051649.4-003"; transcript_id "AC051649.4-003"; exon_number 11;
ENm011.contig2	ExonAligner	CDS	311	404	.	+	1	gene_id "AC051649.4-003"; transcript_id "AC051649.4-003"; exon_number 12;
ENm011.contig2	ExonAligner	CDS	1094	1134	.	+	0	gene_id "AC051649.4-003"; transcript_id "AC051649.4-003"; exon_number 13;
ENm011.contig2	ExonAligner	CDS	2901	2955	.	+	1	gene_id "AC051649.4-003"; transcript_id "AC051649.4-003"; exon_number 14;
ENm011.contig2	ExonAligner	CDS	121	230	.	+	0	gene_id "AC051649.4-002"; transcript_id "AC051649.4-002"; exon_number 12;
ENm011.contig2	ExonAligner	CDS	311	404	.	+	1	gene_id "AC051649.4-002"; transcript_id "AC051649.4-002"; exon_number 13;
ENm011.contig2	ExonAligner	CDS	2901	2955	.	+	1	gene_id "AC051649.4-002"; transcript_id "AC051649.4-002"; exon_number 15;
ENm011.contig2	ExonAligner	CDS	121	230	.	+	0	gene_id "AC051649.4-004"; transcript_id "AC051649.4-004"; exon_number 11;
ENm011.contig2	ExonAligner	CDS	311	404	.	+	1	gene_id "AC051649.4-004"; transcript_id "AC051649.4-004"; exon_number 12;
ENm011.contig2	ExonAligner	CDS	2901	2955	.	+	1	gene_id "AC051649.4-004"; transcript_id "AC051649.4-004"; exon_number 14;
ENm011.contig2	ExonAligner	CDS	121	230	.	+	0	gene_id "AC051649.4-001"; transcript_id "AC051649.4-001"; exon_number 12;
ENm011.contig2	ExonAligner	CDS	311	404	.	+	1	gene_id "AC051649.4-001"; transcript_id "AC051649.4-001"; exon_number 13;
ENm011.contig2	ExonAligner	CDS	2901	2955	.	+	1	gene_id "AC051649.4-001"; transcript_id "AC051649.4-001"; exon_number 15;
ENm011.contig5	ExonAligner	CDS	4333	4466	.	+	0	gene_id "AC132217.7-003"; transcript_id "AC132217.7-003"; exon_number 2;
ENm011.contig5	ExonAligner	CDS	4133	4228	.	+	0	gene_id "AC132217.7-003"; transcript_id "AC132217.7-003"; exon_number 3;
ENm011.contig5	ExonAligner	CDS	3921	3977	.	+	0	gene_id "AC132217.7-003"; transcript_id "AC132217.7-003"; exon_number 4;
ENm011.contig5	ExonAligner	CDS	3532	3601	.	+	1	gene_id "AC132217.7-003"; transcript_id "AC132217.7-003"; exon_number 5;
ENm011.contig5	ExonAligner	CDS	1180	1268	.	+	2	gene_id "AC132217.7-003"; transcript_id "AC132217.7-003"; exon_number 10;
ENm011.contig5	ExonAligner	CDS	843	996	.	+	0	gene_id "AC132217.7-003"; transcript_id "AC132217.7-003"; exon_number 11;
ENm011.contig5	ExonAligner	CDS	555	767	.	+	0	gene_id "AC132217.7-003"; transcript_id "AC132217.7-003"; exon_number 12;
ENm011.contig5	ExonAligner	CDS	4333	4466	.	+	0	gene_id "AC132217.7-002"; transcript_id "AC132217.7-002"; exon_number 2;
ENm011.contig5	ExonAligner	CDS	4133	4228	.	+	0	gene_id "AC132217.7-002"; transcript_id "AC132217.7-002"; exon_number 3;
ENm011.contig5	ExonAligner	CDS	3921	3977	.	+	0	gene_id "AC132217.7-002"; transcript_id "AC132217.7-002"; exon_number 4;
ENm011.contig5	ExonAligner	CDS	3532	3601	.	+	1	gene_id "AC132217.7-002"; transcript_id "AC132217.7-002"; exon_number 5;
ENm011.contig5	ExonAligner	CDS	1180	1268	.	+	2	gene_id "AC132217.7-002"; transcript_id "AC132217.7-002"; exon_number 10;
ENm011.contig5	ExonAligner	CDS	843	996	.	+	0	gene_id "AC132217.7-002"; transcript_id "AC132217.7-002"; exon_number 11;
ENm011.contig5	ExonAligner	CDS	555	767	.	+	0	gene_id "AC132217.7-002"; transcript_id "AC132217.7-002"; exon_number 12;
ENm011.contig5	ExonAligner	CDS	4333	4466	.	+	0	gene_id "AC132217.7-001"; transcript_id "AC132217.7-001"; exon_number 2;
ENm011.contig5	ExonAligner	CDS	4133	4228	.	+	0	gene_id "AC132217.7-001"; transcript_id "AC132217.7-001"; exon_number 3;
ENm011.contig5	ExonAligner	CDS	3921	3977	.	+	0	gene_id "AC132217.7-001"; transcript_id "AC132217.7-001"; exon_number 4;
ENm011.contig5	ExonAligner	CDS	3532	3601	.	+	1	gene_id "AC132217.7-001"; transcript_id "AC132217.7-001"; exon_number 5;
ENm011.contig5	ExonAligner	CDS	1180	1268	.	+	2	gene_id "AC132217.7-001"; transcript_id "AC132217.7-001"; exon_number 10;
ENm011.contig5	ExonAligner	CDS	843	996	.	+	0	gene_id "AC132217.7-001"; transcript_id "AC132217.7-001"; exon_number 11;
ENm011.contig5	ExonAligner	CDS	555	767	.	+	0	gene_id "AC132217.7-001"; transcript_id "AC132217.7-001"; exon_number 12;
ENm011.contig5	ExonAligner	CDS	4133	4219	.	+	2	gene_id "AC132217.7-005"; transcript_id "AC132217.7-005"; exon_number 1;
ENm011.contig5	ExonAligner	CDS	3921	3977	.	+	2	gene_id "AC132217.7-005"; transcript_id "AC132217.7-005"; exon_number 2;
ENm011.contig5	ExonAligner	CDS	3532	3601	.	+	0	gene_id "AC132217.7-005"; transcript_id "AC132217.7-005"; exon_number 3;
ENm013.contig1	ExonAligner	CDS	179574	179693	.	+	0	gene_id "AC002064.2-001"; transcript_id "AC002064.2-001"; exon_number 1;
ENm013.contig1	ExonAligner	CDS	185327	185386	.	+	0	gene_id "AC002064.2-001"; transcript_id "AC002064.2-001"; exon_number 2;
ENm013.contig1	ExonAligner	CDS	187380	187445	.	+	0	gene_id "AC002064.2-001"; transcript_id "AC002064.2-001"; exon_number 3;
ENm013.contig1	ExonAligner	CDS	190897	191006	.	+	0	gene_id "AC002064.2-001"; transcript_id "AC002064.2-001"; exon_number 4;
ENm013.contig1	ExonAligner	CDS	194821	194897	.	+	1	gene_id "AC002064.2-001"; transcript_id "AC002064.2-001"; exon_number 5;
ENm013.contig1	ExonAligner	CDS	199404	199496	.	+	2	gene_id "AC002064.2-001"; transcript_id "AC002064.2-001"; exon_number 6;
ENm013.contig1	ExonAligner	CDS	204157	204300	.	+	2	gene_id "AC002064.2-001"; transcript_id "AC002064.2-001"; exon_number 7;
ENm013.contig1	ExonAligner	CDS	204399	204570	.	+	2	gene_id "AC002064.2-001"; transcript_id "AC002064.2-001"; exon_number 8;
ENm013.contig1	ExonAligner	CDS	207207	207324	.	+	1	gene_id "AC002064.2-001"; transcript_id "AC002064.2-001"; exon_number 9;
ENm013.contig1	ExonAligner	CDS	209646	209688	.	+	0	gene_id "AC002064.2-001"; transcript_id "AC002064.2-001"; exon_number 10;
ENm013.contig1	ExonAligner	CDS	209786	209901	.	+	2	gene_id "AC002064.2-001"; transcript_id "AC002064.2-001"; exon_number 11;
ENm013.contig1	ExonAligner	CDS	213196	213412	.	+	0	gene_id "AC002064.2-001"; transcript_id "AC002064.2-001"; exon_number 12;
ENm013.contig1	ExonAligner	CDS	303676	303807	.	+	2	gene_id "AC002064.2-001"; transcript_id "AC002064.2-001"; exon_number 18;
ENm013.contig1	ExonAligner	CDS	179574	179693	.	+	0	gene_id "AC002064.2-005"; transcript_id "AC002064.2-005"; exon_number 1;
ENm013.contig1	ExonAligner	CDS	185327	185386	.	+	0	gene_id "AC002064.2-005"; transcript_id "AC002064.2-005"; exon_number 2;
ENm013.contig1	ExonAligner	CDS	187380	187445	.	+	0	gene_id "AC002064.2-005"; transcript_id "AC002064.2-005"; exon_number 3;
ENm013.contig1	ExonAligner	CDS	190897	191006	.	+	0	gene_id "AC002064.2-005"; transcript_id "AC002064.2-005"; exon_number 4;
ENm013.contig1	ExonAligner	CDS	194821	194897	.	+	1	gene_id "AC002064.2-005"; transcript_id "AC002064.2-005"; exon_number 5;
ENm013.contig1	ExonAligner	CDS	199404	199496	.	+	2	gene_id "AC002064.2-005"; transcript_id "AC002064.2-005"; exon_number 6;
ENm013.contig1	ExonAligner	CDS	204157	204300	.	+	2	gene_id "AC002064.2-005"; transcript_id "AC002064.2-005"; exon_number 7;
ENm013.contig1	ExonAligner	CDS	204399	204570	.	+	2	gene_id "AC002064.2-005"; transcript_id "AC002064.2-005"; exon_number 8;
ENm013.contig1	ExonAligner	CDS	207207	207324	.	+	1	gene_id "AC002064.2-005"; transcript_id "AC002064.2-005"; exon_number 9;
ENm013.contig1	ExonAligner	CDS	213196	213412	.	+	0	gene_id "AC002064.2-005"; transcript_id "AC002064.2-005"; exon_number 10;
ENm013.contig1	ExonAligner	CDS	213292	213412	.	+	0	gene_id "AC002064.2-007"; transcript_id "AC002064.2-007"; exon_number 1;
ENm013.contig1	ExonAligner	CDS	264985	265093	.	+	0	gene_id "AC006153.3-002"; transcript_id "AC006153.3-002"; exon_number 7;
ENm013.contig1	ExonAligner	CDS	266135	266379	.	+	2	gene_id "AC006153.3-002"; transcript_id "AC006153.3-002"; exon_number 8;
ENm013.contig1	ExonAligner	CDS	264985	265093	.	+	0	gene_id "AC006153.3-001"; transcript_id "AC006153.3-001"; exon_number 9;
ENm013.contig1	ExonAligner	CDS	266135	266379	.	+	2	gene_id "AC006153.3-001"; transcript_id "AC006153.3-001"; exon_number 10;
ENm013.contig1	ExonAligner	CDS	285221	285782	.	+	0	gene_id "AC006153.2-013"; transcript_id "AC006153.2-013"; exon_number 1;
ENm013.contig1	ExonAligner	CDS	285221	285955	.	+	0	gene_id "AC006153.2-001"; transcript_id "AC006153.2-001"; exon_number 1;
ENm013.contig1	ExonAligner	CDS	285221	285955	.	+	0	gene_id "AC006153.2-002"; transcript_id "AC006153.2-002"; exon_number 1;
ENm013.contig1	ExonAligner	CDS	285221	285599	.	+	0	gene_id "AC006153.2-005"; transcript_id "AC006153.2-005"; exon_number 1;
ENm013.contig1	ExonAligner	CDS	449742	449832	.	+	0	gene_id "AC084381.2-001"; transcript_id "AC084381.2-001"; exon_number 1;
ENm013.contig1	ExonAligner	CDS	457462	457487	.	+	2	gene_id "AC084381.2-001"; transcript_id "AC084381.2-001"; exon_number 2;
ENm013.contig1	ExonAligner	CDS	610768	611007	.	+	0	gene_id "AC084381.2-001"; transcript_id "AC084381.2-001"; exon_number 3;
ENm013.contig1	ExonAligner	CDS	632605	632693	.	+	0	gene_id "AC084381.2-001"; transcript_id "AC084381.2-001"; exon_number 4;
ENm013.contig1	ExonAligner	CDS	668030	668103	.	+	1	gene_id "AC084381.2-001"; transcript_id "AC084381.2-001"; exon_number 5;
ENm013.contig1	ExonAligner	CDS	728779	728867	.	+	2	gene_id "AC084381.2-001"; transcript_id "AC084381.2-001"; exon_number 6;
ENm013.contig1	ExonAligner	CDS	763518	763574	.	+	0	gene_id "AC084381.2-001"; transcript_id "AC084381.2-001"; exon_number 7;
ENm013.contig1	ExonAligner	CDS	790778	790901	.	+	0	gene_id "AC084381.2-001"; transcript_id "AC084381.2-001"; exon_number 8;
ENm013.contig1	ExonAligner	CDS	842283	842397	.	+	2	gene_id "AC084381.2-001"; transcript_id "AC084381.2-001"; exon_number 9;
ENm013.contig1	ExonAligner	CDS	861891	861984	.	+	1	gene_id "AC084381.2-001"; transcript_id "AC084381.2-001"; exon_number 10;
ENm013.contig1	ExonAligner	CDS	925524	925587	.	+	0	gene_id "AC084381.2-001"; transcript_id "AC084381.2-001"; exon_number 11;
ENm013.contig1	ExonAligner	CDS	945206	945254	.	+	2	gene_id "AC084381.2-001"; transcript_id "AC084381.2-001"; exon_number 12;
ENm013.contig1	ExonAligner	CDS	981819	981958	.	+	1	gene_id "AC084381.2-001"; transcript_id "AC084381.2-001"; exon_number 13;
ENm013.contig1	ExonAligner	CDS	988537	988652	.	+	2	gene_id "AC084381.2-001"; transcript_id "AC084381.2-001"; exon_number 14;
ENm013.contig1	ExonAligner	CDS	587672	587740	.	+	0	gene_id "AC084381.2-002"; transcript_id "AC084381.2-002"; exon_number 1;
ENm013.contig1	ExonAligner	CDS	610768	611007	.	+	0	gene_id "AC084381.2-002"; transcript_id "AC084381.2-002"; exon_number 2;
ENm013.contig1	ExonAligner	CDS	632605	632693	.	+	0	gene_id "AC084381.2-002"; transcript_id "AC084381.2-002"; exon_number 3;
ENm013.contig1	ExonAligner	CDS	668030	668103	.	+	1	gene_id "AC084381.2-002"; transcript_id "AC084381.2-002"; exon_number 4;
ENm013.contig1	ExonAligner	CDS	728779	728867	.	+	2	gene_id "AC084381.2-002"; transcript_id "AC084381.2-002"; exon_number 5;
ENm013.contig1	ExonAligner	CDS	763518	763574	.	+	0	gene_id "AC084381.2-002"; transcript_id "AC084381.2-002"; exon_number 6;
ENm013.contig1	ExonAligner	CDS	790778	790901	.	+	0	gene_id "AC084381.2-002"; transcript_id "AC084381.2-002"; exon_number 7;
ENm013.contig1	ExonAligner	CDS	842283	842397	.	+	2	gene_id "AC084381.2-002"; transcript_id "AC084381.2-002"; exon_number 8;
ENm013.contig1	ExonAligner	CDS	861891	861984	.	+	1	gene_id "AC084381.2-002"; transcript_id "AC084381.2-002"; exon_number 9;
ENm013.contig1	ExonAligner	CDS	925524	925587	.	+	0	gene_id "AC084381.2-002"; transcript_id "AC084381.2-002"; exon_number 10;
ENm013.contig1	ExonAligner	CDS	945206	945254	.	+	2	gene_id "AC084381.2-002"; transcript_id "AC084381.2-002"; exon_number 11;
ENm013.contig1	ExonAligner	CDS	981819	981958	.	+	1	gene_id "AC084381.2-002"; transcript_id "AC084381.2-002"; exon_number 12;
ENm013.contig1	ExonAligner	CDS	988537	988652	.	+	2	gene_id "AC084381.2-002"; transcript_id "AC084381.2-002"; exon_number 13;
ENm014.contig1	ExonAligner	CDS	16961	17257	.	-	0	gene_id "AC000370.1-002"; transcript_id "AC000370.1-002"; exon_number 1;
ENm014.contig1	ExonAligner	CDS	138652	139587	.	-	0	gene_id "AC000370.1-002"; transcript_id "AC000370.1-002"; exon_number 2;
ENm014.contig1	ExonAligner	CDS	257063	257193	.	-	2	gene_id "AC000370.1-002"; transcript_id "AC000370.1-002"; exon_number 3;
ENm014.contig1	ExonAligner	CDS	417137	417337	.	-	2	gene_id "AC000370.1-002"; transcript_id "AC000370.1-002"; exon_number 4;
ENm014.contig1	ExonAligner	CDS	563460	563591	.	-	2	gene_id "AC000370.1-002"; transcript_id "AC000370.1-002"; exon_number 5;
ENm014.contig1	ExonAligner	CDS	564742	564890	.	-	1	gene_id "AC000370.1-002"; transcript_id "AC000370.1-002"; exon_number 6;
ENm014.contig1	ExonAligner	CDS	565326	565455	.	-	2	gene_id "AC000370.1-002"; transcript_id "AC000370.1-002"; exon_number 7;
ENm014.contig1	ExonAligner	CDS	839774	839984	.	-	0	gene_id "AC000370.1-002"; transcript_id "AC000370.1-002"; exon_number 8;
ENm014.contig1	ExonAligner	CDS	1000279	1000788	.	-	0	gene_id "AC000370.1-002"; transcript_id "AC000370.1-002"; exon_number 9;
ENm014.contig1	ExonAligner	CDS	257119	257196	.	-	0	gene_id "AC000370.1-003"; transcript_id "AC000370.1-003"; exon_number 1;
ENm014.contig1	ExonAligner	CDS	417137	417337	.	-	2	gene_id "AC000370.1-003"; transcript_id "AC000370.1-003"; exon_number 3;
ENm014.contig1	ExonAligner	CDS	563460	563591	.	-	2	gene_id "AC000370.1-003"; transcript_id "AC000370.1-003"; exon_number 4;
ENm014.contig1	ExonAligner	CDS	564742	564890	.	-	1	gene_id "AC000370.1-003"; transcript_id "AC000370.1-003"; exon_number 5;
ENm014.contig1	ExonAligner	CDS	565326	565455	.	-	2	gene_id "AC000370.1-003"; transcript_id "AC000370.1-003"; exon_number 6;
ENm014.contig1	ExonAligner	CDS	839774	839984	.	-	0	gene_id "AC000370.1-003"; transcript_id "AC000370.1-003"; exon_number 7;
ENm014.contig1	ExonAligner	CDS	1000279	1000788	.	-	0	gene_id "AC000370.1-003"; transcript_id "AC000370.1-003"; exon_number 8;
ENm014.contig1	ExonAligner	CDS	1124424	1126116	.	-	2	gene_id "AC000123.1-002"; transcript_id "AC000123.1-002"; exon_number 2;
ENm014.contig1	ExonAligner	CDS	1130568	1130711	.	-	2	gene_id "AC000123.1-002"; transcript_id "AC000123.1-002"; exon_number 3;
ENm014.contig1	ExonAligner	CDS	1147099	1147194	.	-	2	gene_id "AC000123.1-002"; transcript_id "AC000123.1-002"; exon_number 4;
ENm014.contig1	ExonAligner	CDS	1154200	1154260	.	-	0	gene_id "AC000123.1-002"; transcript_id "AC000123.1-002"; exon_number 5;
ENm014.contig1	ExonAligner	CDS	1124424	1126116	.	-	2	gene_id "AC000123.1-001"; transcript_id "AC000123.1-001"; exon_number 2;
ENm014.contig1	ExonAligner	CDS	1130568	1130711	.	-	2	gene_id "AC000123.1-001"; transcript_id "AC000123.1-001"; exon_number 3;
ENm014.contig1	ExonAligner	CDS	1147099	1147194	.	-	2	gene_id "AC000123.1-001"; transcript_id "AC000123.1-001"; exon_number 4;
ENm014.contig1	ExonAligner	CDS	1154200	1154260	.	-	0	gene_id "AC000123.1-001"; transcript_id "AC000123.1-001"; exon_number 5;
ENm014.contig1	ExonAligner	CDS	1125689	1126116	.	-	2	gene_id "AC000123.1-007"; transcript_id "AC000123.1-007"; exon_number 1;
ENm014.contig1	ExonAligner	CDS	1130568	1130711	.	-	2	gene_id "AC000123.1-007"; transcript_id "AC000123.1-007"; exon_number 2;
ENm014.contig1	ExonAligner	CDS	1147099	1147194	.	-	2	gene_id "AC000123.1-007"; transcript_id "AC000123.1-007"; exon_number 3;
ENm014.contig1	ExonAligner	CDS	1154200	1154260	.	-	0	gene_id "AC000123.1-007"; transcript_id "AC000123.1-007"; exon_number 4;
ENm014.contig1	ExonAligner	CDS	1126025	1126116	.	-	2	gene_id "AC000123.1-005"; transcript_id "AC000123.1-005"; exon_number 1;
ENm014.contig1	ExonAligner	CDS	1130568	1130711	.	-	2	gene_id "AC000123.1-005"; transcript_id "AC000123.1-005"; exon_number 2;
ENm014.contig1	ExonAligner	CDS	1147099	1147194	.	-	2	gene_id "AC000123.1-005"; transcript_id "AC000123.1-005"; exon_number 3;
ENm014.contig1	ExonAligner	CDS	1154200	1154260	.	-	0	gene_id "AC000123.1-005"; transcript_id "AC000123.1-005"; exon_number 4;
ENm014.contig1	ExonAligner	CDS	1356655	1357950	.	+	0	gene_id "AC000357.1-001"; transcript_id "AC000357.1-001"; exon_number 1;
ENm014.contig1	ExonAligner	CDS	1354789	1355820	.	+	0	gene_id "AC000357.1-001"; transcript_id "AC000357.1-001"; exon_number 2;
ENm014.contig1	ExonAligner	CDS	1365234	1365314	.	+	2	gene_id "AC000357.2-001"; transcript_id "AC000357.2-001"; exon_number 2;
ENm014.contig1	ExonAligner	CDS	1365664	1365773	.	+	2	gene_id "AC000357.2-001"; transcript_id "AC000357.2-001"; exon_number 3;
ENm014.contig1	ExonAligner	CDS	1366249	1366320	.	+	0	gene_id "AC000357.2-001"; transcript_id "AC000357.2-001"; exon_number 4;
ENm014.contig1	ExonAligner	CDS	1366707	1366832	.	+	0	gene_id "AC000357.2-001"; transcript_id "AC000357.2-001"; exon_number 5;
ENm014.contig1	ExonAligner	CDS	1366927	1367013	.	+	0	gene_id "AC000357.2-001"; transcript_id "AC000357.2-001"; exon_number 6;
ENr111.contig23	ExonAligner	CDS	13150	13318	.	-	1	gene_id "RP11-374F3.1-001"; transcript_id "RP11-374F3.1-001"; exon_number 8;
ENr111.contig23	ExonAligner	CDS	41711	41871	.	-	0	gene_id "RP11-374F3.1-001"; transcript_id "RP11-374F3.1-001"; exon_number 9;
ENr111.contig23	ExonAligner	CDS	44393	44554	.	-	0	gene_id "RP11-374F3.1-001"; transcript_id "RP11-374F3.1-001"; exon_number 10;
ENr111.contig23	ExonAligner	CDS	13150	13318	.	-	1	gene_id "RP11-374F3.1-002"; transcript_id "RP11-374F3.1-002"; exon_number 8;
ENr111.contig23	ExonAligner	CDS	41711	41871	.	-	0	gene_id "RP11-374F3.1-002"; transcript_id "RP11-374F3.1-002"; exon_number 9;
ENr111.contig23	ExonAligner	CDS	44393	44554	.	-	0	gene_id "RP11-374F3.1-002"; transcript_id "RP11-374F3.1-002"; exon_number 10;
ENr111.contig23	ExonAligner	CDS	13191	13318	.	-	1	gene_id "RP11-374F3.1-003"; transcript_id "RP11-374F3.1-003"; exon_number 1;
ENr111.contig23	ExonAligner	CDS	41711	41871	.	-	0	gene_id "RP11-374F3.1-003"; transcript_id "RP11-374F3.1-003"; exon_number 2;
ENr111.contig23	ExonAligner	CDS	44393	44554	.	-	0	gene_id "RP11-374F3.1-003"; transcript_id "RP11-374F3.1-003"; exon_number 3;
ENr121.contig1	ExonAligner	CDS	301976	302029	.	-	0	gene_id "AC009404.6-001"; transcript_id "AC009404.6-001"; exon_number 1;
ENr121.contig1	ExonAligner	CDS	306179	306292	.	-	0	gene_id "AC009404.6-001"; transcript_id "AC009404.6-001"; exon_number 2;
ENr121.contig1	ExonAligner	CDS	313735	313819	.	-	1	gene_id "AC009404.6-001"; transcript_id "AC009404.6-001"; exon_number 3;
ENr121.contig1	ExonAligner	CDS	315437	315468	.	-	0	gene_id "AC009404.6-001"; transcript_id "AC009404.6-001"; exon_number 4;
ENr121.contig1	ExonAligner	CDS	317242	317318	.	-	2	gene_id "AC009404.6-001"; transcript_id "AC009404.6-001"; exon_number 5;
ENr121.contig1	ExonAligner	CDS	319284	319392	.	-	0	gene_id "AC009404.6-001"; transcript_id "AC009404.6-001"; exon_number 6;
ENr121.contig1	ExonAligner	CDS	321720	321782	.	-	0	gene_id "AC009404.6-001"; transcript_id "AC009404.6-001"; exon_number 7;
ENr121.contig1	ExonAligner	CDS	323117	323164	.	-	0	gene_id "AC009404.6-001"; transcript_id "AC009404.6-001"; exon_number 8;
ENr121.contig1	ExonAligner	CDS	325570	325641	.	-	0	gene_id "AC009404.6-001"; transcript_id "AC009404.6-001"; exon_number 9;
ENr121.contig1	ExonAligner	CDS	326607	326688	.	-	1	gene_id "AC009404.6-001"; transcript_id "AC009404.6-001"; exon_number 10;
ENr121.contig1	ExonAligner	CDS	328303	328370	.	-	0	gene_id "AC009404.6-001"; transcript_id "AC009404.6-001"; exon_number 11;
ENr121.contig1	ExonAligner	CDS	333309	333365	.	-	0	gene_id "AC009404.6-001"; transcript_id "AC009404.6-001"; exon_number 12;
ENr121.contig1	ExonAligner	CDS	341162	341272	.	-	0	gene_id "AC009404.6-001"; transcript_id "AC009404.6-001"; exon_number 13;
ENr121.contig1	ExonAligner	CDS	357966	358052	.	-	0	gene_id "AC009404.6-001"; transcript_id "AC009404.6-001"; exon_number 14;
ENr121.contig1	ExonAligner	CDS	359250	359294	.	-	0	gene_id "AC009404.6-001"; transcript_id "AC009404.6-001"; exon_number 15;
ENr121.contig1	ExonAligner	CDS	359575	359667	.	-	0	gene_id "AC009404.6-001"; transcript_id "AC009404.6-001"; exon_number 16;
ENr121.contig1	ExonAligner	CDS	362428	362458	.	-	1	gene_id "AC009404.6-001"; transcript_id "AC009404.6-001"; exon_number 17;
ENr121.contig1	ExonAligner	CDS	371601	371701	.	-	0	gene_id "AC009404.6-001"; transcript_id "AC009404.6-001"; exon_number 18;
ENr121.contig1	ExonAligner	CDS	385691	385747	.	-	0	gene_id "AC009404.6-001"; transcript_id "AC009404.6-001"; exon_number 19;
ENr121.contig1	ExonAligner	CDS	386520	386618	.	-	0	gene_id "AC009404.6-001"; transcript_id "AC009404.6-001"; exon_number 20;
ENr121.contig1	ExonAligner	CDS	391201	391306	.	-	1	gene_id "AC009404.6-001"; transcript_id "AC009404.6-001"; exon_number 21;
ENr121.contig1	ExonAligner	CDS	396646	396740	.	-	0	gene_id "AC009404.6-001"; transcript_id "AC009404.6-001"; exon_number 22;
ENr121.contig1	ExonAligner	CDS	398448	398561	.	-	0	gene_id "AC009404.6-001"; transcript_id "AC009404.6-001"; exon_number 23;
ENr121.contig1	ExonAligner	CDS	403163	403204	.	-	0	gene_id "AC009404.6-001"; transcript_id "AC009404.6-001"; exon_number 24;
ENr122.contig1	ExonAligner	CDS	24045	24212	.	+	0	gene_id "AC069356.3-002"; transcript_id "AC069356.3-002"; exon_number 1;
ENr122.contig1	ExonAligner	CDS	25559	25615	.	+	0	gene_id "AC069356.3-002"; transcript_id "AC069356.3-002"; exon_number 2;
ENr122.contig1	ExonAligner	CDS	26778	26906	.	+	0	gene_id "AC069356.3-002"; transcript_id "AC069356.3-002"; exon_number 3;
ENr122.contig1	ExonAligner	CDS	30638	30755	.	+	0	gene_id "AC069356.3-002"; transcript_id "AC069356.3-002"; exon_number 4;
ENr122.contig1	ExonAligner	CDS	34107	34249	.	+	2	gene_id "AC069356.3-002"; transcript_id "AC069356.3-002"; exon_number 5;
ENr122.contig1	ExonAligner	CDS	34802	34957	.	+	0	gene_id "AC069356.3-002"; transcript_id "AC069356.3-002"; exon_number 6;
ENr122.contig1	ExonAligner	CDS	36493	36897	.	+	0	gene_id "AC069356.3-002"; transcript_id "AC069356.3-002"; exon_number 7;
ENr122.contig1	ExonAligner	CDS	97854	98021	.	+	0	gene_id "AC072051.1-002"; transcript_id "AC072051.1-002"; exon_number 1;
ENr122.contig1	ExonAligner	CDS	99683	99733	.	+	0	gene_id "AC072051.1-002"; transcript_id "AC072051.1-002"; exon_number 2;
ENr122.contig1	ExonAligner	CDS	100308	100424	.	+	0	gene_id "AC072051.1-002"; transcript_id "AC072051.1-002"; exon_number 3;
ENr122.contig1	ExonAligner	CDS	97854	98021	.	+	0	gene_id "AC072051.1-001"; transcript_id "AC072051.1-001"; exon_number 1;
ENr122.contig1	ExonAligner	CDS	99683	99733	.	+	0	gene_id "AC072051.1-001"; transcript_id "AC072051.1-001"; exon_number 2;
ENr122.contig1	ExonAligner	CDS	100308	100424	.	+	0	gene_id "AC072051.1-001"; transcript_id "AC072051.1-001"; exon_number 3;
ENr122.contig1	ExonAligner	CDS	121588	121705	.	+	0	gene_id "AC072051.1-001"; transcript_id "AC072051.1-001"; exon_number 4;
ENr122.contig1	ExonAligner	CDS	124578	124720	.	+	2	gene_id "AC072051.1-001"; transcript_id "AC072051.1-001"; exon_number 5;
ENr122.contig1	ExonAligner	CDS	126553	126699	.	+	0	gene_id "AC072051.1-001"; transcript_id "AC072051.1-001"; exon_number 6;
ENr122.contig1	ExonAligner	CDS	129100	129498	.	+	0	gene_id "AC072051.1-001"; transcript_id "AC072051.1-001"; exon_number 7;
ENr122.contig1	ExonAligner	CDS	171104	171275	.	+	0	gene_id "AC072051.2-001"; transcript_id "AC072051.2-001"; exon_number 1;
ENr122.contig1	ExonAligner	CDS	175207	175326	.	+	0	gene_id "AC072051.2-001"; transcript_id "AC072051.2-001"; exon_number 2;
ENr122.contig1	ExonAligner	CDS	176205	176333	.	+	0	gene_id "AC072051.2-001"; transcript_id "AC072051.2-001"; exon_number 3;
ENr122.contig1	ExonAligner	CDS	176828	176945	.	+	0	gene_id "AC072051.2-001"; transcript_id "AC072051.2-001"; exon_number 4;
ENr122.contig1	ExonAligner	CDS	179591	179733	.	+	2	gene_id "AC072051.2-001"; transcript_id "AC072051.2-001"; exon_number 5;
ENr122.contig1	ExonAligner	CDS	180678	180842	.	+	0	gene_id "AC072051.2-001"; transcript_id "AC072051.2-001"; exon_number 6;
ENr122.contig1	ExonAligner	CDS	181114	181524	.	+	0	gene_id "AC072051.2-001"; transcript_id "AC072051.2-001"; exon_number 7;
ENr122.contig1	ExonAligner	CDS	192208	192375	.	+	0	gene_id "AC009802.1-001"; transcript_id "AC009802.1-001"; exon_number 1;
ENr122.contig1	ExonAligner	CDS	194673	194735	.	+	0	gene_id "AC009802.1-001"; transcript_id "AC009802.1-001"; exon_number 2;
ENr122.contig1	ExonAligner	CDS	195305	195442	.	+	0	gene_id "AC009802.1-001"; transcript_id "AC009802.1-001"; exon_number 3;
ENr122.contig1	ExonAligner	CDS	196570	196687	.	+	0	gene_id "AC009802.1-001"; transcript_id "AC009802.1-001"; exon_number 4;
ENr122.contig1	ExonAligner	CDS	198583	198725	.	+	2	gene_id "AC009802.1-001"; transcript_id "AC009802.1-001"; exon_number 5;
ENr122.contig1	ExonAligner	CDS	199867	200022	.	+	0	gene_id "AC009802.1-001"; transcript_id "AC009802.1-001"; exon_number 6;
ENr122.contig1	ExonAligner	CDS	202947	203351	.	+	0	gene_id "AC009802.1-001"; transcript_id "AC009802.1-001"; exon_number 7;
ENr122.contig1	ExonAligner	CDS	223505	223642	.	+	0	gene_id "AC009802.2-001"; transcript_id "AC009802.2-001"; exon_number 2;
ENr122.contig1	ExonAligner	CDS	226896	227064	.	+	0	gene_id "AC009802.2-001"; transcript_id "AC009802.2-001"; exon_number 3;
ENr122.contig1	ExonAligner	CDS	221782	221949	.	+	0	gene_id "AC009802.3-001"; transcript_id "AC009802.3-001"; exon_number 1;
ENr122.contig1	ExonAligner	CDS	223505	223642	.	+	0	gene_id "AC009802.3-001"; transcript_id "AC009802.3-001"; exon_number 2;
ENr122.contig1	ExonAligner	CDS	226896	227013	.	+	0	gene_id "AC009802.3-001"; transcript_id "AC009802.3-001"; exon_number 3;
ENr122.contig1	ExonAligner	CDS	228675	228817	.	+	2	gene_id "AC009802.3-001"; transcript_id "AC009802.3-001"; exon_number 4;
ENr122.contig1	ExonAligner	CDS	229771	229923	.	+	0	gene_id "AC009802.3-001"; transcript_id "AC009802.3-001"; exon_number 5;
ENr122.contig1	ExonAligner	CDS	231833	232237	.	+	0	gene_id "AC009802.3-001"; transcript_id "AC009802.3-001"; exon_number 6;
ENr122.contig1	ExonAligner	CDS	221782	221949	.	+	0	gene_id "AC009802.3-003"; transcript_id "AC009802.3-003"; exon_number 1;
ENr122.contig1	ExonAligner	CDS	223505	223642	.	+	0	gene_id "AC009802.3-003"; transcript_id "AC009802.3-003"; exon_number 2;
ENr122.contig1	ExonAligner	CDS	226896	227013	.	+	0	gene_id "AC009802.3-003"; transcript_id "AC009802.3-003"; exon_number 3;
ENr122.contig1	ExonAligner	CDS	228675	228817	.	+	2	gene_id "AC009802.3-003"; transcript_id "AC009802.3-003"; exon_number 4;
ENr122.contig1	ExonAligner	CDS	229771	229923	.	+	0	gene_id "AC009802.3-003"; transcript_id "AC009802.3-003"; exon_number 5;
ENr122.contig1	ExonAligner	CDS	221782	221949	.	+	0	gene_id "AC009802.3-002"; transcript_id "AC009802.3-002"; exon_number 1;
ENr122.contig1	ExonAligner	CDS	223505	223642	.	+	0	gene_id "AC009802.3-002"; transcript_id "AC009802.3-002"; exon_number 2;
ENr122.contig1	ExonAligner	CDS	226896	227013	.	+	0	gene_id "AC009802.3-002"; transcript_id "AC009802.3-002"; exon_number 3;
ENr122.contig1	ExonAligner	CDS	228675	228817	.	+	2	gene_id "AC009802.3-002"; transcript_id "AC009802.3-002"; exon_number 4;
ENr122.contig1	ExonAligner	CDS	229771	229923	.	+	0	gene_id "AC009802.3-002"; transcript_id "AC009802.3-002"; exon_number 5;
ENr123.contig26	ExonAligner	CDS	3330	3538	.	-	1	gene_id "AC121336.1-002"; transcript_id "AC121336.1-002"; exon_number 2;
ENr123.contig15	ExonAligner	CDS	47990	48075	.	+	2	gene_id "AC084290.1-001"; transcript_id "AC084290.1-001"; exon_number 2;
ENr123.contig15	ExonAligner	CDS	52514	52623	.	+	0	gene_id "AC084290.1-001"; transcript_id "AC084290.1-001"; exon_number 3;
ENr123.contig15	ExonAligner	CDS	59971	60090	.	+	2	gene_id "AC084290.1-001"; transcript_id "AC084290.1-001"; exon_number 5;
ENr123.contig15	ExonAligner	CDS	63199	63330	.	+	2	gene_id "AC084290.1-001"; transcript_id "AC084290.1-001"; exon_number 6;
ENr123.contig15	ExonAligner	CDS	67775	67904	.	+	0	gene_id "AC084290.1-001"; transcript_id "AC084290.1-001"; exon_number 11;
ENr123.contig15	ExonAligner	CDS	47990	48075	.	+	2	gene_id "AC084290.1-002"; transcript_id "AC084290.1-002"; exon_number 2;
ENr123.contig15	ExonAligner	CDS	52514	52623	.	+	0	gene_id "AC084290.1-002"; transcript_id "AC084290.1-002"; exon_number 3;
ENr123.contig15	ExonAligner	CDS	59971	60090	.	+	2	gene_id "AC084290.1-002"; transcript_id "AC084290.1-002"; exon_number 5;
ENr123.contig15	ExonAligner	CDS	63199	63330	.	+	2	gene_id "AC084290.1-002"; transcript_id "AC084290.1-002"; exon_number 7;
ENr123.contig15	ExonAligner	CDS	67775	67904	.	+	0	gene_id "AC084290.1-002"; transcript_id "AC084290.1-002"; exon_number 15;
ENr123.contig24	ExonAligner	CDS	17572	17762	.	-	0	gene_id "AC084290.1-004"; transcript_id "AC084290.1-004"; exon_number 6;
ENr123.contig24	ExonAligner	CDS	10481	10635	.	-	1	gene_id "AC084290.1-004"; transcript_id "AC084290.1-004"; exon_number 7;
ENr123.contig24	ExonAligner	CDS	4594	4764	.	-	2	gene_id "AC084290.1-004"; transcript_id "AC084290.1-004"; exon_number 8;
ENr131.contig1	ExonAligner	CDS	115554	115629	.	+	0	gene_id "AC006985.5-001"; transcript_id "AC006985.5-001"; exon_number 1;
ENr131.contig1	ExonAligner	CDS	116400	116495	.	+	2	gene_id "AC006985.5-001"; transcript_id "AC006985.5-001"; exon_number 2;
ENr131.contig1	ExonAligner	CDS	116682	116863	.	+	2	gene_id "AC006985.5-001"; transcript_id "AC006985.5-001"; exon_number 3;
ENr131.contig1	ExonAligner	CDS	122361	122492	.	+	0	gene_id "AC006985.5-001"; transcript_id "AC006985.5-001"; exon_number 4;
ENr131.contig1	ExonAligner	CDS	122637	122799	.	+	0	gene_id "AC006985.5-001"; transcript_id "AC006985.5-001"; exon_number 5;
ENr131.contig1	ExonAligner	CDS	123269	123292	.	+	2	gene_id "AC006985.5-001"; transcript_id "AC006985.5-001"; exon_number 6;
ENr131.contig1	ExonAligner	CDS	126987	127082	.	+	2	gene_id "AC006985.5-003"; transcript_id "AC006985.5-003"; exon_number 1;
ENr131.contig1	ExonAligner	CDS	127222	127300	.	+	0	gene_id "AC006985.5-003"; transcript_id "AC006985.5-003"; exon_number 2;
ENr131.contig1	ExonAligner	CDS	127402	127515	.	+	2	gene_id "AC006985.5-003"; transcript_id "AC006985.5-003"; exon_number 3;
ENr131.contig1	ExonAligner	CDS	127740	127816	.	+	2	gene_id "AC006985.5-003"; transcript_id "AC006985.5-003"; exon_number 4;
ENr131.contig1	ExonAligner	CDS	128954	129073	.	+	0	gene_id "AC006985.5-003"; transcript_id "AC006985.5-003"; exon_number 5;
ENr131.contig1	ExonAligner	CDS	129268	129372	.	+	0	gene_id "AC006985.5-003"; transcript_id "AC006985.5-003"; exon_number 6;
ENr131.contig1	ExonAligner	CDS	130903	131197	.	+	0	gene_id "AC006985.5-003"; transcript_id "AC006985.5-003"; exon_number 7;
ENr131.contig1	ExonAligner	CDS	145963	146000	.	+	0	gene_id "AC006985.5-004"; transcript_id "AC006985.5-004"; exon_number 1;
ENr131.contig1	ExonAligner	CDS	146994	147153	.	+	1	gene_id "AC006985.5-004"; transcript_id "AC006985.5-004"; exon_number 2;
ENr131.contig1	ExonAligner	CDS	147236	147429	.	+	0	gene_id "AC006985.5-004"; transcript_id "AC006985.5-004"; exon_number 3;
ENr131.contig1	ExonAligner	CDS	147715	147846	.	+	1	gene_id "AC006985.5-004"; transcript_id "AC006985.5-004"; exon_number 4;
ENr131.contig1	ExonAligner	CDS	148257	148371	.	+	1	gene_id "AC006985.5-004"; transcript_id "AC006985.5-004"; exon_number 5;
ENr131.contig1	ExonAligner	CDS	151507	151656	.	+	0	gene_id "AC006985.5-004"; transcript_id "AC006985.5-004"; exon_number 6;
ENr131.contig1	ExonAligner	CDS	151728	151910	.	+	0	gene_id "AC006985.5-004"; transcript_id "AC006985.5-004"; exon_number 7;
ENr131.contig1	ExonAligner	CDS	152782	152937	.	+	0	gene_id "AC006985.5-004"; transcript_id "AC006985.5-004"; exon_number 8;
ENr131.contig1	ExonAligner	CDS	154180	154308	.	+	0	gene_id "AC006985.5-004"; transcript_id "AC006985.5-004"; exon_number 9;
ENr131.contig1	ExonAligner	CDS	154996	155098	.	+	0	gene_id "AC006985.5-004"; transcript_id "AC006985.5-004"; exon_number 10;
ENr131.contig1	ExonAligner	CDS	155221	155286	.	+	2	gene_id "AC006985.5-004"; transcript_id "AC006985.5-004"; exon_number 11;
ENr131.contig1	ExonAligner	CDS	155588	155709	.	+	2	gene_id "AC006985.5-004"; transcript_id "AC006985.5-004"; exon_number 12;
ENr131.contig1	ExonAligner	CDS	151444	151656	.	+	0	gene_id "AC006985.5-005"; transcript_id "AC006985.5-005"; exon_number 1;
ENr131.contig1	ExonAligner	CDS	151728	151910	.	+	0	gene_id "AC006985.5-005"; transcript_id "AC006985.5-005"; exon_number 2;
ENr131.contig1	ExonAligner	CDS	152782	152937	.	+	0	gene_id "AC006985.5-005"; transcript_id "AC006985.5-005"; exon_number 3;
ENr131.contig1	ExonAligner	CDS	154180	154308	.	+	0	gene_id "AC006985.5-005"; transcript_id "AC006985.5-005"; exon_number 4;
ENr131.contig1	ExonAligner	CDS	154996	155098	.	+	0	gene_id "AC006985.5-005"; transcript_id "AC006985.5-005"; exon_number 5;
ENr131.contig1	ExonAligner	CDS	155221	155286	.	+	2	gene_id "AC006985.5-005"; transcript_id "AC006985.5-005"; exon_number 6;
ENr131.contig1	ExonAligner	CDS	155588	155709	.	+	2	gene_id "AC006985.5-005"; transcript_id "AC006985.5-005"; exon_number 7;
ENr131.contig1	ExonAligner	CDS	159537	161035	.	-	2	gene_id "AC005538.1-001"; transcript_id "AC005538.1-001"; exon_number 2;
ENr131.contig1	ExonAligner	CDS	162672	162738	.	-	0	gene_id "AC005538.1-001"; transcript_id "AC005538.1-001"; exon_number 3;
ENr131.contig1	ExonAligner	CDS	164106	164198	.	-	0	gene_id "AC005538.1-001"; transcript_id "AC005538.1-001"; exon_number 4;
ENr131.contig1	ExonAligner	CDS	165256	165320	.	-	2	gene_id "AC005538.1-001"; transcript_id "AC005538.1-001"; exon_number 5;
ENr131.contig1	ExonAligner	CDS	167476	167575	.	-	0	gene_id "AC005538.1-001"; transcript_id "AC005538.1-001"; exon_number 6;
ENr131.contig1	ExonAligner	CDS	168340	168395	.	-	2	gene_id "AC005538.1-001"; transcript_id "AC005538.1-001"; exon_number 7;
ENr131.contig1	ExonAligner	CDS	169924	169990	.	-	0	gene_id "AC005538.1-001"; transcript_id "AC005538.1-001"; exon_number 8;
ENr131.contig1	ExonAligner	CDS	170293	170388	.	-	0	gene_id "AC005538.1-001"; transcript_id "AC005538.1-001"; exon_number 9;
ENr131.contig1	ExonAligner	CDS	160693	161035	.	-	2	gene_id "AC005538.1-002"; transcript_id "AC005538.1-002"; exon_number 1;
ENr131.contig1	ExonAligner	CDS	162672	162738	.	-	0	gene_id "AC005538.1-002"; transcript_id "AC005538.1-002"; exon_number 2;
ENr131.contig1	ExonAligner	CDS	164106	164198	.	-	0	gene_id "AC005538.1-002"; transcript_id "AC005538.1-002"; exon_number 3;
ENr131.contig1	ExonAligner	CDS	165256	165320	.	-	2	gene_id "AC005538.1-002"; transcript_id "AC005538.1-002"; exon_number 4;
ENr131.contig1	ExonAligner	CDS	168340	168395	.	-	1	gene_id "AC005538.1-002"; transcript_id "AC005538.1-002"; exon_number 5;
ENr131.contig1	ExonAligner	CDS	169924	169990	.	-	2	gene_id "AC005538.1-002"; transcript_id "AC005538.1-002"; exon_number 6;
ENr131.contig1	ExonAligner	CDS	170293	170380	.	-	0	gene_id "AC005538.1-002"; transcript_id "AC005538.1-002"; exon_number 7;
ENr131.contig1	ExonAligner	CDS	280045	280161	.	+	0	gene_id "AC005538.4-001"; transcript_id "AC005538.4-001"; exon_number 1;
ENr131.contig1	ExonAligner	CDS	287219	287292	.	+	0	gene_id "AC005538.4-001"; transcript_id "AC005538.4-001"; exon_number 2;
ENr131.contig1	ExonAligner	CDS	291496	291652	.	+	1	gene_id "AC005538.4-001"; transcript_id "AC005538.4-001"; exon_number 3;
ENr131.contig1	ExonAligner	CDS	292021	292198	.	+	0	gene_id "AC005538.4-001"; transcript_id "AC005538.4-001"; exon_number 4;
ENr131.contig1	ExonAligner	CDS	294315	294487	.	+	2	gene_id "AC005538.4-001"; transcript_id "AC005538.4-001"; exon_number 5;
ENr131.contig1	ExonAligner	CDS	300816	300990	.	+	0	gene_id "AC005538.4-001"; transcript_id "AC005538.4-001"; exon_number 6;
ENr131.contig1	ExonAligner	CDS	302282	302349	.	+	2	gene_id "AC005538.4-001"; transcript_id "AC005538.4-001"; exon_number 7;
ENr131.contig1	ExonAligner	CDS	305699	305890	.	+	0	gene_id "AC005538.4-001"; transcript_id "AC005538.4-001"; exon_number 8;
ENr131.contig1	ExonAligner	CDS	308334	308436	.	+	0	gene_id "AC005538.4-001"; transcript_id "AC005538.4-001"; exon_number 9;
ENr131.contig1	ExonAligner	CDS	311158	311276	.	+	2	gene_id "AC005538.4-001"; transcript_id "AC005538.4-001"; exon_number 10;
ENr131.contig1	ExonAligner	CDS	315044	315334	.	+	0	gene_id "AC005538.4-001"; transcript_id "AC005538.4-001"; exon_number 11;
ENr131.contig1	ExonAligner	CDS	316857	316952	.	+	0	gene_id "AC005538.4-001"; transcript_id "AC005538.4-001"; exon_number 12;
ENr131.contig1	ExonAligner	CDS	317722	317851	.	+	0	gene_id "AC005538.4-001"; transcript_id "AC005538.4-001"; exon_number 13;
ENr131.contig1	ExonAligner	CDS	319301	319446	.	+	2	gene_id "AC005538.4-001"; transcript_id "AC005538.4-001"; exon_number 14;
ENr131.contig1	ExonAligner	CDS	322146	322356	.	+	1	gene_id "AC005538.4-001"; transcript_id "AC005538.4-001"; exon_number 16;
ENr131.contig1	ExonAligner	CDS	329492	329583	.	+	0	gene_id "AC005538.4-001"; transcript_id "AC005538.4-001"; exon_number 17;
ENr131.contig1	ExonAligner	CDS	331272	331413	.	+	1	gene_id "AC005538.4-001"; transcript_id "AC005538.4-001"; exon_number 18;
ENr131.contig1	ExonAligner	CDS	332948	333113	.	+	0	gene_id "AC005538.4-001"; transcript_id "AC005538.4-001"; exon_number 19;
ENr131.contig1	ExonAligner	CDS	335099	335276	.	+	2	gene_id "AC005538.4-001"; transcript_id "AC005538.4-001"; exon_number 20;
ENr131.contig1	ExonAligner	CDS	343558	343748	.	+	1	gene_id "AC005538.4-001"; transcript_id "AC005538.4-001"; exon_number 21;
ENr131.contig1	ExonAligner	CDS	352646	352748	.	+	2	gene_id "AC005538.4-001"; transcript_id "AC005538.4-001"; exon_number 22;
ENr131.contig1	ExonAligner	CDS	354129	354162	.	+	1	gene_id "AC005538.4-001"; transcript_id "AC005538.4-001"; exon_number 23;
ENr131.contig1	ExonAligner	CDS	363800	363850	.	+	0	gene_id "AC005538.4-001"; transcript_id "AC005538.4-001"; exon_number 24;
ENr131.contig1	ExonAligner	CDS	291496	291593	.	+	2	gene_id "AC005538.4-009"; transcript_id "AC005538.4-009"; exon_number 2;
ENr132.contig1	ExonAligner	CDS	4640	4756	.	-	0	gene_id "RP11-98F14.2-004"; transcript_id "RP11-98F14.2-004"; exon_number 4;
ENr132.contig1	ExonAligner	CDS	4223	4372	.	-	0	gene_id "RP11-98F14.2-004"; transcript_id "RP11-98F14.2-004"; exon_number 5;
ENr132.contig1	ExonAligner	CDS	335	454	.	-	0	gene_id "RP11-98F14.2-004"; transcript_id "RP11-98F14.2-004"; exon_number 8;
ENr132.contig13	ExonAligner	CDS	57	166	.	+	2	gene_id "RP11-98F14.7-002"; transcript_id "RP11-98F14.7-002"; exon_number 6;
ENr132.contig13	ExonAligner	CDS	576	699	.	+	0	gene_id "RP11-98F14.7-002"; transcript_id "RP11-98F14.7-002"; exon_number 7;
ENr132.contig13	ExonAligner	CDS	57	166	.	+	2	gene_id "RP11-98F14.7-001"; transcript_id "RP11-98F14.7-001"; exon_number 7;
ENr132.contig13	ExonAligner	CDS	576	699	.	+	0	gene_id "RP11-98F14.7-001"; transcript_id "RP11-98F14.7-001"; exon_number 8;
ENr133.contig18	ExonAligner	CDS	22289	23203	.	-	2	gene_id "AF129408.13-001"; transcript_id "AF129408.13-001"; exon_number 2;
ENr133.contig18	ExonAligner	CDS	24741	25422	.	-	2	gene_id "AF129408.13-001"; transcript_id "AF129408.13-001"; exon_number 3;
ENr133.contig18	ExonAligner	CDS	25619	25783	.	-	2	gene_id "AF129408.13-001"; transcript_id "AF129408.13-001"; exon_number 4;
ENr133.contig18	ExonAligner	CDS	64002	64109	.	-	0	gene_id "AF129408.13-001"; transcript_id "AF129408.13-001"; exon_number 18;
ENr133.contig18	ExonAligner	CDS	64217	64336	.	-	0	gene_id "AF129408.13-001"; transcript_id "AF129408.13-001"; exon_number 19;
ENr133.contig18	ExonAligner	CDS	67769	67958	.	-	1	gene_id "AF129408.13-001"; transcript_id "AF129408.13-001"; exon_number 20;
ENr133.contig18	ExonAligner	CDS	72122	72216	.	-	0	gene_id "AF129408.13-001"; transcript_id "AF129408.13-001"; exon_number 21;
ENr133.contig18	ExonAligner	CDS	22047	23203	.	-	2	gene_id "AF129408.13-002"; transcript_id "AF129408.13-002"; exon_number 1;
ENr133.contig18	ExonAligner	CDS	24741	25422	.	-	2	gene_id "AF129408.13-002"; transcript_id "AF129408.13-002"; exon_number 2;
ENr133.contig18	ExonAligner	CDS	25619	25783	.	-	2	gene_id "AF129408.13-002"; transcript_id "AF129408.13-002"; exon_number 3;
ENr133.contig18	ExonAligner	CDS	64002	64109	.	-	0	gene_id "AF129408.13-002"; transcript_id "AF129408.13-002"; exon_number 17;
ENr133.contig18	ExonAligner	CDS	64217	64336	.	-	0	gene_id "AF129408.13-002"; transcript_id "AF129408.13-002"; exon_number 18;
ENr133.contig18	ExonAligner	CDS	67769	67958	.	-	1	gene_id "AF129408.13-002"; transcript_id "AF129408.13-002"; exon_number 19;
ENr133.contig18	ExonAligner	CDS	72122	72216	.	-	0	gene_id "AF129408.13-002"; transcript_id "AF129408.13-002"; exon_number 20;
ENr133.contig18	ExonAligner	CDS	67891	67958	.	-	0	gene_id "AF129408.13-014"; transcript_id "AF129408.13-014"; exon_number 1;
ENr133.contig18	ExonAligner	CDS	72122	72216	.	-	2	gene_id "AF129408.13-014"; transcript_id "AF129408.13-014"; exon_number 2;
ENr133.contig32	ExonAligner	CDS	8846	9011	.	+	0	gene_id "AF064861.92-001"; transcript_id "AF064861.92-001"; exon_number 2;
ENr133.contig32	ExonAligner	CDS	11188	11255	.	+	2	gene_id "AF064861.92-001"; transcript_id "AF064861.92-001"; exon_number 3;
ENr133.contig32	ExonAligner	CDS	8846	9011	.	+	0	gene_id "AF064861.92-009"; transcript_id "AF064861.92-009"; exon_number 1;
ENr133.contig32	ExonAligner	CDS	11188	11255	.	+	2	gene_id "AF064861.92-009"; transcript_id "AF064861.92-009"; exon_number 2;
ENr133.contig32	ExonAligner	CDS	8846	9011	.	+	0	gene_id "AF064861.92-004"; transcript_id "AF064861.92-004"; exon_number 1;
ENr133.contig32	ExonAligner	CDS	11188	11255	.	+	2	gene_id "AF064861.92-004"; transcript_id "AF064861.92-004"; exon_number 2;
ENr213.contig1	ExonAligner	CDS	106426	106635	.	-	0	gene_id "AC110015.1-001"; transcript_id "AC110015.1-001"; exon_number 1;
ENr213.contig1	ExonAligner	CDS	117924	118088	.	-	0	gene_id "AC110015.1-001"; transcript_id "AC110015.1-001"; exon_number 2;
ENr213.contig1	ExonAligner	CDS	136924	137063	.	-	2	gene_id "AC110015.1-001"; transcript_id "AC110015.1-001"; exon_number 3;
ENr213.contig1	ExonAligner	CDS	139019	139252	.	-	2	gene_id "AC110015.1-001"; transcript_id "AC110015.1-001"; exon_number 4;
ENr213.contig1	ExonAligner	CDS	139566	139799	.	-	2	gene_id "AC110015.1-001"; transcript_id "AC110015.1-001"; exon_number 5;
ENr213.contig1	ExonAligner	CDS	142127	142269	.	-	1	gene_id "AC110015.1-001"; transcript_id "AC110015.1-001"; exon_number 6;
ENr213.contig1	ExonAligner	CDS	144095	144342	.	-	0	gene_id "AC110015.1-001"; transcript_id "AC110015.1-001"; exon_number 7;
ENr213.contig1	ExonAligner	CDS	147129	147308	.	-	0	gene_id "AC110015.1-001"; transcript_id "AC110015.1-001"; exon_number 8;
ENr213.contig1	ExonAligner	CDS	147962	148099	.	-	0	gene_id "AC110015.1-001"; transcript_id "AC110015.1-001"; exon_number 9;
ENr213.contig1	ExonAligner	CDS	158042	158214	.	-	2	gene_id "AC110015.1-001"; transcript_id "AC110015.1-001"; exon_number 10;
ENr213.contig1	ExonAligner	CDS	161204	161348	.	-	0	gene_id "AC110015.1-001"; transcript_id "AC110015.1-001"; exon_number 11;
ENr213.contig1	ExonAligner	CDS	163844	163999	.	-	0	gene_id "AC110015.1-001"; transcript_id "AC110015.1-001"; exon_number 12;
ENr213.contig1	ExonAligner	CDS	166705	166848	.	-	0	gene_id "AC110015.1-001"; transcript_id "AC110015.1-001"; exon_number 13;
ENr213.contig1	ExonAligner	CDS	168960	169186	.	-	2	gene_id "AC110015.1-001"; transcript_id "AC110015.1-001"; exon_number 14;
ENr213.contig1	ExonAligner	CDS	313105	313216	.	-	0	gene_id "AC110015.1-001"; transcript_id "AC110015.1-001"; exon_number 15;
ENr213.contig1	ExonAligner	CDS	106426	106635	.	-	0	gene_id "AC110015.1-003"; transcript_id "AC110015.1-003"; exon_number 1;
ENr213.contig1	ExonAligner	CDS	117924	118088	.	-	0	gene_id "AC110015.1-003"; transcript_id "AC110015.1-003"; exon_number 2;
ENr213.contig1	ExonAligner	CDS	136924	137063	.	-	2	gene_id "AC110015.1-003"; transcript_id "AC110015.1-003"; exon_number 3;
ENr213.contig1	ExonAligner	CDS	139019	139252	.	-	2	gene_id "AC110015.1-003"; transcript_id "AC110015.1-003"; exon_number 4;
ENr213.contig1	ExonAligner	CDS	139566	139799	.	-	2	gene_id "AC110015.1-003"; transcript_id "AC110015.1-003"; exon_number 5;
ENr213.contig1	ExonAligner	CDS	142127	142269	.	-	1	gene_id "AC110015.1-003"; transcript_id "AC110015.1-003"; exon_number 6;
ENr213.contig1	ExonAligner	CDS	144095	144342	.	-	0	gene_id "AC110015.1-003"; transcript_id "AC110015.1-003"; exon_number 7;
ENr213.contig1	ExonAligner	CDS	147129	147308	.	-	0	gene_id "AC110015.1-003"; transcript_id "AC110015.1-003"; exon_number 8;
ENr213.contig1	ExonAligner	CDS	147962	148099	.	-	0	gene_id "AC110015.1-003"; transcript_id "AC110015.1-003"; exon_number 9;
ENr213.contig1	ExonAligner	CDS	158042	158214	.	-	2	gene_id "AC110015.1-003"; transcript_id "AC110015.1-003"; exon_number 10;
ENr213.contig1	ExonAligner	CDS	161204	161348	.	-	0	gene_id "AC110015.1-003"; transcript_id "AC110015.1-003"; exon_number 11;
ENr213.contig1	ExonAligner	CDS	163844	163999	.	-	0	gene_id "AC110015.1-003"; transcript_id "AC110015.1-003"; exon_number 12;
ENr213.contig1	ExonAligner	CDS	166705	166848	.	-	0	gene_id "AC110015.1-003"; transcript_id "AC110015.1-003"; exon_number 13;
ENr213.contig1	ExonAligner	CDS	168960	169186	.	-	2	gene_id "AC110015.1-003"; transcript_id "AC110015.1-003"; exon_number 14;
ENr213.contig1	ExonAligner	CDS	191662	191740	.	-	0	gene_id "AC110015.1-003"; transcript_id "AC110015.1-003"; exon_number 15;
ENr213.contig1	ExonAligner	CDS	161322	161348	.	-	0	gene_id "AC110015.1-002"; transcript_id "AC110015.1-002"; exon_number 1;
ENr213.contig1	ExonAligner	CDS	163844	163999	.	-	0	gene_id "AC110015.1-002"; transcript_id "AC110015.1-002"; exon_number 2;
ENr213.contig1	ExonAligner	CDS	166705	166848	.	-	0	gene_id "AC110015.1-002"; transcript_id "AC110015.1-002"; exon_number 3;
ENr213.contig1	ExonAligner	CDS	168960	169186	.	-	2	gene_id "AC110015.1-002"; transcript_id "AC110015.1-002"; exon_number 4;
ENr221.contig15	ExonAligner	CDS	46894	46991	.	-	0	gene_id "AC008937.4-001"; transcript_id "AC008937.4-001"; exon_number 1;
ENr221.contig15	ExonAligner	CDS	45363	45727	.	-	1	gene_id "AC008937.4-001"; transcript_id "AC008937.4-001"; exon_number 2;
ENr221.contig15	ExonAligner	CDS	42722	42845	.	-	2	gene_id "AC008937.4-001"; transcript_id "AC008937.4-001"; exon_number 3;
ENr221.contig15	ExonAligner	CDS	42350	42464	.	-	1	gene_id "AC008937.4-001"; transcript_id "AC008937.4-001"; exon_number 4;
ENr221.contig15	ExonAligner	CDS	40488	40593	.	-	2	gene_id "AC008937.4-001"; transcript_id "AC008937.4-001"; exon_number 5;
ENr221.contig15	ExonAligner	CDS	38980	39067	.	-	1	gene_id "AC008937.4-001"; transcript_id "AC008937.4-001"; exon_number 6;
ENr221.contig15	ExonAligner	CDS	32999	33355	.	+	2	gene_id "AC008937.5-003"; transcript_id "AC008937.5-003"; exon_number 1;
ENr221.contig15	ExonAligner	CDS	32747	32889	.	+	1	gene_id "AC008937.5-003"; transcript_id "AC008937.5-003"; exon_number 2;
ENr221.contig15	ExonAligner	CDS	32539	32660	.	+	0	gene_id "AC008937.5-003"; transcript_id "AC008937.5-003"; exon_number 3;
ENr221.contig15	ExonAligner	CDS	27244	27338	.	+	2	gene_id "AC008937.5-003"; transcript_id "AC008937.5-003"; exon_number 4;
ENr221.contig15	ExonAligner	CDS	25123	25204	.	+	0	gene_id "AC008937.5-003"; transcript_id "AC008937.5-003"; exon_number 5;
ENr221.contig15	ExonAligner	CDS	22287	22438	.	+	2	gene_id "AC008937.5-003"; transcript_id "AC008937.5-003"; exon_number 6;
ENr221.contig15	ExonAligner	CDS	19384	19456	.	+	0	gene_id "AC008937.5-003"; transcript_id "AC008937.5-003"; exon_number 7;
ENr221.contig15	ExonAligner	CDS	19116	19201	.	+	2	gene_id "AC008937.5-003"; transcript_id "AC008937.5-003"; exon_number 8;
ENr221.contig15	ExonAligner	CDS	17727	17847	.	+	0	gene_id "AC008937.5-003"; transcript_id "AC008937.5-003"; exon_number 9;
ENr221.contig15	ExonAligner	CDS	7521	7681	.	+	2	gene_id "AC008937.5-003"; transcript_id "AC008937.5-003"; exon_number 11;
ENr221.contig15	ExonAligner	CDS	4929	4953	.	+	0	gene_id "AC008937.5-003"; transcript_id "AC008937.5-003"; exon_number 12;
ENr221.contig15	ExonAligner	CDS	32999	33355	.	+	2	gene_id "AC008937.5-001"; transcript_id "AC008937.5-001"; exon_number 1;
ENr221.contig15	ExonAligner	CDS	32747	32889	.	+	1	gene_id "AC008937.5-001"; transcript_id "AC008937.5-001"; exon_number 2;
ENr221.contig15	ExonAligner	CDS	32539	32660	.	+	0	gene_id "AC008937.5-001"; transcript_id "AC008937.5-001"; exon_number 3;
ENr221.contig15	ExonAligner	CDS	27247	27338	.	+	2	gene_id "AC008937.5-001"; transcript_id "AC008937.5-001"; exon_number 4;
ENr221.contig15	ExonAligner	CDS	25123	25204	.	+	0	gene_id "AC008937.5-001"; transcript_id "AC008937.5-001"; exon_number 5;
ENr221.contig15	ExonAligner	CDS	22287	22438	.	+	2	gene_id "AC008937.5-001"; transcript_id "AC008937.5-001"; exon_number 6;
ENr221.contig15	ExonAligner	CDS	19384	19456	.	+	0	gene_id "AC008937.5-001"; transcript_id "AC008937.5-001"; exon_number 7;
ENr221.contig15	ExonAligner	CDS	19116	19201	.	+	2	gene_id "AC008937.5-001"; transcript_id "AC008937.5-001"; exon_number 8;
ENr221.contig15	ExonAligner	CDS	17727	17847	.	+	0	gene_id "AC008937.5-001"; transcript_id "AC008937.5-001"; exon_number 9;
ENr221.contig15	ExonAligner	CDS	7536	7681	.	+	2	gene_id "AC008937.5-001"; transcript_id "AC008937.5-001"; exon_number 11;
ENr221.contig15	ExonAligner	CDS	4929	4953	.	+	0	gene_id "AC008937.5-001"; transcript_id "AC008937.5-001"; exon_number 12;
ENr221.contig15	ExonAligner	CDS	32999	33355	.	+	2	gene_id "AC008937.5-004"; transcript_id "AC008937.5-004"; exon_number 1;
ENr221.contig15	ExonAligner	CDS	32747	32889	.	+	1	gene_id "AC008937.5-004"; transcript_id "AC008937.5-004"; exon_number 2;
ENr221.contig15	ExonAligner	CDS	32539	32660	.	+	0	gene_id "AC008937.5-004"; transcript_id "AC008937.5-004"; exon_number 3;
ENr221.contig15	ExonAligner	CDS	27244	27338	.	+	2	gene_id "AC008937.5-004"; transcript_id "AC008937.5-004"; exon_number 4;
ENr221.contig15	ExonAligner	CDS	25123	25204	.	+	0	gene_id "AC008937.5-004"; transcript_id "AC008937.5-004"; exon_number 5;
ENr221.contig15	ExonAligner	CDS	22287	22438	.	+	2	gene_id "AC008937.5-004"; transcript_id "AC008937.5-004"; exon_number 6;
ENr221.contig15	ExonAligner	CDS	19384	19456	.	+	0	gene_id "AC008937.5-004"; transcript_id "AC008937.5-004"; exon_number 7;
ENr221.contig15	ExonAligner	CDS	19116	19201	.	+	2	gene_id "AC008937.5-004"; transcript_id "AC008937.5-004"; exon_number 8;
ENr221.contig15	ExonAligner	CDS	17727	17847	.	+	0	gene_id "AC008937.5-004"; transcript_id "AC008937.5-004"; exon_number 9;
ENr221.contig15	ExonAligner	CDS	7536	7681	.	+	2	gene_id "AC008937.5-004"; transcript_id "AC008937.5-004"; exon_number 11;
ENr221.contig15	ExonAligner	CDS	4929	4953	.	+	0	gene_id "AC008937.5-004"; transcript_id "AC008937.5-004"; exon_number 12;
ENr222.contig20	ExonAligner	CDS	42655	42951	.	+	0	gene_id "RP11-69I8.1-001"; transcript_id "RP11-69I8.1-001"; exon_number 1;
ENr222.contig20	ExonAligner	CDS	42083	42294	.	+	2	gene_id "RP11-69I8.1-001"; transcript_id "RP11-69I8.1-001"; exon_number 2;
ENr222.contig20	ExonAligner	CDS	41683	41934	.	+	2	gene_id "RP11-69I8.1-001"; transcript_id "RP11-69I8.1-001"; exon_number 3;
ENr222.contig20	ExonAligner	CDS	41224	41447	.	+	0	gene_id "RP11-69I8.1-001"; transcript_id "RP11-69I8.1-001"; exon_number 4;
ENr223.contig1	ExonAligner	CDS	58939	59121	.	+	2	gene_id "RP11-257K9.4-003"; transcript_id "RP11-257K9.4-003"; exon_number 2;
ENr223.contig1	ExonAligner	CDS	58676	58781	.	+	0	gene_id "RP11-257K9.4-003"; transcript_id "RP11-257K9.4-003"; exon_number 3;
ENr223.contig1	ExonAligner	CDS	94544	94746	.	+	2	gene_id "RP11-257K9.4-005"; transcript_id "RP11-257K9.4-005"; exon_number 1;
ENr223.contig1	ExonAligner	CDS	88735	88848	.	+	1	gene_id "RP11-257K9.4-005"; transcript_id "RP11-257K9.4-005"; exon_number 3;
ENr223.contig1	ExonAligner	CDS	58957	59139	.	+	2	gene_id "RP11-257K9.4-001"; transcript_id "RP11-257K9.4-001"; exon_number 2;
ENr223.contig1	ExonAligner	CDS	58694	58799	.	+	0	gene_id "RP11-257K9.4-001"; transcript_id "RP11-257K9.4-001"; exon_number 3;
ENr223.contig1	ExonAligner	CDS	101286	101344	.	+	2	gene_id "RP11-398K22.7-001"; transcript_id "RP11-398K22.7-001"; exon_number 1;
ENr223.contig1	ExonAligner	CDS	100758	100937	.	+	2	gene_id "RP11-398K22.7-001"; transcript_id "RP11-398K22.7-001"; exon_number 2;
ENr223.contig1	ExonAligner	CDS	100555	100666	.	+	0	gene_id "RP11-398K22.7-001"; transcript_id "RP11-398K22.7-001"; exon_number 3;
ENr223.contig1	ExonAligner	CDS	190526	190605	.	-	2	gene_id "RP11-398K22.11-001"; transcript_id "RP11-398K22.11-001"; exon_number 1;
ENr223.contig1	ExonAligner	CDS	190981	191163	.	-	2	gene_id "RP11-398K22.11-001"; transcript_id "RP11-398K22.11-001"; exon_number 2;
ENr223.contig1	ExonAligner	CDS	223304	223550	.	+	0	gene_id "RP11-398K22.1-001"; transcript_id "RP11-398K22.1-001"; exon_number 1;
ENr223.contig1	ExonAligner	CDS	276015	276231	.	+	0	gene_id "RP11-505P4.1-001"; transcript_id "RP11-505P4.1-001"; exon_number 1;
ENr223.contig1	ExonAligner	CDS	280320	280519	.	+	2	gene_id "RP11-505P4.1-001"; transcript_id "RP11-505P4.1-001"; exon_number 2;
ENr223.contig1	ExonAligner	CDS	280600	280717	.	+	0	gene_id "RP11-505P4.1-001"; transcript_id "RP11-505P4.1-001"; exon_number 3;
ENr223.contig1	ExonAligner	CDS	287997	288280	.	+	2	gene_id "RP11-505P4.1-001"; transcript_id "RP11-505P4.1-001"; exon_number 4;
ENr223.contig1	ExonAligner	CDS	291274	291386	.	+	0	gene_id "RP11-505P4.1-001"; transcript_id "RP11-505P4.1-001"; exon_number 5;
ENr223.contig1	ExonAligner	CDS	291507	291697	.	+	1	gene_id "RP11-505P4.1-001"; transcript_id "RP11-505P4.1-001"; exon_number 6;
ENr223.contig1	ExonAligner	CDS	292283	292413	.	+	2	gene_id "RP11-505P4.1-001"; transcript_id "RP11-505P4.1-001"; exon_number 7;
ENr223.contig1	ExonAligner	CDS	293046	293250	.	+	0	gene_id "RP11-505P4.1-001"; transcript_id "RP11-505P4.1-001"; exon_number 8;
ENr223.contig1	ExonAligner	CDS	293864	294029	.	+	2	gene_id "RP11-505P4.1-001"; transcript_id "RP11-505P4.1-001"; exon_number 9;
ENr223.contig1	ExonAligner	CDS	302703	302821	.	+	1	gene_id "RP11-505P4.1-001"; transcript_id "RP11-505P4.1-001"; exon_number 10;
ENr223.contig1	ExonAligner	CDS	305673	305833	.	+	2	gene_id "RP11-505P4.1-001"; transcript_id "RP11-505P4.1-001"; exon_number 11;
ENr223.contig1	ExonAligner	CDS	311042	311195	.	+	0	gene_id "RP11-505P4.1-001"; transcript_id "RP11-505P4.1-001"; exon_number 12;
ENr223.contig1	ExonAligner	CDS	276015	276231	.	+	0	gene_id "RP11-505P4.1-003"; transcript_id "RP11-505P4.1-003"; exon_number 1;
ENr223.contig1	ExonAligner	CDS	280320	280519	.	+	2	gene_id "RP11-505P4.1-003"; transcript_id "RP11-505P4.1-003"; exon_number 2;
ENr223.contig1	ExonAligner	CDS	280600	280717	.	+	0	gene_id "RP11-505P4.1-003"; transcript_id "RP11-505P4.1-003"; exon_number 3;
ENr223.contig1	ExonAligner	CDS	287997	288280	.	+	2	gene_id "RP11-505P4.1-003"; transcript_id "RP11-505P4.1-003"; exon_number 4;
ENr223.contig1	ExonAligner	CDS	291274	291386	.	+	0	gene_id "RP11-505P4.1-003"; transcript_id "RP11-505P4.1-003"; exon_number 5;
ENr223.contig1	ExonAligner	CDS	291507	291697	.	+	1	gene_id "RP11-505P4.1-003"; transcript_id "RP11-505P4.1-003"; exon_number 6;
ENr223.contig1	ExonAligner	CDS	292283	292413	.	+	2	gene_id "RP11-505P4.1-003"; transcript_id "RP11-505P4.1-003"; exon_number 8;
ENr223.contig1	ExonAligner	CDS	293046	293250	.	+	0	gene_id "RP11-505P4.1-003"; transcript_id "RP11-505P4.1-003"; exon_number 9;
ENr223.contig1	ExonAligner	CDS	293864	294029	.	+	2	gene_id "RP11-505P4.1-003"; transcript_id "RP11-505P4.1-003"; exon_number 10;
ENr223.contig1	ExonAligner	CDS	302703	302821	.	+	1	gene_id "RP11-505P4.1-003"; transcript_id "RP11-505P4.1-003"; exon_number 11;
ENr223.contig1	ExonAligner	CDS	305673	305833	.	+	2	gene_id "RP11-505P4.1-003"; transcript_id "RP11-505P4.1-003"; exon_number 12;
ENr223.contig1	ExonAligner	CDS	311042	311195	.	+	0	gene_id "RP11-505P4.1-003"; transcript_id "RP11-505P4.1-003"; exon_number 13;
ENr223.contig1	ExonAligner	CDS	280325	280519	.	+	0	gene_id "RP11-505P4.1-007"; transcript_id "RP11-505P4.1-007"; exon_number 1;
ENr223.contig1	ExonAligner	CDS	280600	280717	.	+	0	gene_id "RP11-505P4.1-007"; transcript_id "RP11-505P4.1-007"; exon_number 2;
ENr223.contig1	ExonAligner	CDS	287997	288280	.	+	2	gene_id "RP11-505P4.1-007"; transcript_id "RP11-505P4.1-007"; exon_number 3;
ENr223.contig1	ExonAligner	CDS	291274	291386	.	+	0	gene_id "RP11-505P4.1-007"; transcript_id "RP11-505P4.1-007"; exon_number 4;
ENr223.contig1	ExonAligner	CDS	291507	291697	.	+	1	gene_id "RP11-505P4.1-007"; transcript_id "RP11-505P4.1-007"; exon_number 5;
ENr223.contig1	ExonAligner	CDS	292283	292413	.	+	2	gene_id "RP11-505P4.1-007"; transcript_id "RP11-505P4.1-007"; exon_number 7;
ENr223.contig1	ExonAligner	CDS	293046	293250	.	+	0	gene_id "RP11-505P4.1-007"; transcript_id "RP11-505P4.1-007"; exon_number 8;
ENr223.contig1	ExonAligner	CDS	293864	294029	.	+	2	gene_id "RP11-505P4.1-007"; transcript_id "RP11-505P4.1-007"; exon_number 9;
ENr223.contig1	ExonAligner	CDS	302703	302821	.	+	1	gene_id "RP11-505P4.1-007"; transcript_id "RP11-505P4.1-007"; exon_number 10;
ENr223.contig1	ExonAligner	CDS	305673	305833	.	+	2	gene_id "RP11-505P4.1-007"; transcript_id "RP11-505P4.1-007"; exon_number 11;
ENr223.contig1	ExonAligner	CDS	311042	311195	.	+	0	gene_id "RP11-505P4.1-007"; transcript_id "RP11-505P4.1-007"; exon_number 12;
ENr223.contig1	ExonAligner	CDS	333370	333494	.	-	2	gene_id "RP11-505P4.2-001"; transcript_id "RP11-505P4.2-001"; exon_number 1;
ENr223.contig1	ExonAligner	CDS	333596	333830	.	-	0	gene_id "RP11-505P4.2-001"; transcript_id "RP11-505P4.2-001"; exon_number 2;
ENr223.contig1	ExonAligner	CDS	333997	334253	.	-	2	gene_id "RP11-505P4.2-001"; transcript_id "RP11-505P4.2-001"; exon_number 3;
ENr223.contig1	ExonAligner	CDS	334355	334505	.	-	0	gene_id "RP11-505P4.2-001"; transcript_id "RP11-505P4.2-001"; exon_number 4;
ENr223.contig1	ExonAligner	CDS	334586	334882	.	-	0	gene_id "RP11-505P4.2-001"; transcript_id "RP11-505P4.2-001"; exon_number 5;
ENr223.contig1	ExonAligner	CDS	334996	335175	.	-	0	gene_id "RP11-505P4.2-001"; transcript_id "RP11-505P4.2-001"; exon_number 6;
ENr223.contig1	ExonAligner	CDS	335433	335576	.	-	0	gene_id "RP11-505P4.2-001"; transcript_id "RP11-505P4.2-001"; exon_number 7;
ENr223.contig1	ExonAligner	CDS	333370	333494	.	-	2	gene_id "RP11-505P4.2-009"; transcript_id "RP11-505P4.2-009"; exon_number 1;
ENr223.contig1	ExonAligner	CDS	333596	333830	.	-	0	gene_id "RP11-505P4.2-009"; transcript_id "RP11-505P4.2-009"; exon_number 2;
ENr223.contig1	ExonAligner	CDS	333997	334253	.	-	2	gene_id "RP11-505P4.2-009"; transcript_id "RP11-505P4.2-009"; exon_number 3;
ENr223.contig1	ExonAligner	CDS	334355	334505	.	-	0	gene_id "RP11-505P4.2-009"; transcript_id "RP11-505P4.2-009"; exon_number 4;
ENr223.contig1	ExonAligner	CDS	334586	334882	.	-	0	gene_id "RP11-505P4.2-009"; transcript_id "RP11-505P4.2-009"; exon_number 5;
ENr223.contig1	ExonAligner	CDS	334996	335175	.	-	0	gene_id "RP11-505P4.2-009"; transcript_id "RP11-505P4.2-009"; exon_number 6;
ENr223.contig1	ExonAligner	CDS	335433	335576	.	-	0	gene_id "RP11-505P4.2-009"; transcript_id "RP11-505P4.2-009"; exon_number 7;
ENr223.contig1	ExonAligner	CDS	333370	333494	.	-	2	gene_id "RP11-505P4.2-004"; transcript_id "RP11-505P4.2-004"; exon_number 1;
ENr223.contig1	ExonAligner	CDS	333596	333830	.	-	0	gene_id "RP11-505P4.2-004"; transcript_id "RP11-505P4.2-004"; exon_number 2;
ENr223.contig1	ExonAligner	CDS	333997	334253	.	-	2	gene_id "RP11-505P4.2-004"; transcript_id "RP11-505P4.2-004"; exon_number 3;
ENr223.contig1	ExonAligner	CDS	334355	334505	.	-	0	gene_id "RP11-505P4.2-004"; transcript_id "RP11-505P4.2-004"; exon_number 4;
ENr223.contig1	ExonAligner	CDS	334586	334882	.	-	0	gene_id "RP11-505P4.2-004"; transcript_id "RP11-505P4.2-004"; exon_number 5;
ENr223.contig1	ExonAligner	CDS	334996	335175	.	-	0	gene_id "RP11-505P4.2-004"; transcript_id "RP11-505P4.2-004"; exon_number 6;
ENr223.contig1	ExonAligner	CDS	335433	335576	.	-	0	gene_id "RP11-505P4.2-004"; transcript_id "RP11-505P4.2-004"; exon_number 7;
ENr223.contig1	ExonAligner	CDS	334768	334882	.	-	0	gene_id "RP11-505P4.2-015"; transcript_id "RP11-505P4.2-015"; exon_number 1;
ENr223.contig1	ExonAligner	CDS	334996	335175	.	-	0	gene_id "RP11-505P4.2-015"; transcript_id "RP11-505P4.2-015"; exon_number 2;
ENr223.contig1	ExonAligner	CDS	335433	335576	.	-	0	gene_id "RP11-505P4.2-015"; transcript_id "RP11-505P4.2-015"; exon_number 3;
ENr231.contig1	ExonAligner	CDS	70873	70954	.	+	0	gene_id "RP11-68I18.9-001"; transcript_id "RP11-68I18.9-001"; exon_number 1;
ENr231.contig1	ExonAligner	CDS	92714	92745	.	+	2	gene_id "RP11-68I18.9-001"; transcript_id "RP11-68I18.9-001"; exon_number 2;
ENr231.contig1	ExonAligner	CDS	94978	95058	.	+	0	gene_id "RP11-68I18.9-001"; transcript_id "RP11-68I18.9-001"; exon_number 3;
ENr231.contig1	ExonAligner	CDS	101046	101176	.	+	0	gene_id "RP11-68I18.9-001"; transcript_id "RP11-68I18.9-001"; exon_number 4;
ENr231.contig1	ExonAligner	CDS	101899	102016	.	+	1	gene_id "RP11-68I18.9-001"; transcript_id "RP11-68I18.9-001"; exon_number 5;
ENr231.contig1	ExonAligner	CDS	102193	102345	.	+	0	gene_id "RP11-68I18.9-001"; transcript_id "RP11-68I18.9-001"; exon_number 6;
ENr231.contig1	ExonAligner	CDS	104563	104862	.	+	0	gene_id "RP11-68I18.9-001"; transcript_id "RP11-68I18.9-001"; exon_number 7;
ENr231.contig1	ExonAligner	CDS	108799	109004	.	+	0	gene_id "RP11-68I18.9-001"; transcript_id "RP11-68I18.9-001"; exon_number 8;
ENr231.contig1	ExonAligner	CDS	110273	110356	.	+	1	gene_id "RP11-68I18.9-001"; transcript_id "RP11-68I18.9-001"; exon_number 9;
ENr231.contig1	ExonAligner	CDS	111882	111924	.	+	1	gene_id "RP11-68I18.9-001"; transcript_id "RP11-68I18.9-001"; exon_number 10;
ENr231.contig1	ExonAligner	CDS	112070	112154	.	+	0	gene_id "RP11-68I18.9-001"; transcript_id "RP11-68I18.9-001"; exon_number 11;
ENr231.contig1	ExonAligner	CDS	113208	113348	.	+	2	gene_id "RP11-68I18.9-001"; transcript_id "RP11-68I18.9-001"; exon_number 12;
ENr231.contig1	ExonAligner	CDS	113545	113674	.	+	2	gene_id "RP11-68I18.9-001"; transcript_id "RP11-68I18.9-001"; exon_number 13;
ENr231.contig1	ExonAligner	CDS	70873	70954	.	+	0	gene_id "RP11-68I18.9-002"; transcript_id "RP11-68I18.9-002"; exon_number 1;
ENr231.contig1	ExonAligner	CDS	92714	92745	.	+	2	gene_id "RP11-68I18.9-002"; transcript_id "RP11-68I18.9-002"; exon_number 2;
ENr231.contig1	ExonAligner	CDS	94978	95058	.	+	0	gene_id "RP11-68I18.9-002"; transcript_id "RP11-68I18.9-002"; exon_number 3;
ENr231.contig1	ExonAligner	CDS	101046	101176	.	+	0	gene_id "RP11-68I18.9-002"; transcript_id "RP11-68I18.9-002"; exon_number 4;
ENr231.contig1	ExonAligner	CDS	101899	102016	.	+	1	gene_id "RP11-68I18.9-002"; transcript_id "RP11-68I18.9-002"; exon_number 5;
ENr231.contig1	ExonAligner	CDS	102193	102345	.	+	0	gene_id "RP11-68I18.9-002"; transcript_id "RP11-68I18.9-002"; exon_number 6;
ENr231.contig1	ExonAligner	CDS	104563	104862	.	+	0	gene_id "RP11-68I18.9-002"; transcript_id "RP11-68I18.9-002"; exon_number 7;
ENr231.contig1	ExonAligner	CDS	108799	109004	.	+	0	gene_id "RP11-68I18.9-002"; transcript_id "RP11-68I18.9-002"; exon_number 8;
ENr231.contig1	ExonAligner	CDS	110273	110356	.	+	1	gene_id "RP11-68I18.9-002"; transcript_id "RP11-68I18.9-002"; exon_number 9;
ENr231.contig1	ExonAligner	CDS	111882	111924	.	+	1	gene_id "RP11-68I18.9-002"; transcript_id "RP11-68I18.9-002"; exon_number 10;
ENr231.contig1	ExonAligner	CDS	112070	112154	.	+	0	gene_id "RP11-68I18.9-002"; transcript_id "RP11-68I18.9-002"; exon_number 11;
ENr231.contig1	ExonAligner	CDS	113545	113674	.	+	2	gene_id "RP11-68I18.9-002"; transcript_id "RP11-68I18.9-002"; exon_number 12;
ENr231.contig1	ExonAligner	CDS	70873	70954	.	+	0	gene_id "RP11-68I18.9-003"; transcript_id "RP11-68I18.9-003"; exon_number 1;
ENr231.contig1	ExonAligner	CDS	92714	92742	.	+	2	gene_id "RP11-68I18.9-003"; transcript_id "RP11-68I18.9-003"; exon_number 2;
ENr231.contig1	ExonAligner	CDS	94978	95058	.	+	0	gene_id "RP11-68I18.9-003"; transcript_id "RP11-68I18.9-003"; exon_number 4;
ENr231.contig1	ExonAligner	CDS	101046	101176	.	+	0	gene_id "RP11-68I18.9-003"; transcript_id "RP11-68I18.9-003"; exon_number 5;
ENr231.contig1	ExonAligner	CDS	101899	102016	.	+	1	gene_id "RP11-68I18.9-003"; transcript_id "RP11-68I18.9-003"; exon_number 6;
ENr231.contig1	ExonAligner	CDS	102193	102345	.	+	0	gene_id "RP11-68I18.9-003"; transcript_id "RP11-68I18.9-003"; exon_number 7;
ENr231.contig1	ExonAligner	CDS	104563	104862	.	+	0	gene_id "RP11-68I18.9-003"; transcript_id "RP11-68I18.9-003"; exon_number 8;
ENr231.contig1	ExonAligner	CDS	108799	109004	.	+	0	gene_id "RP11-68I18.9-003"; transcript_id "RP11-68I18.9-003"; exon_number 9;
ENr231.contig1	ExonAligner	CDS	110273	110356	.	+	1	gene_id "RP11-68I18.9-003"; transcript_id "RP11-68I18.9-003"; exon_number 10;
ENr231.contig1	ExonAligner	CDS	111882	111924	.	+	1	gene_id "RP11-68I18.9-003"; transcript_id "RP11-68I18.9-003"; exon_number 11;
ENr231.contig1	ExonAligner	CDS	112070	112154	.	+	0	gene_id "RP11-68I18.9-003"; transcript_id "RP11-68I18.9-003"; exon_number 12;
ENr231.contig1	ExonAligner	CDS	113208	113348	.	+	2	gene_id "RP11-68I18.9-003"; transcript_id "RP11-68I18.9-003"; exon_number 13;
ENr231.contig1	ExonAligner	CDS	113545	113674	.	+	2	gene_id "RP11-68I18.9-003"; transcript_id "RP11-68I18.9-003"; exon_number 14;
ENr231.contig1	ExonAligner	CDS	125049	125074	.	+	0	gene_id "RP11-126K1.1-001"; transcript_id "RP11-126K1.1-001"; exon_number 1;
ENr231.contig1	ExonAligner	CDS	132530	132670	.	+	1	gene_id "RP11-126K1.1-001"; transcript_id "RP11-126K1.1-001"; exon_number 2;
ENr231.contig1	ExonAligner	CDS	133897	134011	.	+	1	gene_id "RP11-126K1.1-001"; transcript_id "RP11-126K1.1-001"; exon_number 3;
ENr231.contig1	ExonAligner	CDS	134402	134488	.	+	0	gene_id "RP11-126K1.1-001"; transcript_id "RP11-126K1.1-001"; exon_number 4;
ENr231.contig1	ExonAligner	CDS	134715	134783	.	+	0	gene_id "RP11-126K1.1-001"; transcript_id "RP11-126K1.1-001"; exon_number 5;
ENr231.contig1	ExonAligner	CDS	134940	135155	.	+	0	gene_id "RP11-126K1.1-001"; transcript_id "RP11-126K1.1-001"; exon_number 6;
ENr231.contig1	ExonAligner	CDS	135486	135594	.	+	0	gene_id "RP11-126K1.1-001"; transcript_id "RP11-126K1.1-001"; exon_number 7;
ENr231.contig1	ExonAligner	CDS	135788	135919	.	+	2	gene_id "RP11-126K1.1-001"; transcript_id "RP11-126K1.1-001"; exon_number 8;
ENr231.contig1	ExonAligner	CDS	135995	136062	.	+	2	gene_id "RP11-126K1.1-001"; transcript_id "RP11-126K1.1-001"; exon_number 9;
ENr231.contig1	ExonAligner	CDS	136625	136798	.	+	0	gene_id "RP11-126K1.1-001"; transcript_id "RP11-126K1.1-001"; exon_number 10;
ENr231.contig1	ExonAligner	CDS	125049	125074	.	+	0	gene_id "RP11-126K1.1-002"; transcript_id "RP11-126K1.1-002"; exon_number 1;
ENr231.contig1	ExonAligner	CDS	132530	132670	.	+	1	gene_id "RP11-126K1.1-002"; transcript_id "RP11-126K1.1-002"; exon_number 2;
ENr231.contig1	ExonAligner	CDS	133897	134011	.	+	1	gene_id "RP11-126K1.1-002"; transcript_id "RP11-126K1.1-002"; exon_number 3;
ENr231.contig1	ExonAligner	CDS	134402	134488	.	+	0	gene_id "RP11-126K1.1-002"; transcript_id "RP11-126K1.1-002"; exon_number 4;
ENr231.contig1	ExonAligner	CDS	134715	134783	.	+	0	gene_id "RP11-126K1.1-002"; transcript_id "RP11-126K1.1-002"; exon_number 5;
ENr231.contig1	ExonAligner	CDS	134940	135155	.	+	0	gene_id "RP11-126K1.1-002"; transcript_id "RP11-126K1.1-002"; exon_number 6;
ENr231.contig1	ExonAligner	CDS	135486	135603	.	+	0	gene_id "RP11-126K1.1-002"; transcript_id "RP11-126K1.1-002"; exon_number 7;
ENr231.contig1	ExonAligner	CDS	135788	135919	.	+	2	gene_id "RP11-126K1.1-002"; transcript_id "RP11-126K1.1-002"; exon_number 8;
ENr231.contig1	ExonAligner	CDS	135995	136062	.	+	2	gene_id "RP11-126K1.1-002"; transcript_id "RP11-126K1.1-002"; exon_number 9;
ENr231.contig1	ExonAligner	CDS	136625	136798	.	+	0	gene_id "RP11-126K1.1-002"; transcript_id "RP11-126K1.1-002"; exon_number 10;
ENr231.contig1	ExonAligner	CDS	158631	160742	.	+	0	gene_id "RP11-126K1.3-001"; transcript_id "RP11-126K1.3-001"; exon_number 1;
ENr231.contig1	ExonAligner	CDS	160890	161068	.	+	0	gene_id "RP11-126K1.3-001"; transcript_id "RP11-126K1.3-001"; exon_number 2;
ENr231.contig1	ExonAligner	CDS	161369	161545	.	+	1	gene_id "RP11-126K1.3-001"; transcript_id "RP11-126K1.3-001"; exon_number 3;
ENr231.contig1	ExonAligner	CDS	161637	161799	.	+	1	gene_id "RP11-126K1.3-001"; transcript_id "RP11-126K1.3-001"; exon_number 4;
ENr231.contig1	ExonAligner	CDS	161930	162277	.	+	0	gene_id "RP11-126K1.3-001"; transcript_id "RP11-126K1.3-001"; exon_number 5;
ENr231.contig1	ExonAligner	CDS	162358	162470	.	+	0	gene_id "RP11-126K1.3-001"; transcript_id "RP11-126K1.3-001"; exon_number 6;
ENr231.contig1	ExonAligner	CDS	162654	162795	.	+	1	gene_id "RP11-126K1.3-001"; transcript_id "RP11-126K1.3-001"; exon_number 7;
ENr231.contig1	ExonAligner	CDS	162893	163393	.	+	0	gene_id "RP11-126K1.3-001"; transcript_id "RP11-126K1.3-001"; exon_number 8;
ENr231.contig1	ExonAligner	CDS	158631	160742	.	+	0	gene_id "RP11-126K1.3-002"; transcript_id "RP11-126K1.3-002"; exon_number 1;
ENr231.contig1	ExonAligner	CDS	160890	161068	.	+	0	gene_id "RP11-126K1.3-002"; transcript_id "RP11-126K1.3-002"; exon_number 2;
ENr231.contig1	ExonAligner	CDS	161369	161545	.	+	1	gene_id "RP11-126K1.3-002"; transcript_id "RP11-126K1.3-002"; exon_number 3;
ENr231.contig1	ExonAligner	CDS	161637	161799	.	+	1	gene_id "RP11-126K1.3-002"; transcript_id "RP11-126K1.3-002"; exon_number 4;
ENr231.contig1	ExonAligner	CDS	161930	162277	.	+	0	gene_id "RP11-126K1.3-002"; transcript_id "RP11-126K1.3-002"; exon_number 5;
ENr231.contig1	ExonAligner	CDS	162358	162470	.	+	0	gene_id "RP11-126K1.3-002"; transcript_id "RP11-126K1.3-002"; exon_number 6;
ENr231.contig1	ExonAligner	CDS	162654	162795	.	+	1	gene_id "RP11-126K1.3-002"; transcript_id "RP11-126K1.3-002"; exon_number 7;
ENr231.contig1	ExonAligner	CDS	162893	163393	.	+	0	gene_id "RP11-126K1.3-002"; transcript_id "RP11-126K1.3-002"; exon_number 8;
ENr231.contig1	ExonAligner	CDS	159864	160742	.	+	0	gene_id "RP11-126K1.3-003"; transcript_id "RP11-126K1.3-003"; exon_number 1;
ENr231.contig1	ExonAligner	CDS	160890	161068	.	+	0	gene_id "RP11-126K1.3-003"; transcript_id "RP11-126K1.3-003"; exon_number 2;
ENr231.contig1	ExonAligner	CDS	161369	161545	.	+	1	gene_id "RP11-126K1.3-003"; transcript_id "RP11-126K1.3-003"; exon_number 3;
ENr231.contig1	ExonAligner	CDS	161637	161799	.	+	1	gene_id "RP11-126K1.3-003"; transcript_id "RP11-126K1.3-003"; exon_number 4;
ENr231.contig1	ExonAligner	CDS	161930	162277	.	+	0	gene_id "RP11-126K1.3-003"; transcript_id "RP11-126K1.3-003"; exon_number 5;
ENr231.contig1	ExonAligner	CDS	162358	162470	.	+	0	gene_id "RP11-126K1.3-003"; transcript_id "RP11-126K1.3-003"; exon_number 6;
ENr231.contig1	ExonAligner	CDS	162588	162795	.	+	1	gene_id "RP11-126K1.3-003"; transcript_id "RP11-126K1.3-003"; exon_number 7;
ENr231.contig1	ExonAligner	CDS	162893	162924	.	+	2	gene_id "RP11-126K1.3-003"; transcript_id "RP11-126K1.3-003"; exon_number 8;
ENr231.contig1	ExonAligner	CDS	164889	165073	.	-	2	gene_id "RP11-126K1.4-003"; transcript_id "RP11-126K1.4-003"; exon_number 1;
ENr231.contig1	ExonAligner	CDS	166049	166169	.	-	0	gene_id "RP11-126K1.4-003"; transcript_id "RP11-126K1.4-003"; exon_number 2;
ENr231.contig1	ExonAligner	CDS	166412	166544	.	-	1	gene_id "RP11-126K1.4-003"; transcript_id "RP11-126K1.4-003"; exon_number 3;
ENr231.contig1	ExonAligner	CDS	170995	171260	.	-	0	gene_id "RP11-126K1.4-003"; transcript_id "RP11-126K1.4-003"; exon_number 4;
ENr231.contig1	ExonAligner	CDS	173324	173447	.	-	1	gene_id "RP11-126K1.4-003"; transcript_id "RP11-126K1.4-003"; exon_number 5;
ENr231.contig1	ExonAligner	CDS	173652	173756	.	-	1	gene_id "RP11-126K1.4-003"; transcript_id "RP11-126K1.4-003"; exon_number 6;
ENr231.contig1	ExonAligner	CDS	174638	174747	.	-	0	gene_id "RP11-126K1.4-003"; transcript_id "RP11-126K1.4-003"; exon_number 7;
ENr231.contig1	ExonAligner	CDS	177442	177663	.	-	0	gene_id "RP11-126K1.4-003"; transcript_id "RP11-126K1.4-003"; exon_number 8;
ENr231.contig1	ExonAligner	CDS	179723	179944	.	-	0	gene_id "RP11-126K1.4-003"; transcript_id "RP11-126K1.4-003"; exon_number 9;
ENr231.contig1	ExonAligner	CDS	182334	182375	.	-	0	gene_id "RP11-126K1.4-003"; transcript_id "RP11-126K1.4-003"; exon_number 10;
ENr231.contig1	ExonAligner	CDS	187139	188075	.	-	1	gene_id "RP11-126K1.4-003"; transcript_id "RP11-126K1.4-003"; exon_number 11;
ENr231.contig1	ExonAligner	CDS	164889	165073	.	-	2	gene_id "RP11-126K1.4-001"; transcript_id "RP11-126K1.4-001"; exon_number 1;
ENr231.contig1	ExonAligner	CDS	166049	166169	.	-	0	gene_id "RP11-126K1.4-001"; transcript_id "RP11-126K1.4-001"; exon_number 2;
ENr231.contig1	ExonAligner	CDS	166412	166544	.	-	1	gene_id "RP11-126K1.4-001"; transcript_id "RP11-126K1.4-001"; exon_number 3;
ENr231.contig1	ExonAligner	CDS	170995	171260	.	-	0	gene_id "RP11-126K1.4-001"; transcript_id "RP11-126K1.4-001"; exon_number 4;
ENr231.contig1	ExonAligner	CDS	173324	173447	.	-	1	gene_id "RP11-126K1.4-001"; transcript_id "RP11-126K1.4-001"; exon_number 5;
ENr231.contig1	ExonAligner	CDS	173652	173756	.	-	1	gene_id "RP11-126K1.4-001"; transcript_id "RP11-126K1.4-001"; exon_number 6;
ENr231.contig1	ExonAligner	CDS	174638	174747	.	-	0	gene_id "RP11-126K1.4-001"; transcript_id "RP11-126K1.4-001"; exon_number 7;
ENr231.contig1	ExonAligner	CDS	177442	177663	.	-	0	gene_id "RP11-126K1.4-001"; transcript_id "RP11-126K1.4-001"; exon_number 8;
ENr231.contig1	ExonAligner	CDS	179723	179944	.	-	0	gene_id "RP11-126K1.4-001"; transcript_id "RP11-126K1.4-001"; exon_number 9;
ENr231.contig1	ExonAligner	CDS	187139	188047	.	-	0	gene_id "RP11-126K1.4-001"; transcript_id "RP11-126K1.4-001"; exon_number 10;
ENr231.contig1	ExonAligner	CDS	164889	165073	.	-	2	gene_id "RP11-126K1.4-002"; transcript_id "RP11-126K1.4-002"; exon_number 1;
ENr231.contig1	ExonAligner	CDS	166049	166169	.	-	0	gene_id "RP11-126K1.4-002"; transcript_id "RP11-126K1.4-002"; exon_number 2;
ENr231.contig1	ExonAligner	CDS	166412	166544	.	-	1	gene_id "RP11-126K1.4-002"; transcript_id "RP11-126K1.4-002"; exon_number 3;
ENr231.contig1	ExonAligner	CDS	170995	171260	.	-	0	gene_id "RP11-126K1.4-002"; transcript_id "RP11-126K1.4-002"; exon_number 4;
ENr231.contig1	ExonAligner	CDS	173324	173447	.	-	1	gene_id "RP11-126K1.4-002"; transcript_id "RP11-126K1.4-002"; exon_number 5;
ENr231.contig1	ExonAligner	CDS	173652	173756	.	-	1	gene_id "RP11-126K1.4-002"; transcript_id "RP11-126K1.4-002"; exon_number 6;
ENr231.contig1	ExonAligner	CDS	174638	174747	.	-	0	gene_id "RP11-126K1.4-002"; transcript_id "RP11-126K1.4-002"; exon_number 7;
ENr231.contig1	ExonAligner	CDS	177442	177663	.	-	0	gene_id "RP11-126K1.4-002"; transcript_id "RP11-126K1.4-002"; exon_number 8;
ENr231.contig1	ExonAligner	CDS	179723	179944	.	-	0	gene_id "RP11-126K1.4-002"; transcript_id "RP11-126K1.4-002"; exon_number 9;
ENr231.contig1	ExonAligner	CDS	182334	182375	.	-	0	gene_id "RP11-126K1.4-002"; transcript_id "RP11-126K1.4-002"; exon_number 10;
ENr231.contig1	ExonAligner	CDS	187139	188047	.	-	0	gene_id "RP11-126K1.4-002"; transcript_id "RP11-126K1.4-002"; exon_number 11;
ENr231.contig1	ExonAligner	CDS	164889	165073	.	-	2	gene_id "RP11-126K1.4-004"; transcript_id "RP11-126K1.4-004"; exon_number 1;
ENr231.contig1	ExonAligner	CDS	166049	166169	.	-	0	gene_id "RP11-126K1.4-004"; transcript_id "RP11-126K1.4-004"; exon_number 2;
ENr231.contig1	ExonAligner	CDS	166412	166544	.	-	1	gene_id "RP11-126K1.4-004"; transcript_id "RP11-126K1.4-004"; exon_number 3;
ENr231.contig1	ExonAligner	CDS	170995	171260	.	-	0	gene_id "RP11-126K1.4-004"; transcript_id "RP11-126K1.4-004"; exon_number 4;
ENr231.contig1	ExonAligner	CDS	173324	173447	.	-	1	gene_id "RP11-126K1.4-004"; transcript_id "RP11-126K1.4-004"; exon_number 5;
ENr231.contig1	ExonAligner	CDS	173652	173756	.	-	1	gene_id "RP11-126K1.4-004"; transcript_id "RP11-126K1.4-004"; exon_number 6;
ENr231.contig1	ExonAligner	CDS	174638	174747	.	-	0	gene_id "RP11-126K1.4-004"; transcript_id "RP11-126K1.4-004"; exon_number 7;
ENr231.contig1	ExonAligner	CDS	177442	177663	.	-	0	gene_id "RP11-126K1.4-004"; transcript_id "RP11-126K1.4-004"; exon_number 8;
ENr231.contig1	ExonAligner	CDS	179723	179944	.	-	0	gene_id "RP11-126K1.4-004"; transcript_id "RP11-126K1.4-004"; exon_number 9;
ENr231.contig1	ExonAligner	CDS	187139	188047	.	-	0	gene_id "RP11-126K1.4-004"; transcript_id "RP11-126K1.4-004"; exon_number 10;
ENr231.contig1	ExonAligner	CDS	211678	211776	.	-	0	gene_id "RP11-126K1.5-010"; transcript_id "RP11-126K1.5-010"; exon_number 2;
ENr231.contig1	ExonAligner	CDS	211926	212026	.	-	2	gene_id "RP11-126K1.5-010"; transcript_id "RP11-126K1.5-010"; exon_number 3;
ENr231.contig1	ExonAligner	CDS	212233	212434	.	-	0	gene_id "RP11-126K1.5-010"; transcript_id "RP11-126K1.5-010"; exon_number 4;
ENr231.contig1	ExonAligner	CDS	212722	212803	.	-	1	gene_id "RP11-126K1.5-010"; transcript_id "RP11-126K1.5-010"; exon_number 5;
ENr231.contig1	ExonAligner	CDS	212931	213044	.	-	1	gene_id "RP11-126K1.5-010"; transcript_id "RP11-126K1.5-010"; exon_number 6;
ENr231.contig1	ExonAligner	CDS	213230	213258	.	-	0	gene_id "RP11-126K1.5-010"; transcript_id "RP11-126K1.5-010"; exon_number 7;
ENr231.contig1	ExonAligner	CDS	210787	211776	.	-	0	gene_id "RP11-126K1.5-001"; transcript_id "RP11-126K1.5-001"; exon_number 1;
ENr231.contig1	ExonAligner	CDS	211926	212026	.	-	2	gene_id "RP11-126K1.5-001"; transcript_id "RP11-126K1.5-001"; exon_number 2;
ENr231.contig1	ExonAligner	CDS	212233	212434	.	-	0	gene_id "RP11-126K1.5-001"; transcript_id "RP11-126K1.5-001"; exon_number 3;
ENr231.contig1	ExonAligner	CDS	212722	212803	.	-	1	gene_id "RP11-126K1.5-001"; transcript_id "RP11-126K1.5-001"; exon_number 4;
ENr231.contig1	ExonAligner	CDS	212931	213044	.	-	1	gene_id "RP11-126K1.5-001"; transcript_id "RP11-126K1.5-001"; exon_number 5;
ENr231.contig1	ExonAligner	CDS	213230	213349	.	-	1	gene_id "RP11-126K1.5-001"; transcript_id "RP11-126K1.5-001"; exon_number 6;
ENr231.contig1	ExonAligner	CDS	213566	213648	.	-	0	gene_id "RP11-126K1.5-001"; transcript_id "RP11-126K1.5-001"; exon_number 7;
ENr231.contig1	ExonAligner	CDS	213858	213885	.	-	1	gene_id "RP11-126K1.5-001"; transcript_id "RP11-126K1.5-001"; exon_number 8;
ENr231.contig1	ExonAligner	CDS	214106	214221	.	-	0	gene_id "RP11-126K1.5-001"; transcript_id "RP11-126K1.5-001"; exon_number 9;
ENr231.contig1	ExonAligner	CDS	210787	211776	.	-	0	gene_id "RP11-126K1.5-002"; transcript_id "RP11-126K1.5-002"; exon_number 1;
ENr231.contig1	ExonAligner	CDS	211926	212026	.	-	2	gene_id "RP11-126K1.5-002"; transcript_id "RP11-126K1.5-002"; exon_number 2;
ENr231.contig1	ExonAligner	CDS	212233	212434	.	-	0	gene_id "RP11-126K1.5-002"; transcript_id "RP11-126K1.5-002"; exon_number 3;
ENr231.contig1	ExonAligner	CDS	212722	212803	.	-	1	gene_id "RP11-126K1.5-002"; transcript_id "RP11-126K1.5-002"; exon_number 4;
ENr231.contig1	ExonAligner	CDS	212931	213044	.	-	1	gene_id "RP11-126K1.5-002"; transcript_id "RP11-126K1.5-002"; exon_number 5;
ENr231.contig1	ExonAligner	CDS	213230	213349	.	-	1	gene_id "RP11-126K1.5-002"; transcript_id "RP11-126K1.5-002"; exon_number 6;
ENr231.contig1	ExonAligner	CDS	213566	213648	.	-	0	gene_id "RP11-126K1.5-002"; transcript_id "RP11-126K1.5-002"; exon_number 7;
ENr231.contig1	ExonAligner	CDS	213858	213885	.	-	1	gene_id "RP11-126K1.5-002"; transcript_id "RP11-126K1.5-002"; exon_number 8;
ENr231.contig1	ExonAligner	CDS	214106	214221	.	-	0	gene_id "RP11-126K1.5-002"; transcript_id "RP11-126K1.5-002"; exon_number 9;
ENr231.contig1	ExonAligner	CDS	210848	211776	.	-	0	gene_id "RP11-126K1.5-008"; transcript_id "RP11-126K1.5-008"; exon_number 1;
ENr231.contig1	ExonAligner	CDS	211926	212026	.	-	2	gene_id "RP11-126K1.5-008"; transcript_id "RP11-126K1.5-008"; exon_number 2;
ENr231.contig1	ExonAligner	CDS	212233	212434	.	-	0	gene_id "RP11-126K1.5-008"; transcript_id "RP11-126K1.5-008"; exon_number 3;
ENr231.contig1	ExonAligner	CDS	212722	212803	.	-	1	gene_id "RP11-126K1.5-008"; transcript_id "RP11-126K1.5-008"; exon_number 4;
ENr231.contig1	ExonAligner	CDS	212931	213044	.	-	1	gene_id "RP11-126K1.5-008"; transcript_id "RP11-126K1.5-008"; exon_number 5;
ENr231.contig1	ExonAligner	CDS	213230	213349	.	-	1	gene_id "RP11-126K1.5-008"; transcript_id "RP11-126K1.5-008"; exon_number 6;
ENr231.contig1	ExonAligner	CDS	213566	213648	.	-	0	gene_id "RP11-126K1.5-008"; transcript_id "RP11-126K1.5-008"; exon_number 7;
ENr231.contig1	ExonAligner	CDS	213858	213885	.	-	1	gene_id "RP11-126K1.5-008"; transcript_id "RP11-126K1.5-008"; exon_number 8;
ENr231.contig1	ExonAligner	CDS	214106	214221	.	-	0	gene_id "RP11-126K1.5-008"; transcript_id "RP11-126K1.5-008"; exon_number 9;
ENr231.contig1	ExonAligner	CDS	212722	212803	.	-	1	gene_id "RP11-126K1.5-009"; transcript_id "RP11-126K1.5-009"; exon_number 1;
ENr231.contig1	ExonAligner	CDS	212931	213044	.	-	1	gene_id "RP11-126K1.5-009"; transcript_id "RP11-126K1.5-009"; exon_number 2;
ENr231.contig1	ExonAligner	CDS	213230	213349	.	-	1	gene_id "RP11-126K1.5-009"; transcript_id "RP11-126K1.5-009"; exon_number 3;
ENr231.contig1	ExonAligner	CDS	213566	213648	.	-	0	gene_id "RP11-126K1.5-009"; transcript_id "RP11-126K1.5-009"; exon_number 4;
ENr231.contig1	ExonAligner	CDS	213858	213885	.	-	1	gene_id "RP11-126K1.5-009"; transcript_id "RP11-126K1.5-009"; exon_number 5;
ENr231.contig1	ExonAligner	CDS	214106	214221	.	-	0	gene_id "RP11-126K1.5-009"; transcript_id "RP11-126K1.5-009"; exon_number 6;
ENr231.contig1	ExonAligner	CDS	245407	245569	.	-	1	gene_id "RP11-126K1.7-001"; transcript_id "RP11-126K1.7-001"; exon_number 1;
ENr231.contig1	ExonAligner	CDS	245753	245871	.	-	0	gene_id "RP11-126K1.7-001"; transcript_id "RP11-126K1.7-001"; exon_number 2;
ENr231.contig1	ExonAligner	CDS	246035	246127	.	-	0	gene_id "RP11-126K1.7-001"; transcript_id "RP11-126K1.7-001"; exon_number 3;
ENr231.contig1	ExonAligner	CDS	246366	246481	.	-	2	gene_id "RP11-126K1.7-001"; transcript_id "RP11-126K1.7-001"; exon_number 4;
ENr231.contig1	ExonAligner	CDS	247198	247270	.	-	0	gene_id "RP11-126K1.7-001"; transcript_id "RP11-126K1.7-001"; exon_number 5;
ENr231.contig1	ExonAligner	CDS	248024	248196	.	-	2	gene_id "RP11-126K1.7-001"; transcript_id "RP11-126K1.7-001"; exon_number 6;
ENr231.contig1	ExonAligner	CDS	248420	248596	.	-	2	gene_id "RP11-126K1.7-001"; transcript_id "RP11-126K1.7-001"; exon_number 7;
ENr231.contig1	ExonAligner	CDS	249943	250063	.	-	0	gene_id "RP11-126K1.7-001"; transcript_id "RP11-126K1.7-001"; exon_number 8;
ENr231.contig1	ExonAligner	CDS	250670	250855	.	-	0	gene_id "RP11-126K1.7-001"; transcript_id "RP11-126K1.7-001"; exon_number 9;
ENr231.contig1	ExonAligner	CDS	251073	251185	.	-	2	gene_id "RP11-126K1.7-001"; transcript_id "RP11-126K1.7-001"; exon_number 10;
ENr231.contig1	ExonAligner	CDS	251355	251411	.	-	2	gene_id "RP11-126K1.7-001"; transcript_id "RP11-126K1.7-001"; exon_number 11;
ENr231.contig1	ExonAligner	CDS	283178	283317	.	+	0	gene_id "RP11-806J18.1-001"; transcript_id "RP11-806J18.1-001"; exon_number 1;
ENr231.contig1	ExonAligner	CDS	283509	283715	.	+	1	gene_id "RP11-806J18.1-001"; transcript_id "RP11-806J18.1-001"; exon_number 2;
ENr231.contig1	ExonAligner	CDS	283886	284032	.	+	1	gene_id "RP11-806J18.1-001"; transcript_id "RP11-806J18.1-001"; exon_number 3;
ENr231.contig1	ExonAligner	CDS	284202	284283	.	+	1	gene_id "RP11-806J18.1-001"; transcript_id "RP11-806J18.1-001"; exon_number 4;
ENr231.contig1	ExonAligner	CDS	284660	284776	.	+	0	gene_id "RP11-806J18.1-001"; transcript_id "RP11-806J18.1-001"; exon_number 5;
ENr231.contig1	ExonAligner	CDS	285720	285808	.	+	0	gene_id "RP11-806J18.1-001"; transcript_id "RP11-806J18.1-001"; exon_number 6;
ENr231.contig1	ExonAligner	CDS	288845	290513	.	-	1	gene_id "RP11-806J18.2-011"; transcript_id "RP11-806J18.2-011"; exon_number 1;
ENr231.contig1	ExonAligner	CDS	290635	290659	.	-	2	gene_id "RP11-806J18.2-011"; transcript_id "RP11-806J18.2-011"; exon_number 2;
[truncated: 1,631 more rows]
