# Supplementary material for: Reference based annotation with GeneMapper
Source: Genome Biol. 2006 Apr 5;7(4):R29. doi: 10.1186/gb-2006-7-4-r29 (PMC1557983; doi:10.1186/gb-2006-7-4-r29)
Supplement: Additional data file 3 — A gunzipped tar file containing GeneMapper annotations of the ENCODE regions [file gb-2006-7-4-r29-S3.tgz › genemapper_encode/armadillo.gff]

ENm001.contig1	ExonAligner	CDS	56973	56999	.	+	0	gene_id "AC073130.2-001"; transcript_id "AC073130.2-001"; exon_number 1;
ENm001.contig1	ExonAligner	CDS	78687	78772	.	+	0	gene_id "AC073130.2-001"; transcript_id "AC073130.2-001"; exon_number 2;
ENm001.contig1	ExonAligner	CDS	89967	90219	.	+	1	gene_id "AC073130.2-001"; transcript_id "AC073130.2-001"; exon_number 3;
ENm001.contig1	ExonAligner	CDS	91106	91441	.	+	0	gene_id "AC073130.2-001"; transcript_id "AC073130.2-001"; exon_number 4;
ENm001.contig1	ExonAligner	CDS	92761	92976	.	+	0	gene_id "AC073130.2-001"; transcript_id "AC073130.2-001"; exon_number 5;
ENm001.contig1	ExonAligner	CDS	93386	93544	.	+	0	gene_id "AC073130.2-001"; transcript_id "AC073130.2-001"; exon_number 6;
ENm001.contig1	ExonAligner	CDS	97814	98005	.	+	0	gene_id "AC073130.2-001"; transcript_id "AC073130.2-001"; exon_number 7;
ENm001.contig1	ExonAligner	CDS	385243	385333	.	+	1	gene_id "AC006159.1-003"; transcript_id "AC006159.1-003"; exon_number 2;
ENm001.contig1	ExonAligner	CDS	385650	385837	.	+	0	gene_id "AC006159.1-003"; transcript_id "AC006159.1-003"; exon_number 3;
ENm001.contig1	ExonAligner	CDS	390136	390286	.	+	1	gene_id "AC006159.1-003"; transcript_id "AC006159.1-003"; exon_number 4;
ENm001.contig1	ExonAligner	CDS	385184	385333	.	+	0	gene_id "AC006159.1-001"; transcript_id "AC006159.1-001"; exon_number 1;
ENm001.contig1	ExonAligner	CDS	385650	385837	.	+	0	gene_id "AC006159.1-001"; transcript_id "AC006159.1-001"; exon_number 2;
ENm001.contig1	ExonAligner	CDS	390136	390286	.	+	1	gene_id "AC006159.1-001"; transcript_id "AC006159.1-001"; exon_number 3;
ENm001.contig1	ExonAligner	CDS	409480	409509	.	+	0	gene_id "AC006159.2-001"; transcript_id "AC006159.2-001"; exon_number 1;
ENm001.contig1	ExonAligner	CDS	410886	411050	.	+	0	gene_id "AC006159.2-001"; transcript_id "AC006159.2-001"; exon_number 2;
ENm001.contig1	ExonAligner	CDS	444284	444625	.	+	0	gene_id "AC006159.2-001"; transcript_id "AC006159.2-001"; exon_number 3;
ENm001.contig1	ExonAligner	CDS	606775	607875	.	+	0	gene_id "AC002543.3-002"; transcript_id "AC002543.3-002"; exon_number 1;
ENm001.contig1	ExonAligner	CDS	634592	634783	.	+	0	gene_id "AC002543.3-002"; transcript_id "AC002543.3-002"; exon_number 2;
ENm001.contig1	ExonAligner	CDS	648079	648213	.	+	0	gene_id "AC002543.3-002"; transcript_id "AC002543.3-002"; exon_number 3;
ENm001.contig1	ExonAligner	CDS	648974	649147	.	+	0	gene_id "AC002543.3-002"; transcript_id "AC002543.3-002"; exon_number 4;
ENm001.contig1	ExonAligner	CDS	653753	653913	.	+	0	gene_id "AC002543.3-002"; transcript_id "AC002543.3-002"; exon_number 5;
ENm001.contig1	ExonAligner	CDS	655915	656011	.	+	1	gene_id "AC002543.3-002"; transcript_id "AC002543.3-002"; exon_number 6;
ENm001.contig1	ExonAligner	CDS	656135	656265	.	+	0	gene_id "AC002543.3-002"; transcript_id "AC002543.3-002"; exon_number 7;
ENm001.contig1	ExonAligner	CDS	657115	657276	.	+	1	gene_id "AC002543.3-002"; transcript_id "AC002543.3-002"; exon_number 8;
ENm001.contig1	ExonAligner	CDS	658045	658144	.	+	1	gene_id "AC002543.3-002"; transcript_id "AC002543.3-002"; exon_number 9;
ENm001.contig1	ExonAligner	CDS	661425	661643	.	+	0	gene_id "AC002543.3-002"; transcript_id "AC002543.3-002"; exon_number 10;
ENm001.contig1	ExonAligner	CDS	673640	673786	.	+	0	gene_id "AC002543.3-002"; transcript_id "AC002543.3-002"; exon_number 11;
ENm001.contig1	ExonAligner	CDS	674925	675081	.	+	0	gene_id "AC002543.3-002"; transcript_id "AC002543.3-002"; exon_number 12;
ENm001.contig1	ExonAligner	CDS	675293	675427	.	+	2	gene_id "AC002543.3-002"; transcript_id "AC002543.3-002"; exon_number 13;
ENm001.contig1	ExonAligner	CDS	678238	678468	.	+	2	gene_id "AC002543.3-002"; transcript_id "AC002543.3-002"; exon_number 14;
ENm001.contig1	ExonAligner	CDS	680397	680471	.	+	2	gene_id "AC002543.3-002"; transcript_id "AC002543.3-002"; exon_number 15;
ENm001.contig1	ExonAligner	CDS	683229	683410	.	+	2	gene_id "AC002543.3-002"; transcript_id "AC002543.3-002"; exon_number 16;
ENm001.contig1	ExonAligner	CDS	685958	686061	.	+	0	gene_id "AC002543.3-002"; transcript_id "AC002543.3-002"; exon_number 17;
ENm001.contig1	ExonAligner	CDS	687278	687443	.	+	1	gene_id "AC002543.3-002"; transcript_id "AC002543.3-002"; exon_number 18;
ENm001.contig1	ExonAligner	CDS	697349	697485	.	+	0	gene_id "AC002543.3-002"; transcript_id "AC002543.3-002"; exon_number 19;
ENm001.contig1	ExonAligner	CDS	697590	697800	.	+	1	gene_id "AC002543.3-002"; transcript_id "AC002543.3-002"; exon_number 20;
ENm001.contig1	ExonAligner	CDS	606775	607875	.	+	0	gene_id "AC002543.3-001"; transcript_id "AC002543.3-001"; exon_number 1;
ENm001.contig1	ExonAligner	CDS	634592	634783	.	+	0	gene_id "AC002543.3-001"; transcript_id "AC002543.3-001"; exon_number 2;
ENm001.contig1	ExonAligner	CDS	648079	648213	.	+	0	gene_id "AC002543.3-001"; transcript_id "AC002543.3-001"; exon_number 3;
ENm001.contig1	ExonAligner	CDS	648974	649147	.	+	0	gene_id "AC002543.3-001"; transcript_id "AC002543.3-001"; exon_number 4;
ENm001.contig1	ExonAligner	CDS	653753	653913	.	+	0	gene_id "AC002543.3-001"; transcript_id "AC002543.3-001"; exon_number 5;
ENm001.contig1	ExonAligner	CDS	655915	656011	.	+	1	gene_id "AC002543.3-001"; transcript_id "AC002543.3-001"; exon_number 6;
ENm001.contig1	ExonAligner	CDS	656135	656265	.	+	0	gene_id "AC002543.3-001"; transcript_id "AC002543.3-001"; exon_number 7;
ENm001.contig1	ExonAligner	CDS	657115	657276	.	+	1	gene_id "AC002543.3-001"; transcript_id "AC002543.3-001"; exon_number 8;
ENm001.contig1	ExonAligner	CDS	657996	658144	.	+	1	gene_id "AC002543.3-001"; transcript_id "AC002543.3-001"; exon_number 9;
ENm001.contig1	ExonAligner	CDS	661425	661643	.	+	0	gene_id "AC002543.3-001"; transcript_id "AC002543.3-001"; exon_number 10;
ENm001.contig1	ExonAligner	CDS	673640	673786	.	+	0	gene_id "AC002543.3-001"; transcript_id "AC002543.3-001"; exon_number 11;
ENm001.contig1	ExonAligner	CDS	674925	675081	.	+	0	gene_id "AC002543.3-001"; transcript_id "AC002543.3-001"; exon_number 12;
ENm001.contig1	ExonAligner	CDS	675293	675427	.	+	2	gene_id "AC002543.3-001"; transcript_id "AC002543.3-001"; exon_number 13;
ENm001.contig1	ExonAligner	CDS	678238	678468	.	+	2	gene_id "AC002543.3-001"; transcript_id "AC002543.3-001"; exon_number 14;
ENm001.contig1	ExonAligner	CDS	680397	680471	.	+	2	gene_id "AC002543.3-001"; transcript_id "AC002543.3-001"; exon_number 15;
ENm001.contig1	ExonAligner	CDS	683229	683410	.	+	2	gene_id "AC002543.3-001"; transcript_id "AC002543.3-001"; exon_number 16;
ENm001.contig1	ExonAligner	CDS	685958	686061	.	+	0	gene_id "AC002543.3-001"; transcript_id "AC002543.3-001"; exon_number 17;
ENm001.contig1	ExonAligner	CDS	687278	687443	.	+	1	gene_id "AC002543.3-001"; transcript_id "AC002543.3-001"; exon_number 18;
ENm001.contig1	ExonAligner	CDS	697349	697485	.	+	0	gene_id "AC002543.3-001"; transcript_id "AC002543.3-001"; exon_number 19;
ENm001.contig1	ExonAligner	CDS	697590	697800	.	+	1	gene_id "AC002543.3-001"; transcript_id "AC002543.3-001"; exon_number 20;
ENm001.contig1	ExonAligner	CDS	809484	809598	.	+	0	gene_id "AC003987.1-002"; transcript_id "AC003987.1-002"; exon_number 10;
ENm001.contig1	ExonAligner	CDS	834212	834284	.	+	2	gene_id "AC003987.1-002"; transcript_id "AC003987.1-002"; exon_number 11;
ENm001.contig1	ExonAligner	CDS	835783	835885	.	+	1	gene_id "AC003987.1-002"; transcript_id "AC003987.1-002"; exon_number 12;
ENm001.contig1	ExonAligner	CDS	857896	858046	.	+	0	gene_id "AC003987.1-002"; transcript_id "AC003987.1-002"; exon_number 13;
ENm001.contig1	ExonAligner	CDS	868033	868125	.	+	2	gene_id "AC003987.1-002"; transcript_id "AC003987.1-002"; exon_number 14;
ENm001.contig1	ExonAligner	CDS	869220	869359	.	+	2	gene_id "AC003987.1-002"; transcript_id "AC003987.1-002"; exon_number 15;
ENm001.contig1	ExonAligner	CDS	870123	870242	.	+	0	gene_id "AC003987.1-002"; transcript_id "AC003987.1-002"; exon_number 16;
ENm001.contig1	ExonAligner	CDS	809484	809598	.	+	0	gene_id "AC003987.1-007"; transcript_id "AC003987.1-007"; exon_number 9;
ENm001.contig1	ExonAligner	CDS	834212	834284	.	+	2	gene_id "AC003987.1-007"; transcript_id "AC003987.1-007"; exon_number 10;
ENm001.contig1	ExonAligner	CDS	835783	835885	.	+	1	gene_id "AC003987.1-007"; transcript_id "AC003987.1-007"; exon_number 11;
ENm001.contig1	ExonAligner	CDS	857896	858046	.	+	0	gene_id "AC003987.1-007"; transcript_id "AC003987.1-007"; exon_number 12;
ENm001.contig1	ExonAligner	CDS	868033	868125	.	+	2	gene_id "AC003987.1-007"; transcript_id "AC003987.1-007"; exon_number 13;
ENm001.contig1	ExonAligner	CDS	869220	869359	.	+	2	gene_id "AC003987.1-007"; transcript_id "AC003987.1-007"; exon_number 14;
ENm001.contig1	ExonAligner	CDS	878810	878905	.	+	0	gene_id "AC003987.1-007"; transcript_id "AC003987.1-007"; exon_number 15;
ENm001.contig1	ExonAligner	CDS	809484	809598	.	+	0	gene_id "AC003987.1-014"; transcript_id "AC003987.1-014"; exon_number 10;
ENm001.contig1	ExonAligner	CDS	834212	834284	.	+	2	gene_id "AC003987.1-014"; transcript_id "AC003987.1-014"; exon_number 11;
ENm001.contig1	ExonAligner	CDS	835783	835885	.	+	1	gene_id "AC003987.1-014"; transcript_id "AC003987.1-014"; exon_number 12;
ENm001.contig1	ExonAligner	CDS	857896	858031	.	+	0	gene_id "AC003987.1-014"; transcript_id "AC003987.1-014"; exon_number 13;
ENm001.contig1	ExonAligner	CDS	868033	868125	.	+	2	gene_id "AC003987.1-014"; transcript_id "AC003987.1-014"; exon_number 14;
ENm001.contig1	ExonAligner	CDS	869220	869359	.	+	2	gene_id "AC003987.1-014"; transcript_id "AC003987.1-014"; exon_number 15;
ENm001.contig1	ExonAligner	CDS	878810	878905	.	+	0	gene_id "AC003987.1-014"; transcript_id "AC003987.1-014"; exon_number 16;
ENm001.contig1	ExonAligner	CDS	809484	809598	.	+	0	gene_id "AC003987.1-001"; transcript_id "AC003987.1-001"; exon_number 10;
ENm001.contig1	ExonAligner	CDS	834212	834284	.	+	2	gene_id "AC003987.1-001"; transcript_id "AC003987.1-001"; exon_number 11;
ENm001.contig1	ExonAligner	CDS	835783	835885	.	+	1	gene_id "AC003987.1-001"; transcript_id "AC003987.1-001"; exon_number 12;
ENm001.contig1	ExonAligner	CDS	857896	858046	.	+	0	gene_id "AC003987.1-001"; transcript_id "AC003987.1-001"; exon_number 13;
ENm001.contig1	ExonAligner	CDS	868033	868125	.	+	2	gene_id "AC003987.1-001"; transcript_id "AC003987.1-001"; exon_number 14;
ENm001.contig1	ExonAligner	CDS	869220	869359	.	+	2	gene_id "AC003987.1-001"; transcript_id "AC003987.1-001"; exon_number 15;
ENm001.contig1	ExonAligner	CDS	878810	878905	.	+	0	gene_id "AC003987.1-001"; transcript_id "AC003987.1-001"; exon_number 16;
ENm001.contig1	ExonAligner	CDS	809484	809598	.	+	0	gene_id "AC003987.1-006"; transcript_id "AC003987.1-006"; exon_number 9;
ENm001.contig1	ExonAligner	CDS	834212	834284	.	+	2	gene_id "AC003987.1-006"; transcript_id "AC003987.1-006"; exon_number 10;
ENm001.contig1	ExonAligner	CDS	835783	835885	.	+	1	gene_id "AC003987.1-006"; transcript_id "AC003987.1-006"; exon_number 11;
ENm001.contig1	ExonAligner	CDS	857896	858046	.	+	0	gene_id "AC003987.1-006"; transcript_id "AC003987.1-006"; exon_number 12;
ENm001.contig1	ExonAligner	CDS	868033	868125	.	+	2	gene_id "AC003987.1-006"; transcript_id "AC003987.1-006"; exon_number 13;
ENm001.contig1	ExonAligner	CDS	869220	869359	.	+	2	gene_id "AC003987.1-006"; transcript_id "AC003987.1-006"; exon_number 14;
ENm001.contig1	ExonAligner	CDS	878810	878905	.	+	0	gene_id "AC003987.1-006"; transcript_id "AC003987.1-006"; exon_number 15;
ENm001.contig1	ExonAligner	CDS	809484	809598	.	+	0	gene_id "AC003987.1-005"; transcript_id "AC003987.1-005"; exon_number 10;
ENm001.contig1	ExonAligner	CDS	834212	834284	.	+	2	gene_id "AC003987.1-005"; transcript_id "AC003987.1-005"; exon_number 11;
ENm001.contig1	ExonAligner	CDS	835783	835885	.	+	1	gene_id "AC003987.1-005"; transcript_id "AC003987.1-005"; exon_number 12;
ENm001.contig1	ExonAligner	CDS	857896	858046	.	+	0	gene_id "AC003987.1-005"; transcript_id "AC003987.1-005"; exon_number 13;
ENm001.contig1	ExonAligner	CDS	868033	868125	.	+	2	gene_id "AC003987.1-005"; transcript_id "AC003987.1-005"; exon_number 14;
ENm001.contig1	ExonAligner	CDS	869220	869359	.	+	2	gene_id "AC003987.1-005"; transcript_id "AC003987.1-005"; exon_number 15;
ENm001.contig1	ExonAligner	CDS	878810	878905	.	+	0	gene_id "AC003987.1-005"; transcript_id "AC003987.1-005"; exon_number 16;
ENm001.contig1	ExonAligner	CDS	809484	809598	.	+	0	gene_id "AC003987.1-004"; transcript_id "AC003987.1-004"; exon_number 9;
ENm001.contig1	ExonAligner	CDS	834212	834284	.	+	2	gene_id "AC003987.1-004"; transcript_id "AC003987.1-004"; exon_number 10;
ENm001.contig1	ExonAligner	CDS	835783	835885	.	+	1	gene_id "AC003987.1-004"; transcript_id "AC003987.1-004"; exon_number 11;
ENm001.contig1	ExonAligner	CDS	857896	858031	.	+	0	gene_id "AC003987.1-004"; transcript_id "AC003987.1-004"; exon_number 12;
ENm001.contig1	ExonAligner	CDS	868033	868125	.	+	2	gene_id "AC003987.1-004"; transcript_id "AC003987.1-004"; exon_number 13;
ENm001.contig1	ExonAligner	CDS	869220	869359	.	+	2	gene_id "AC003987.1-004"; transcript_id "AC003987.1-004"; exon_number 14;
ENm001.contig1	ExonAligner	CDS	878810	878905	.	+	0	gene_id "AC003987.1-004"; transcript_id "AC003987.1-004"; exon_number 15;
ENm001.contig1	ExonAligner	CDS	809484	809598	.	+	0	gene_id "AC003987.1-009"; transcript_id "AC003987.1-009"; exon_number 7;
ENm001.contig1	ExonAligner	CDS	834212	834284	.	+	2	gene_id "AC003987.1-009"; transcript_id "AC003987.1-009"; exon_number 8;
ENm001.contig1	ExonAligner	CDS	835783	835885	.	+	1	gene_id "AC003987.1-009"; transcript_id "AC003987.1-009"; exon_number 9;
ENm001.contig1	ExonAligner	CDS	969169	969398	.	+	2	gene_id "AC006326.1-002"; transcript_id "AC006326.1-002"; exon_number 1;
ENm001.contig1	ExonAligner	CDS	946362	946626	.	+	0	gene_id "AC006326.1-002"; transcript_id "AC006326.1-002"; exon_number 2;
ENm001.contig1	ExonAligner	CDS	930301	930578	.	+	2	gene_id "AC006326.1-002"; transcript_id "AC006326.1-002"; exon_number 3;
ENm001.contig1	ExonAligner	CDS	924542	924768	.	+	1	gene_id "AC006326.1-002"; transcript_id "AC006326.1-002"; exon_number 4;
ENm001.contig1	ExonAligner	CDS	922253	922335	.	+	0	gene_id "AC006326.1-002"; transcript_id "AC006326.1-002"; exon_number 5;
ENm001.contig1	ExonAligner	CDS	1014409	1014561	.	-	0	gene_id "AC002465.3-001"; transcript_id "AC002465.3-001"; exon_number 1;
ENm001.contig1	ExonAligner	CDS	1017788	1017901	.	-	0	gene_id "AC002465.3-001"; transcript_id "AC002465.3-001"; exon_number 2;
ENm001.contig1	ExonAligner	CDS	1018735	1018840	.	-	1	gene_id "AC002465.3-001"; transcript_id "AC002465.3-001"; exon_number 3;
ENm001.contig1	ExonAligner	CDS	1028910	1029019	.	-	0	gene_id "AC002465.3-001"; transcript_id "AC002465.3-001"; exon_number 4;
ENm001.contig1	ExonAligner	CDS	1030146	1030196	.	-	0	gene_id "AC002465.3-001"; transcript_id "AC002465.3-001"; exon_number 5;
ENm001.contig1	ExonAligner	CDS	1031314	1031383	.	-	1	gene_id "AC002465.3-001"; transcript_id "AC002465.3-001"; exon_number 6;
ENm001.contig1	ExonAligner	CDS	1032167	1032285	.	-	0	gene_id "AC002465.3-001"; transcript_id "AC002465.3-001"; exon_number 7;
ENm001.contig1	ExonAligner	CDS	1034963	1035091	.	-	0	gene_id "AC002465.3-001"; transcript_id "AC002465.3-001"; exon_number 8;
ENm001.contig1	ExonAligner	CDS	1035586	1035691	.	-	1	gene_id "AC002465.3-001"; transcript_id "AC002465.3-001"; exon_number 9;
ENm001.contig1	ExonAligner	CDS	1119611	1119716	.	-	2	gene_id "AC002465.3-001"; transcript_id "AC002465.3-001"; exon_number 10;
ENm001.contig1	ExonAligner	CDS	1121668	1121790	.	-	2	gene_id "AC002465.3-001"; transcript_id "AC002465.3-001"; exon_number 11;
ENm001.contig1	ExonAligner	CDS	1124252	1124351	.	-	0	gene_id "AC002465.3-001"; transcript_id "AC002465.3-001"; exon_number 12;
ENm001.contig1	ExonAligner	CDS	1124841	1124948	.	-	0	gene_id "AC002465.3-001"; transcript_id "AC002465.3-001"; exon_number 13;
ENm001.contig1	ExonAligner	CDS	1169563	1169615	.	+	0	gene_id "AC000061.1-001"; transcript_id "AC000061.1-001"; exon_number 1;
ENm001.contig1	ExonAligner	CDS	1206933	1207043	.	+	1	gene_id "AC000061.1-001"; transcript_id "AC000061.1-001"; exon_number 2;
ENm001.contig1	ExonAligner	CDS	1211574	1211682	.	+	1	gene_id "AC000061.1-001"; transcript_id "AC000061.1-001"; exon_number 3;
ENm001.contig1	ExonAligner	CDS	1227092	1227307	.	+	0	gene_id "AC000061.1-001"; transcript_id "AC000061.1-001"; exon_number 4;
ENm001.contig1	ExonAligner	CDS	1230492	1230581	.	+	0	gene_id "AC000061.1-001"; transcript_id "AC000061.1-001"; exon_number 5;
ENm001.contig1	ExonAligner	CDS	1231418	1231581	.	+	0	gene_id "AC000061.1-001"; transcript_id "AC000061.1-001"; exon_number 6;
ENm001.contig1	ExonAligner	CDS	1232365	1232490	.	+	1	gene_id "AC000061.1-001"; transcript_id "AC000061.1-001"; exon_number 7;
ENm001.contig1	ExonAligner	CDS	1237280	1237526	.	+	1	gene_id "AC000061.1-001"; transcript_id "AC000061.1-001"; exon_number 8;
ENm001.contig1	ExonAligner	CDS	1239650	1239742	.	+	0	gene_id "AC000061.1-001"; transcript_id "AC000061.1-001"; exon_number 9;
ENm001.contig1	ExonAligner	CDS	1245769	1245951	.	+	0	gene_id "AC000061.1-001"; transcript_id "AC000061.1-001"; exon_number 10;
ENm001.contig1	ExonAligner	CDS	1255349	1255534	.	+	0	gene_id "AC000061.1-001"; transcript_id "AC000061.1-001"; exon_number 11;
ENm001.contig1	ExonAligner	CDS	1277865	1277953	.	+	0	gene_id "AC000061.1-001"; transcript_id "AC000061.1-001"; exon_number 12;
ENm001.contig1	ExonAligner	CDS	1281665	1281745	.	+	1	gene_id "AC000061.1-001"; transcript_id "AC000061.1-001"; exon_number 13;
ENm001.contig1	ExonAligner	CDS	1283219	1283949	.	+	1	gene_id "AC000061.1-001"; transcript_id "AC000061.1-001"; exon_number 14;
ENm001.contig1	ExonAligner	CDS	1286160	1286282	.	+	0	gene_id "AC000061.1-001"; transcript_id "AC000061.1-001"; exon_number 15;
ENm001.contig1	ExonAligner	CDS	1297060	1297091	.	+	0	gene_id "AC000061.1-001"; transcript_id "AC000061.1-001"; exon_number 16;
ENm001.contig1	ExonAligner	CDS	1297572	1297816	.	+	1	gene_id "AC000061.1-001"; transcript_id "AC000061.1-001"; exon_number 17;
ENm001.contig1	ExonAligner	CDS	1301470	1301543	.	+	2	gene_id "AC000061.1-001"; transcript_id "AC000061.1-001"; exon_number 18;
ENm001.contig1	ExonAligner	CDS	1307000	1307144	.	+	0	gene_id "AC000061.1-001"; transcript_id "AC000061.1-001"; exon_number 19;
ENm001.contig1	ExonAligner	CDS	1308059	1308280	.	+	2	gene_id "AC000061.1-001"; transcript_id "AC000061.1-001"; exon_number 20;
ENm001.contig1	ExonAligner	CDS	1311218	1311318	.	+	2	gene_id "AC000061.1-001"; transcript_id "AC000061.1-001"; exon_number 21;
ENm001.contig1	ExonAligner	CDS	1329958	1330203	.	+	0	gene_id "AC000061.1-001"; transcript_id "AC000061.1-001"; exon_number 22;
ENm001.contig1	ExonAligner	CDS	1337360	1337515	.	+	0	gene_id "AC000061.1-001"; transcript_id "AC000061.1-001"; exon_number 23;
ENm001.contig1	ExonAligner	CDS	1346520	1346609	.	+	0	gene_id "AC000061.1-001"; transcript_id "AC000061.1-001"; exon_number 24;
ENm001.contig1	ExonAligner	CDS	1366685	1366857	.	+	0	gene_id "AC000061.1-001"; transcript_id "AC000061.1-001"; exon_number 25;
ENm001.contig1	ExonAligner	CDS	1367487	1367592	.	+	1	gene_id "AC000061.1-001"; transcript_id "AC000061.1-001"; exon_number 26;
ENm001.contig1	ExonAligner	CDS	1369347	1369550	.	+	0	gene_id "AC000061.1-001"; transcript_id "AC000061.1-001"; exon_number 27;
ENm001.contig1	ExonAligner	CDS	1468184	1468432	.	-	0	gene_id "AC004240.1-001"; transcript_id "AC004240.1-001"; exon_number 1;
ENm001.contig1	ExonAligner	CDS	1474295	1474390	.	-	0	gene_id "AC004240.1-001"; transcript_id "AC004240.1-001"; exon_number 2;
ENm001.contig1	ExonAligner	CDS	1475258	1475384	.	-	1	gene_id "AC004240.1-001"; transcript_id "AC004240.1-001"; exon_number 3;
ENm001.contig1	ExonAligner	CDS	1479248	1479305	.	-	2	gene_id "AC004240.1-001"; transcript_id "AC004240.1-001"; exon_number 4;
ENm001.contig1	ExonAligner	CDS	1483156	1483335	.	-	2	gene_id "AC004240.1-001"; transcript_id "AC004240.1-001"; exon_number 5;
ENm001.contig1	ExonAligner	CDS	1483708	1483913	.	-	1	gene_id "AC004240.1-001"; transcript_id "AC004240.1-001"; exon_number 6;
ENm001.contig1	ExonAligner	CDS	1486036	1486208	.	-	0	gene_id "AC004240.1-001"; transcript_id "AC004240.1-001"; exon_number 7;
ENm001.contig1	ExonAligner	CDS	1494223	1494410	.	-	2	gene_id "AC004240.1-001"; transcript_id "AC004240.1-001"; exon_number 8;
ENm001.contig1	ExonAligner	CDS	1494567	1494719	.	-	2	gene_id "AC004240.1-001"; transcript_id "AC004240.1-001"; exon_number 9;
ENm001.contig1	ExonAligner	CDS	1502185	1502278	.	-	0	gene_id "AC004240.1-001"; transcript_id "AC004240.1-001"; exon_number 10;
ENm001.contig1	ExonAligner	CDS	1502368	1502448	.	-	0	gene_id "AC004240.1-001"; transcript_id "AC004240.1-001"; exon_number 11;
ENm001.contig1	ExonAligner	CDS	1511020	1511093	.	-	2	gene_id "AC004240.1-001"; transcript_id "AC004240.1-001"; exon_number 12;
ENm001.contig1	ExonAligner	CDS	1512242	1512331	.	-	2	gene_id "AC004240.1-001"; transcript_id "AC004240.1-001"; exon_number 13;
ENm001.contig1	ExonAligner	CDS	1514519	1514788	.	-	2	gene_id "AC004240.1-001"; transcript_id "AC004240.1-001"; exon_number 14;
ENm001.contig1	ExonAligner	CDS	1520705	1520822	.	-	0	gene_id "AC004240.1-001"; transcript_id "AC004240.1-001"; exon_number 15;
ENm001.contig1	ExonAligner	CDS	1530432	1530686	.	-	0	gene_id "AC004240.1-001"; transcript_id "AC004240.1-001"; exon_number 16;
ENm001.contig1	ExonAligner	CDS	1535119	1535263	.	-	1	gene_id "AC004240.1-001"; transcript_id "AC004240.1-001"; exon_number 17;
ENm001.contig1	ExonAligner	CDS	1543279	1543378	.	-	2	gene_id "AC004240.1-001"; transcript_id "AC004240.1-001"; exon_number 18;
ENm001.contig1	ExonAligner	CDS	1544814	1545017	.	-	2	gene_id "AC004240.1-001"; transcript_id "AC004240.1-001"; exon_number 19;
ENm001.contig1	ExonAligner	CDS	1550847	1552497	.	-	0	gene_id "AC004240.1-001"; transcript_id "AC004240.1-001"; exon_number 20;
ENm001.contig1	ExonAligner	CDS	1565511	1565735	.	-	0	gene_id "AC004240.1-001"; transcript_id "AC004240.1-001"; exon_number 21;
ENm001.contig1	ExonAligner	CDS	1626327	1626434	.	-	0	gene_id "AC004240.1-001"; transcript_id "AC004240.1-001"; exon_number 22;
ENm001.contig1	ExonAligner	CDS	1637598	1637675	.	-	0	gene_id "AC004240.1-001"; transcript_id "AC004240.1-001"; exon_number 23;
ENm001.contig1	ExonAligner	CDS	1552305	1552500	.	-	0	gene_id "AC004240.1-002"; transcript_id "AC004240.1-002"; exon_number 1;
ENm001.contig1	ExonAligner	CDS	1565511	1565735	.	-	0	gene_id "AC004240.1-002"; transcript_id "AC004240.1-002"; exon_number 2;
ENm001.contig1	ExonAligner	CDS	1626327	1626389	.	-	0	gene_id "AC004240.1-002"; transcript_id "AC004240.1-002"; exon_number 3;
ENm002.contig1	ExonAligner	CDS	45072	45212	.	-	0	gene_id "AC034228.1-001"; transcript_id "AC034228.1-001"; exon_number 1;
ENm002.contig1	ExonAligner	CDS	53786	53851	.	-	0	gene_id "AC034228.1-001"; transcript_id "AC034228.1-001"; exon_number 2;
ENm002.contig1	ExonAligner	CDS	54736	54831	.	-	0	gene_id "AC034228.1-001"; transcript_id "AC034228.1-001"; exon_number 3;
ENm002.contig1	ExonAligner	CDS	55911	56054	.	-	0	gene_id "AC034228.1-001"; transcript_id "AC034228.1-001"; exon_number 4;
ENm002.contig1	ExonAligner	CDS	58650	58766	.	-	0	gene_id "AC034228.1-001"; transcript_id "AC034228.1-001"; exon_number 5;
ENm002.contig1	ExonAligner	CDS	59524	59612	.	-	2	gene_id "AC034228.1-001"; transcript_id "AC034228.1-001"; exon_number 6;
ENm002.contig1	ExonAligner	CDS	61949	62015	.	-	0	gene_id "AC034228.1-001"; transcript_id "AC034228.1-001"; exon_number 7;
ENm002.contig1	ExonAligner	CDS	63056	63145	.	-	0	gene_id "AC034228.1-001"; transcript_id "AC034228.1-001"; exon_number 8;
ENm002.contig1	ExonAligner	CDS	64150	64284	.	-	0	gene_id "AC034228.1-001"; transcript_id "AC034228.1-001"; exon_number 9;
ENm002.contig1	ExonAligner	CDS	65145	65279	.	-	0	gene_id "AC034228.1-001"; transcript_id "AC034228.1-001"; exon_number 10;
ENm002.contig1	ExonAligner	CDS	66753	66830	.	-	0	gene_id "AC034228.1-001"; transcript_id "AC034228.1-001"; exon_number 11;
ENm002.contig1	ExonAligner	CDS	68603	68676	.	-	2	gene_id "AC034228.1-001"; transcript_id "AC034228.1-001"; exon_number 12;
ENm002.contig1	ExonAligner	CDS	77915	77966	.	-	0	gene_id "AC034228.1-001"; transcript_id "AC034228.1-001"; exon_number 13;
ENm002.contig1	ExonAligner	CDS	79244	79270	.	-	0	gene_id "AC034228.1-001"; transcript_id "AC034228.1-001"; exon_number 14;
ENm002.contig1	ExonAligner	CDS	80184	80362	.	-	2	gene_id "AC034228.1-001"; transcript_id "AC034228.1-001"; exon_number 15;
ENm002.contig1	ExonAligner	CDS	80900	80999	.	-	0	gene_id "AC034228.1-001"; transcript_id "AC034228.1-001"; exon_number 16;
ENm002.contig1	ExonAligner	CDS	81505	81606	.	-	0	gene_id "AC034228.1-001"; transcript_id "AC034228.1-001"; exon_number 17;
ENm002.contig1	ExonAligner	CDS	81822	81886	.	-	2	gene_id "AC034228.1-001"; transcript_id "AC034228.1-001"; exon_number 18;
ENm002.contig1	ExonAligner	CDS	82552	82666	.	-	0	gene_id "AC034228.1-001"; transcript_id "AC034228.1-001"; exon_number 19;
ENm002.contig1	ExonAligner	CDS	93443	93663	.	-	2	gene_id "AC034228.1-001"; transcript_id "AC034228.1-001"; exon_number 20;
ENm002.contig1	ExonAligner	CDS	110510	110558	.	-	0	gene_id "AC034228.1-001"; transcript_id "AC034228.1-001"; exon_number 21;
ENm002.contig1	ExonAligner	CDS	45072	45212	.	-	0	gene_id "AC034228.1-003"; transcript_id "AC034228.1-003"; exon_number 1;
ENm002.contig1	ExonAligner	CDS	53786	53851	.	-	0	gene_id "AC034228.1-003"; transcript_id "AC034228.1-003"; exon_number 2;
ENm002.contig1	ExonAligner	CDS	54736	54831	.	-	0	gene_id "AC034228.1-003"; transcript_id "AC034228.1-003"; exon_number 3;
ENm002.contig1	ExonAligner	CDS	55911	56054	.	-	0	gene_id "AC034228.1-003"; transcript_id "AC034228.1-003"; exon_number 4;
ENm002.contig1	ExonAligner	CDS	58650	58766	.	-	0	gene_id "AC034228.1-003"; transcript_id "AC034228.1-003"; exon_number 5;
ENm002.contig1	ExonAligner	CDS	59524	59612	.	-	2	gene_id "AC034228.1-003"; transcript_id "AC034228.1-003"; exon_number 6;
ENm002.contig1	ExonAligner	CDS	61949	62015	.	-	0	gene_id "AC034228.1-003"; transcript_id "AC034228.1-003"; exon_number 7;
ENm002.contig1	ExonAligner	CDS	63056	63145	.	-	0	gene_id "AC034228.1-003"; transcript_id "AC034228.1-003"; exon_number 8;
ENm002.contig1	ExonAligner	CDS	64150	64284	.	-	0	gene_id "AC034228.1-003"; transcript_id "AC034228.1-003"; exon_number 9;
ENm002.contig1	ExonAligner	CDS	65145	65237	.	-	0	gene_id "AC034228.1-003"; transcript_id "AC034228.1-003"; exon_number 10;
ENm002.contig1	ExonAligner	CDS	68603	68676	.	-	2	gene_id "AC034228.1-003"; transcript_id "AC034228.1-003"; exon_number 11;
ENm002.contig1	ExonAligner	CDS	77915	77966	.	-	0	gene_id "AC034228.1-003"; transcript_id "AC034228.1-003"; exon_number 12;
ENm002.contig1	ExonAligner	CDS	79244	79270	.	-	0	gene_id "AC034228.1-003"; transcript_id "AC034228.1-003"; exon_number 13;
ENm002.contig1	ExonAligner	CDS	80184	80362	.	-	2	gene_id "AC034228.1-003"; transcript_id "AC034228.1-003"; exon_number 14;
ENm002.contig1	ExonAligner	CDS	80900	80999	.	-	0	gene_id "AC034228.1-003"; transcript_id "AC034228.1-003"; exon_number 15;
ENm002.contig1	ExonAligner	CDS	81505	81606	.	-	0	gene_id "AC034228.1-003"; transcript_id "AC034228.1-003"; exon_number 16;
ENm002.contig1	ExonAligner	CDS	81822	81886	.	-	2	gene_id "AC034228.1-003"; transcript_id "AC034228.1-003"; exon_number 17;
ENm002.contig1	ExonAligner	CDS	82552	82666	.	-	0	gene_id "AC034228.1-003"; transcript_id "AC034228.1-003"; exon_number 18;
ENm002.contig1	ExonAligner	CDS	93548	93637	.	-	0	gene_id "AC034228.1-003"; transcript_id "AC034228.1-003"; exon_number 19;
ENm002.contig1	ExonAligner	CDS	45072	45212	.	-	0	gene_id "AC034228.1-009"; transcript_id "AC034228.1-009"; exon_number 1;
ENm002.contig1	ExonAligner	CDS	53786	53851	.	-	0	gene_id "AC034228.1-009"; transcript_id "AC034228.1-009"; exon_number 2;
ENm002.contig1	ExonAligner	CDS	54736	54831	.	-	0	gene_id "AC034228.1-009"; transcript_id "AC034228.1-009"; exon_number 3;
ENm002.contig1	ExonAligner	CDS	55911	56054	.	-	0	gene_id "AC034228.1-009"; transcript_id "AC034228.1-009"; exon_number 4;
ENm002.contig1	ExonAligner	CDS	58650	58766	.	-	0	gene_id "AC034228.1-009"; transcript_id "AC034228.1-009"; exon_number 5;
ENm002.contig1	ExonAligner	CDS	59524	59612	.	-	2	gene_id "AC034228.1-009"; transcript_id "AC034228.1-009"; exon_number 6;
ENm002.contig1	ExonAligner	CDS	61949	62015	.	-	0	gene_id "AC034228.1-009"; transcript_id "AC034228.1-009"; exon_number 7;
ENm002.contig1	ExonAligner	CDS	63056	63145	.	-	0	gene_id "AC034228.1-009"; transcript_id "AC034228.1-009"; exon_number 8;
ENm002.contig1	ExonAligner	CDS	64150	64284	.	-	0	gene_id "AC034228.1-009"; transcript_id "AC034228.1-009"; exon_number 9;
ENm002.contig1	ExonAligner	CDS	65145	65279	.	-	0	gene_id "AC034228.1-009"; transcript_id "AC034228.1-009"; exon_number 10;
ENm002.contig1	ExonAligner	CDS	66618	66695	.	-	0	gene_id "AC034228.1-009"; transcript_id "AC034228.1-009"; exon_number 11;
ENm002.contig1	ExonAligner	CDS	68603	68676	.	-	2	gene_id "AC034228.1-009"; transcript_id "AC034228.1-009"; exon_number 12;
ENm002.contig1	ExonAligner	CDS	77915	77966	.	-	0	gene_id "AC034228.1-009"; transcript_id "AC034228.1-009"; exon_number 13;
ENm002.contig1	ExonAligner	CDS	79244	79270	.	-	0	gene_id "AC034228.1-009"; transcript_id "AC034228.1-009"; exon_number 14;
ENm002.contig1	ExonAligner	CDS	80184	80362	.	-	2	gene_id "AC034228.1-009"; transcript_id "AC034228.1-009"; exon_number 15;
ENm002.contig1	ExonAligner	CDS	80900	80999	.	-	0	gene_id "AC034228.1-009"; transcript_id "AC034228.1-009"; exon_number 16;
ENm002.contig1	ExonAligner	CDS	81505	81606	.	-	0	gene_id "AC034228.1-009"; transcript_id "AC034228.1-009"; exon_number 17;
ENm002.contig1	ExonAligner	CDS	81822	81886	.	-	2	gene_id "AC034228.1-009"; transcript_id "AC034228.1-009"; exon_number 18;
ENm002.contig1	ExonAligner	CDS	82552	82666	.	-	0	gene_id "AC034228.1-009"; transcript_id "AC034228.1-009"; exon_number 19;
ENm002.contig1	ExonAligner	CDS	93443	93663	.	-	2	gene_id "AC034228.1-009"; transcript_id "AC034228.1-009"; exon_number 20;
ENm002.contig1	ExonAligner	CDS	110510	110558	.	-	0	gene_id "AC034228.1-009"; transcript_id "AC034228.1-009"; exon_number 21;
ENm002.contig1	ExonAligner	CDS	45072	45212	.	-	0	gene_id "AC034228.1-002"; transcript_id "AC034228.1-002"; exon_number 1;
ENm002.contig1	ExonAligner	CDS	53786	53851	.	-	0	gene_id "AC034228.1-002"; transcript_id "AC034228.1-002"; exon_number 2;
ENm002.contig1	ExonAligner	CDS	54736	54831	.	-	0	gene_id "AC034228.1-002"; transcript_id "AC034228.1-002"; exon_number 3;
ENm002.contig1	ExonAligner	CDS	55911	56054	.	-	0	gene_id "AC034228.1-002"; transcript_id "AC034228.1-002"; exon_number 4;
ENm002.contig1	ExonAligner	CDS	58650	58766	.	-	0	gene_id "AC034228.1-002"; transcript_id "AC034228.1-002"; exon_number 5;
ENm002.contig1	ExonAligner	CDS	59524	59612	.	-	2	gene_id "AC034228.1-002"; transcript_id "AC034228.1-002"; exon_number 6;
ENm002.contig1	ExonAligner	CDS	61949	62015	.	-	0	gene_id "AC034228.1-002"; transcript_id "AC034228.1-002"; exon_number 7;
ENm002.contig1	ExonAligner	CDS	63056	63145	.	-	0	gene_id "AC034228.1-002"; transcript_id "AC034228.1-002"; exon_number 8;
ENm002.contig1	ExonAligner	CDS	64150	64284	.	-	0	gene_id "AC034228.1-002"; transcript_id "AC034228.1-002"; exon_number 9;
ENm002.contig1	ExonAligner	CDS	65145	65279	.	-	0	gene_id "AC034228.1-002"; transcript_id "AC034228.1-002"; exon_number 10;
ENm002.contig1	ExonAligner	CDS	66753	66830	.	-	0	gene_id "AC034228.1-002"; transcript_id "AC034228.1-002"; exon_number 11;
ENm002.contig1	ExonAligner	CDS	68603	68676	.	-	2	gene_id "AC034228.1-002"; transcript_id "AC034228.1-002"; exon_number 12;
ENm002.contig1	ExonAligner	CDS	77915	77966	.	-	0	gene_id "AC034228.1-002"; transcript_id "AC034228.1-002"; exon_number 13;
ENm002.contig1	ExonAligner	CDS	79244	79270	.	-	0	gene_id "AC034228.1-002"; transcript_id "AC034228.1-002"; exon_number 14;
ENm002.contig1	ExonAligner	CDS	80184	80362	.	-	2	gene_id "AC034228.1-002"; transcript_id "AC034228.1-002"; exon_number 15;
ENm002.contig1	ExonAligner	CDS	80900	80999	.	-	0	gene_id "AC034228.1-002"; transcript_id "AC034228.1-002"; exon_number 16;
ENm002.contig1	ExonAligner	CDS	81505	81606	.	-	0	gene_id "AC034228.1-002"; transcript_id "AC034228.1-002"; exon_number 17;
ENm002.contig1	ExonAligner	CDS	81822	81886	.	-	2	gene_id "AC034228.1-002"; transcript_id "AC034228.1-002"; exon_number 18;
ENm002.contig1	ExonAligner	CDS	82552	82666	.	-	0	gene_id "AC034228.1-002"; transcript_id "AC034228.1-002"; exon_number 19;
ENm002.contig1	ExonAligner	CDS	93443	93663	.	-	2	gene_id "AC034228.1-002"; transcript_id "AC034228.1-002"; exon_number 20;
ENm002.contig1	ExonAligner	CDS	45072	45212	.	-	0	gene_id "AC034228.1-008"; transcript_id "AC034228.1-008"; exon_number 1;
ENm002.contig1	ExonAligner	CDS	53786	53851	.	-	0	gene_id "AC034228.1-008"; transcript_id "AC034228.1-008"; exon_number 2;
ENm002.contig1	ExonAligner	CDS	54736	54831	.	-	0	gene_id "AC034228.1-008"; transcript_id "AC034228.1-008"; exon_number 3;
ENm002.contig1	ExonAligner	CDS	55911	56054	.	-	0	gene_id "AC034228.1-008"; transcript_id "AC034228.1-008"; exon_number 4;
ENm002.contig1	ExonAligner	CDS	58650	58766	.	-	0	gene_id "AC034228.1-008"; transcript_id "AC034228.1-008"; exon_number 5;
ENm002.contig1	ExonAligner	CDS	59524	59612	.	-	2	gene_id "AC034228.1-008"; transcript_id "AC034228.1-008"; exon_number 6;
ENm002.contig1	ExonAligner	CDS	61949	62015	.	-	0	gene_id "AC034228.1-008"; transcript_id "AC034228.1-008"; exon_number 7;
ENm002.contig1	ExonAligner	CDS	63056	63145	.	-	0	gene_id "AC034228.1-008"; transcript_id "AC034228.1-008"; exon_number 8;
ENm002.contig1	ExonAligner	CDS	64150	64284	.	-	0	gene_id "AC034228.1-008"; transcript_id "AC034228.1-008"; exon_number 9;
ENm002.contig1	ExonAligner	CDS	65145	65279	.	-	0	gene_id "AC034228.1-008"; transcript_id "AC034228.1-008"; exon_number 10;
ENm002.contig1	ExonAligner	CDS	66618	66695	.	-	0	gene_id "AC034228.1-008"; transcript_id "AC034228.1-008"; exon_number 11;
ENm002.contig1	ExonAligner	CDS	68603	68676	.	-	2	gene_id "AC034228.1-008"; transcript_id "AC034228.1-008"; exon_number 12;
ENm002.contig1	ExonAligner	CDS	77915	77966	.	-	0	gene_id "AC034228.1-008"; transcript_id "AC034228.1-008"; exon_number 13;
ENm002.contig1	ExonAligner	CDS	79244	79270	.	-	0	gene_id "AC034228.1-008"; transcript_id "AC034228.1-008"; exon_number 14;
ENm002.contig1	ExonAligner	CDS	80184	80362	.	-	2	gene_id "AC034228.1-008"; transcript_id "AC034228.1-008"; exon_number 15;
ENm002.contig1	ExonAligner	CDS	80900	80999	.	-	0	gene_id "AC034228.1-008"; transcript_id "AC034228.1-008"; exon_number 16;
ENm002.contig1	ExonAligner	CDS	81505	81606	.	-	0	gene_id "AC034228.1-008"; transcript_id "AC034228.1-008"; exon_number 17;
ENm002.contig1	ExonAligner	CDS	81822	81886	.	-	2	gene_id "AC034228.1-008"; transcript_id "AC034228.1-008"; exon_number 18;
ENm002.contig1	ExonAligner	CDS	82552	82666	.	-	0	gene_id "AC034228.1-008"; transcript_id "AC034228.1-008"; exon_number 19;
ENm002.contig1	ExonAligner	CDS	93443	93637	.	-	0	gene_id "AC034228.1-008"; transcript_id "AC034228.1-008"; exon_number 20;
ENm002.contig1	ExonAligner	CDS	45072	45212	.	-	0	gene_id "AC034228.1-004"; transcript_id "AC034228.1-004"; exon_number 1;
ENm002.contig1	ExonAligner	CDS	53786	53851	.	-	0	gene_id "AC034228.1-004"; transcript_id "AC034228.1-004"; exon_number 2;
ENm002.contig1	ExonAligner	CDS	54736	54831	.	-	0	gene_id "AC034228.1-004"; transcript_id "AC034228.1-004"; exon_number 3;
ENm002.contig1	ExonAligner	CDS	55911	56054	.	-	0	gene_id "AC034228.1-004"; transcript_id "AC034228.1-004"; exon_number 4;
ENm002.contig1	ExonAligner	CDS	58650	58766	.	-	0	gene_id "AC034228.1-004"; transcript_id "AC034228.1-004"; exon_number 5;
ENm002.contig1	ExonAligner	CDS	59524	59612	.	-	2	gene_id "AC034228.1-004"; transcript_id "AC034228.1-004"; exon_number 6;
ENm002.contig1	ExonAligner	CDS	61949	62015	.	-	0	gene_id "AC034228.1-004"; transcript_id "AC034228.1-004"; exon_number 7;
ENm002.contig1	ExonAligner	CDS	63056	63145	.	-	0	gene_id "AC034228.1-004"; transcript_id "AC034228.1-004"; exon_number 8;
ENm002.contig1	ExonAligner	CDS	64150	64284	.	-	0	gene_id "AC034228.1-004"; transcript_id "AC034228.1-004"; exon_number 9;
ENm002.contig1	ExonAligner	CDS	65145	65279	.	-	0	gene_id "AC034228.1-004"; transcript_id "AC034228.1-004"; exon_number 10;
ENm002.contig1	ExonAligner	CDS	66753	66830	.	-	0	gene_id "AC034228.1-004"; transcript_id "AC034228.1-004"; exon_number 11;
ENm002.contig1	ExonAligner	CDS	68603	68676	.	-	2	gene_id "AC034228.1-004"; transcript_id "AC034228.1-004"; exon_number 12;
ENm002.contig1	ExonAligner	CDS	77915	77966	.	-	0	gene_id "AC034228.1-004"; transcript_id "AC034228.1-004"; exon_number 13;
ENm002.contig1	ExonAligner	CDS	79244	79270	.	-	0	gene_id "AC034228.1-004"; transcript_id "AC034228.1-004"; exon_number 14;
ENm002.contig1	ExonAligner	CDS	80184	80362	.	-	2	gene_id "AC034228.1-004"; transcript_id "AC034228.1-004"; exon_number 15;
ENm002.contig1	ExonAligner	CDS	80900	80999	.	-	0	gene_id "AC034228.1-004"; transcript_id "AC034228.1-004"; exon_number 16;
ENm002.contig1	ExonAligner	CDS	81505	81606	.	-	0	gene_id "AC034228.1-004"; transcript_id "AC034228.1-004"; exon_number 17;
ENm002.contig1	ExonAligner	CDS	81822	81886	.	-	2	gene_id "AC034228.1-004"; transcript_id "AC034228.1-004"; exon_number 18;
ENm002.contig1	ExonAligner	CDS	82552	82666	.	-	0	gene_id "AC034228.1-004"; transcript_id "AC034228.1-004"; exon_number 19;
ENm002.contig1	ExonAligner	CDS	93443	93637	.	-	0	gene_id "AC034228.1-004"; transcript_id "AC034228.1-004"; exon_number 20;
ENm002.contig1	ExonAligner	CDS	64211	64284	.	-	2	gene_id "AC034228.1-005"; transcript_id "AC034228.1-005"; exon_number 1;
ENm002.contig1	ExonAligner	CDS	65145	65279	.	-	2	gene_id "AC034228.1-005"; transcript_id "AC034228.1-005"; exon_number 2;
ENm002.contig1	ExonAligner	CDS	66618	66695	.	-	2	gene_id "AC034228.1-005"; transcript_id "AC034228.1-005"; exon_number 3;
ENm002.contig1	ExonAligner	CDS	68603	68676	.	-	1	gene_id "AC034228.1-005"; transcript_id "AC034228.1-005"; exon_number 4;
ENm002.contig1	ExonAligner	CDS	77915	77966	.	-	2	gene_id "AC034228.1-005"; transcript_id "AC034228.1-005"; exon_number 5;
ENm002.contig1	ExonAligner	CDS	79244	79270	.	-	2	gene_id "AC034228.1-005"; transcript_id "AC034228.1-005"; exon_number 6;
ENm002.contig1	ExonAligner	CDS	80184	80362	.	-	1	gene_id "AC034228.1-005"; transcript_id "AC034228.1-005"; exon_number 7;
ENm002.contig1	ExonAligner	CDS	80900	80999	.	-	2	gene_id "AC034228.1-005"; transcript_id "AC034228.1-005"; exon_number 8;
ENm002.contig1	ExonAligner	CDS	81505	81606	.	-	2	gene_id "AC034228.1-005"; transcript_id "AC034228.1-005"; exon_number 9;
ENm002.contig1	ExonAligner	CDS	81822	81886	.	-	1	gene_id "AC034228.1-005"; transcript_id "AC034228.1-005"; exon_number 10;
ENm002.contig1	ExonAligner	CDS	82552	82666	.	-	2	gene_id "AC034228.1-005"; transcript_id "AC034228.1-005"; exon_number 11;
ENm002.contig1	ExonAligner	CDS	93548	93665	.	-	2	gene_id "AC034228.1-005"; transcript_id "AC034228.1-005"; exon_number 12;
ENm002.contig1	ExonAligner	CDS	80298	80362	.	-	2	gene_id "AC034228.1-011"; transcript_id "AC034228.1-011"; exon_number 1;
ENm002.contig1	ExonAligner	CDS	80900	80999	.	-	0	gene_id "AC034228.1-011"; transcript_id "AC034228.1-011"; exon_number 2;
ENm002.contig1	ExonAligner	CDS	81505	81606	.	-	0	gene_id "AC034228.1-011"; transcript_id "AC034228.1-011"; exon_number 3;
ENm002.contig1	ExonAligner	CDS	81822	81886	.	-	2	gene_id "AC034228.1-011"; transcript_id "AC034228.1-011"; exon_number 4;
ENm002.contig1	ExonAligner	CDS	82552	82666	.	-	0	gene_id "AC034228.1-011"; transcript_id "AC034228.1-011"; exon_number 5;
ENm002.contig1	ExonAligner	CDS	93443	93637	.	-	0	gene_id "AC034228.1-011"; transcript_id "AC034228.1-011"; exon_number 6;
ENm002.contig1	ExonAligner	CDS	81521	81606	.	-	0	gene_id "AC034228.1-012"; transcript_id "AC034228.1-012"; exon_number 1;
ENm002.contig1	ExonAligner	CDS	81822	81886	.	-	2	gene_id "AC034228.1-012"; transcript_id "AC034228.1-012"; exon_number 2;
ENm002.contig1	ExonAligner	CDS	82552	82666	.	-	0	gene_id "AC034228.1-012"; transcript_id "AC034228.1-012"; exon_number 3;
ENm002.contig1	ExonAligner	CDS	93443	93637	.	-	0	gene_id "AC034228.1-012"; transcript_id "AC034228.1-012"; exon_number 4;
ENm002.contig1	ExonAligner	CDS	202297	202449	.	+	0	gene_id "AC034228.6-001"; transcript_id "AC034228.6-001"; exon_number 1;
ENm002.contig1	ExonAligner	CDS	202574	202615	.	+	0	gene_id "AC034228.6-001"; transcript_id "AC034228.6-001"; exon_number 2;
ENm002.contig1	ExonAligner	CDS	203329	203454	.	+	0	gene_id "AC034228.6-001"; transcript_id "AC034228.6-001"; exon_number 3;
ENm002.contig1	ExonAligner	CDS	204188	204292	.	+	0	gene_id "AC034228.6-001"; transcript_id "AC034228.6-001"; exon_number 4;
ENm002.contig1	ExonAligner	CDS	427348	427418	.	-	2	gene_id "AC063976.5-001"; transcript_id "AC063976.5-001"; exon_number 1;
ENm002.contig1	ExonAligner	CDS	431730	431826	.	-	0	gene_id "AC063976.5-001"; transcript_id "AC063976.5-001"; exon_number 2;
ENm002.contig1	ExonAligner	CDS	432400	432468	.	-	0	gene_id "AC063976.5-001"; transcript_id "AC063976.5-001"; exon_number 3;
ENm002.contig1	ExonAligner	CDS	434186	434245	.	-	0	gene_id "AC063976.5-001"; transcript_id "AC063976.5-001"; exon_number 4;
ENm002.contig1	ExonAligner	CDS	434793	434840	.	-	0	gene_id "AC063976.5-001"; transcript_id "AC063976.5-001"; exon_number 5;
ENm002.contig1	ExonAligner	CDS	438483	438582	.	-	1	gene_id "AC063976.5-001"; transcript_id "AC063976.5-001"; exon_number 6;
ENm002.contig1	ExonAligner	CDS	438781	438851	.	-	0	gene_id "AC063976.5-001"; transcript_id "AC063976.5-001"; exon_number 7;
ENm002.contig1	ExonAligner	CDS	441943	442119	.	-	0	gene_id "AC063976.5-001"; transcript_id "AC063976.5-001"; exon_number 8;
ENm002.contig1	ExonAligner	CDS	442872	443068	.	-	2	gene_id "AC063976.5-001"; transcript_id "AC063976.5-001"; exon_number 9;
ENm002.contig1	ExonAligner	CDS	444291	444524	.	-	2	gene_id "AC063976.5-001"; transcript_id "AC063976.5-001"; exon_number 10;
ENm002.contig1	ExonAligner	CDS	448104	448235	.	-	2	gene_id "AC063976.5-001"; transcript_id "AC063976.5-001"; exon_number 11;
ENm002.contig1	ExonAligner	CDS	451664	451809	.	-	1	gene_id "AC063976.5-001"; transcript_id "AC063976.5-001"; exon_number 12;
ENm002.contig1	ExonAligner	CDS	452151	452247	.	-	2	gene_id "AC063976.5-001"; transcript_id "AC063976.5-001"; exon_number 13;
ENm002.contig1	ExonAligner	CDS	452948	453029	.	-	0	gene_id "AC063976.5-001"; transcript_id "AC063976.5-001"; exon_number 14;
ENm002.contig1	ExonAligner	CDS	427348	427418	.	-	2	gene_id "AC063976.5-004"; transcript_id "AC063976.5-004"; exon_number 1;
ENm002.contig1	ExonAligner	CDS	431730	431826	.	-	0	gene_id "AC063976.5-004"; transcript_id "AC063976.5-004"; exon_number 2;
ENm002.contig1	ExonAligner	CDS	432400	432468	.	-	0	gene_id "AC063976.5-004"; transcript_id "AC063976.5-004"; exon_number 3;
ENm002.contig1	ExonAligner	CDS	434301	434354	.	-	0	gene_id "AC063976.5-004"; transcript_id "AC063976.5-004"; exon_number 4;
ENm002.contig1	ExonAligner	CDS	434793	434840	.	-	0	gene_id "AC063976.5-004"; transcript_id "AC063976.5-004"; exon_number 5;
ENm002.contig1	ExonAligner	CDS	438483	438582	.	-	1	gene_id "AC063976.5-004"; transcript_id "AC063976.5-004"; exon_number 6;
ENm002.contig1	ExonAligner	CDS	438781	438851	.	-	0	gene_id "AC063976.5-004"; transcript_id "AC063976.5-004"; exon_number 7;
ENm002.contig1	ExonAligner	CDS	441943	442119	.	-	0	gene_id "AC063976.5-004"; transcript_id "AC063976.5-004"; exon_number 8;
ENm002.contig1	ExonAligner	CDS	442872	443068	.	-	2	gene_id "AC063976.5-004"; transcript_id "AC063976.5-004"; exon_number 9;
ENm002.contig1	ExonAligner	CDS	444291	444524	.	-	2	gene_id "AC063976.5-004"; transcript_id "AC063976.5-004"; exon_number 10;
ENm002.contig1	ExonAligner	CDS	448104	448235	.	-	2	gene_id "AC063976.5-004"; transcript_id "AC063976.5-004"; exon_number 11;
ENm002.contig1	ExonAligner	CDS	451664	451809	.	-	1	gene_id "AC063976.5-004"; transcript_id "AC063976.5-004"; exon_number 12;
ENm002.contig1	ExonAligner	CDS	452151	452247	.	-	2	gene_id "AC063976.5-004"; transcript_id "AC063976.5-004"; exon_number 13;
ENm002.contig1	ExonAligner	CDS	452948	453029	.	-	0	gene_id "AC063976.5-004"; transcript_id "AC063976.5-004"; exon_number 14;
ENm002.contig1	ExonAligner	CDS	427348	427418	.	-	2	gene_id "AC063976.5-003"; transcript_id "AC063976.5-003"; exon_number 1;
ENm002.contig1	ExonAligner	CDS	431730	431826	.	-	0	gene_id "AC063976.5-003"; transcript_id "AC063976.5-003"; exon_number 2;
ENm002.contig1	ExonAligner	CDS	432400	432468	.	-	0	gene_id "AC063976.5-003"; transcript_id "AC063976.5-003"; exon_number 3;
ENm002.contig1	ExonAligner	CDS	434186	434245	.	-	0	gene_id "AC063976.5-003"; transcript_id "AC063976.5-003"; exon_number 4;
ENm002.contig1	ExonAligner	CDS	434793	434840	.	-	0	gene_id "AC063976.5-003"; transcript_id "AC063976.5-003"; exon_number 5;
ENm002.contig1	ExonAligner	CDS	438483	438582	.	-	1	gene_id "AC063976.5-003"; transcript_id "AC063976.5-003"; exon_number 6;
ENm002.contig1	ExonAligner	CDS	438781	438851	.	-	0	gene_id "AC063976.5-003"; transcript_id "AC063976.5-003"; exon_number 7;
ENm002.contig1	ExonAligner	CDS	441943	442119	.	-	0	gene_id "AC063976.5-003"; transcript_id "AC063976.5-003"; exon_number 8;
ENm002.contig1	ExonAligner	CDS	442872	443068	.	-	2	gene_id "AC063976.5-003"; transcript_id "AC063976.5-003"; exon_number 9;
ENm002.contig1	ExonAligner	CDS	444291	444524	.	-	2	gene_id "AC063976.5-003"; transcript_id "AC063976.5-003"; exon_number 10;
ENm002.contig1	ExonAligner	CDS	448104	448235	.	-	2	gene_id "AC063976.5-003"; transcript_id "AC063976.5-003"; exon_number 11;
ENm002.contig1	ExonAligner	CDS	451664	451809	.	-	1	gene_id "AC063976.5-003"; transcript_id "AC063976.5-003"; exon_number 12;
ENm002.contig1	ExonAligner	CDS	452151	452247	.	-	2	gene_id "AC063976.5-003"; transcript_id "AC063976.5-003"; exon_number 13;
ENm002.contig1	ExonAligner	CDS	452948	453029	.	-	0	gene_id "AC063976.5-003"; transcript_id "AC063976.5-003"; exon_number 14;
ENm002.contig1	ExonAligner	CDS	427348	427418	.	-	2	gene_id "AC063976.5-002"; transcript_id "AC063976.5-002"; exon_number 1;
ENm002.contig1	ExonAligner	CDS	431730	431826	.	-	0	gene_id "AC063976.5-002"; transcript_id "AC063976.5-002"; exon_number 2;
ENm002.contig1	ExonAligner	CDS	432400	432468	.	-	0	gene_id "AC063976.5-002"; transcript_id "AC063976.5-002"; exon_number 3;
ENm002.contig1	ExonAligner	CDS	434301	434354	.	-	0	gene_id "AC063976.5-002"; transcript_id "AC063976.5-002"; exon_number 4;
ENm002.contig1	ExonAligner	CDS	434793	434840	.	-	0	gene_id "AC063976.5-002"; transcript_id "AC063976.5-002"; exon_number 5;
ENm002.contig1	ExonAligner	CDS	438483	438582	.	-	1	gene_id "AC063976.5-002"; transcript_id "AC063976.5-002"; exon_number 6;
ENm002.contig1	ExonAligner	CDS	438781	438851	.	-	0	gene_id "AC063976.5-002"; transcript_id "AC063976.5-002"; exon_number 7;
ENm002.contig1	ExonAligner	CDS	441943	442119	.	-	0	gene_id "AC063976.5-002"; transcript_id "AC063976.5-002"; exon_number 8;
ENm002.contig1	ExonAligner	CDS	442872	443068	.	-	2	gene_id "AC063976.5-002"; transcript_id "AC063976.5-002"; exon_number 9;
ENm002.contig1	ExonAligner	CDS	444291	444524	.	-	2	gene_id "AC063976.5-002"; transcript_id "AC063976.5-002"; exon_number 10;
ENm002.contig1	ExonAligner	CDS	448104	448235	.	-	2	gene_id "AC063976.5-002"; transcript_id "AC063976.5-002"; exon_number 11;
ENm002.contig1	ExonAligner	CDS	451664	451809	.	-	1	gene_id "AC063976.5-002"; transcript_id "AC063976.5-002"; exon_number 12;
ENm002.contig1	ExonAligner	CDS	452151	452247	.	-	2	gene_id "AC063976.5-002"; transcript_id "AC063976.5-002"; exon_number 13;
ENm002.contig1	ExonAligner	CDS	452948	453029	.	-	0	gene_id "AC063976.5-002"; transcript_id "AC063976.5-002"; exon_number 14;
ENm002.contig1	ExonAligner	CDS	444384	444527	.	-	2	gene_id "AC063976.5-010"; transcript_id "AC063976.5-010"; exon_number 1;
ENm002.contig1	ExonAligner	CDS	448104	448235	.	-	2	gene_id "AC063976.5-010"; transcript_id "AC063976.5-010"; exon_number 2;
ENm002.contig1	ExonAligner	CDS	451664	451809	.	-	1	gene_id "AC063976.5-010"; transcript_id "AC063976.5-010"; exon_number 3;
ENm002.contig1	ExonAligner	CDS	452151	452247	.	-	2	gene_id "AC063976.5-010"; transcript_id "AC063976.5-010"; exon_number 4;
ENm002.contig1	ExonAligner	CDS	452948	453029	.	-	0	gene_id "AC063976.5-010"; transcript_id "AC063976.5-010"; exon_number 5;
ENm002.contig1	ExonAligner	CDS	444385	444527	.	-	2	gene_id "AC063976.5-014"; transcript_id "AC063976.5-014"; exon_number 1;
ENm002.contig1	ExonAligner	CDS	448104	448235	.	-	2	gene_id "AC063976.5-014"; transcript_id "AC063976.5-014"; exon_number 2;
ENm002.contig1	ExonAligner	CDS	451664	451809	.	-	1	gene_id "AC063976.5-014"; transcript_id "AC063976.5-014"; exon_number 3;
ENm002.contig1	ExonAligner	CDS	452151	452247	.	-	2	gene_id "AC063976.5-014"; transcript_id "AC063976.5-014"; exon_number 4;
ENm002.contig1	ExonAligner	CDS	452948	453029	.	-	0	gene_id "AC063976.5-014"; transcript_id "AC063976.5-014"; exon_number 5;
ENm002.contig1	ExonAligner	CDS	448109	448238	.	-	2	gene_id "AC063976.5-005"; transcript_id "AC063976.5-005"; exon_number 1;
ENm002.contig1	ExonAligner	CDS	451664	451809	.	-	1	gene_id "AC063976.5-005"; transcript_id "AC063976.5-005"; exon_number 2;
ENm002.contig1	ExonAligner	CDS	452151	452247	.	-	2	gene_id "AC063976.5-005"; transcript_id "AC063976.5-005"; exon_number 3;
ENm002.contig1	ExonAligner	CDS	452948	453029	.	-	0	gene_id "AC063976.5-005"; transcript_id "AC063976.5-005"; exon_number 4;
ENm002.contig1	ExonAligner	CDS	448130	448238	.	-	2	gene_id "AC063976.5-009"; transcript_id "AC063976.5-009"; exon_number 1;
ENm002.contig1	ExonAligner	CDS	451664	451809	.	-	1	gene_id "AC063976.5-009"; transcript_id "AC063976.5-009"; exon_number 2;
ENm002.contig1	ExonAligner	CDS	452151	452247	.	-	2	gene_id "AC063976.5-009"; transcript_id "AC063976.5-009"; exon_number 3;
ENm002.contig1	ExonAligner	CDS	452948	453029	.	-	0	gene_id "AC063976.5-009"; transcript_id "AC063976.5-009"; exon_number 4;
ENm002.contig1	ExonAligner	CDS	504658	504750	.	+	0	gene_id "AC034220.2-001"; transcript_id "AC034220.2-001"; exon_number 1;
ENm002.contig1	ExonAligner	CDS	508979	509130	.	+	0	gene_id "AC034220.2-001"; transcript_id "AC034220.2-001"; exon_number 2;
ENm002.contig1	ExonAligner	CDS	512751	512832	.	+	1	gene_id "AC034220.2-001"; transcript_id "AC034220.2-001"; exon_number 3;
ENm002.contig1	ExonAligner	CDS	516960	517135	.	+	0	gene_id "AC034220.2-001"; transcript_id "AC034220.2-001"; exon_number 4;
ENm002.contig1	ExonAligner	CDS	517312	517475	.	+	1	gene_id "AC034220.2-001"; transcript_id "AC034220.2-001"; exon_number 5;
ENm002.contig1	ExonAligner	CDS	517776	517893	.	+	2	gene_id "AC034220.2-001"; transcript_id "AC034220.2-001"; exon_number 6;
ENm002.contig1	ExonAligner	CDS	518008	518212	.	+	1	gene_id "AC034220.2-001"; transcript_id "AC034220.2-001"; exon_number 7;
ENm002.contig1	ExonAligner	CDS	504658	504750	.	+	0	gene_id "AC034220.2-002"; transcript_id "AC034220.2-002"; exon_number 1;
ENm002.contig1	ExonAligner	CDS	508979	509130	.	+	0	gene_id "AC034220.2-002"; transcript_id "AC034220.2-002"; exon_number 2;
ENm002.contig1	ExonAligner	CDS	512751	512832	.	+	1	gene_id "AC034220.2-002"; transcript_id "AC034220.2-002"; exon_number 3;
ENm002.contig1	ExonAligner	CDS	516960	517135	.	+	0	gene_id "AC034220.2-002"; transcript_id "AC034220.2-002"; exon_number 4;
ENm002.contig1	ExonAligner	CDS	517312	517475	.	+	1	gene_id "AC034220.2-002"; transcript_id "AC034220.2-002"; exon_number 5;
ENm002.contig1	ExonAligner	CDS	518008	518078	.	+	2	gene_id "AC034220.2-002"; transcript_id "AC034220.2-002"; exon_number 6;
ENm002.contig1	ExonAligner	CDS	533396	533788	.	+	0	gene_id "AC008599.1-001"; transcript_id "AC008599.1-001"; exon_number 1;
ENm002.contig1	ExonAligner	CDS	564597	564700	.	+	0	gene_id "AC008599.1-001"; transcript_id "AC008599.1-001"; exon_number 2;
ENm002.contig1	ExonAligner	CDS	566086	566240	.	+	1	gene_id "AC008599.1-001"; transcript_id "AC008599.1-001"; exon_number 3;
ENm002.contig1	ExonAligner	CDS	573345	573516	.	+	2	gene_id "AC008599.1-001"; transcript_id "AC008599.1-001"; exon_number 4;
ENm002.contig1	ExonAligner	CDS	533396	533788	.	+	0	gene_id "AC118464.1-001"; transcript_id "AC118464.1-001"; exon_number 1;
ENm002.contig1	ExonAligner	CDS	564597	564700	.	+	0	gene_id "AC118464.1-001"; transcript_id "AC118464.1-001"; exon_number 2;
ENm002.contig1	ExonAligner	CDS	566086	566240	.	+	1	gene_id "AC118464.1-001"; transcript_id "AC118464.1-001"; exon_number 3;
ENm002.contig1	ExonAligner	CDS	573345	573516	.	+	2	gene_id "AC118464.1-001"; transcript_id "AC118464.1-001"; exon_number 4;
ENm002.contig1	ExonAligner	CDS	718194	718419	.	+	2	gene_id "AC116366.4-002"; transcript_id "AC116366.4-002"; exon_number 3;
ENm002.contig1	ExonAligner	CDS	704281	704541	.	+	2	gene_id "AC116366.4-001"; transcript_id "AC116366.4-001"; exon_number 3;
ENm002.contig1	ExonAligner	CDS	700686	700837	.	+	2	gene_id "AC116366.4-003"; transcript_id "AC116366.4-003"; exon_number 3;
ENm002.contig1	ExonAligner	CDS	725450	725577	.	-	2	gene_id "AC116366.3-001"; transcript_id "AC116366.3-001"; exon_number 1;
ENm002.contig1	ExonAligner	CDS	725847	725982	.	-	0	gene_id "AC116366.3-001"; transcript_id "AC116366.3-001"; exon_number 2;
ENm002.contig1	ExonAligner	CDS	726873	726916	.	-	2	gene_id "AC116366.3-001"; transcript_id "AC116366.3-001"; exon_number 3;
ENm002.contig1	ExonAligner	CDS	727435	727557	.	-	2	gene_id "AC116366.3-001"; transcript_id "AC116366.3-001"; exon_number 4;
ENm002.contig1	ExonAligner	CDS	727739	727871	.	-	0	gene_id "AC116366.3-001"; transcript_id "AC116366.3-001"; exon_number 5;
ENm002.contig1	ExonAligner	CDS	727968	728011	.	-	2	gene_id "AC116366.3-001"; transcript_id "AC116366.3-001"; exon_number 6;
ENm002.contig1	ExonAligner	CDS	728126	728302	.	-	2	gene_id "AC116366.3-001"; transcript_id "AC116366.3-001"; exon_number 7;
ENm002.contig1	ExonAligner	CDS	729104	729203	.	-	0	gene_id "AC116366.3-001"; transcript_id "AC116366.3-001"; exon_number 8;
ENm002.contig1	ExonAligner	CDS	730600	730686	.	-	0	gene_id "AC116366.3-001"; transcript_id "AC116366.3-001"; exon_number 9;
ENm002.contig1	ExonAligner	CDS	726873	726916	.	-	2	gene_id "AC116366.3-002"; transcript_id "AC116366.3-002"; exon_number 1;
ENm002.contig1	ExonAligner	CDS	727739	727871	.	-	0	gene_id "AC116366.3-002"; transcript_id "AC116366.3-002"; exon_number 2;
ENm002.contig1	ExonAligner	CDS	727968	728011	.	-	2	gene_id "AC116366.3-002"; transcript_id "AC116366.3-002"; exon_number 3;
ENm002.contig1	ExonAligner	CDS	728126	728302	.	-	2	gene_id "AC116366.3-002"; transcript_id "AC116366.3-002"; exon_number 4;
ENm002.contig1	ExonAligner	CDS	729104	729203	.	-	0	gene_id "AC116366.3-002"; transcript_id "AC116366.3-002"; exon_number 5;
ENm002.contig1	ExonAligner	CDS	730600	730686	.	-	0	gene_id "AC116366.3-002"; transcript_id "AC116366.3-002"; exon_number 6;
ENm002.contig1	ExonAligner	CDS	807877	807975	.	+	0	gene_id "AC116366.2-001"; transcript_id "AC116366.2-001"; exon_number 1;
ENm002.contig1	ExonAligner	CDS	807640	807768	.	+	0	gene_id "AC116366.2-001"; transcript_id "AC116366.2-001"; exon_number 2;
ENm002.contig1	ExonAligner	CDS	861628	861735	.	+	0	gene_id "AC004039.4-001"; transcript_id "AC004039.4-001"; exon_number 4;
ENm002.contig1	ExonAligner	CDS	861628	861735	.	+	0	gene_id "AC004039.4-002"; transcript_id "AC004039.4-002"; exon_number 3;
ENm002.contig1	ExonAligner	CDS	870871	870919	.	-	1	gene_id "AC004039.5-001"; transcript_id "AC004039.5-001"; exon_number 1;
ENm002.contig1	ExonAligner	CDS	872986	873110	.	-	0	gene_id "AC004039.5-001"; transcript_id "AC004039.5-001"; exon_number 2;
ENm002.contig1	ExonAligner	CDS	874321	874389	.	-	0	gene_id "AC004039.5-001"; transcript_id "AC004039.5-001"; exon_number 3;
ENm002.contig1	ExonAligner	CDS	874731	874784	.	-	0	gene_id "AC004039.5-001"; transcript_id "AC004039.5-001"; exon_number 4;
ENm002.contig1	ExonAligner	CDS	876247	876372	.	-	0	gene_id "AC004039.5-001"; transcript_id "AC004039.5-001"; exon_number 5;
ENm002.contig1	ExonAligner	CDS	877174	877278	.	-	0	gene_id "AC004039.5-001"; transcript_id "AC004039.5-001"; exon_number 6;
ENm002.contig1	ExonAligner	CDS	877497	877677	.	-	1	gene_id "AC004039.5-001"; transcript_id "AC004039.5-001"; exon_number 7;
ENm002.contig1	ExonAligner	CDS	878054	878210	.	-	2	gene_id "AC004039.5-001"; transcript_id "AC004039.5-001"; exon_number 8;
ENm002.contig1	ExonAligner	CDS	884978	885070	.	-	2	gene_id "AC004039.5-001"; transcript_id "AC004039.5-001"; exon_number 9;
ENm002.contig1	ExonAligner	CDS	888613	888787	.	-	0	gene_id "AC004039.5-001"; transcript_id "AC004039.5-001"; exon_number 10;
ENm002.contig1	ExonAligner	CDS	889062	889259	.	-	0	gene_id "AC004039.5-001"; transcript_id "AC004039.5-001"; exon_number 11;
ENm002.contig1	ExonAligner	CDS	889669	889802	.	-	2	gene_id "AC004039.5-001"; transcript_id "AC004039.5-001"; exon_number 12;
ENm002.contig1	ExonAligner	CDS	895346	895445	.	-	0	gene_id "AC004039.5-001"; transcript_id "AC004039.5-001"; exon_number 13;
ENm002.contig1	ExonAligner	CDS	902584	902668	.	-	1	gene_id "AC004039.5-001"; transcript_id "AC004039.5-001"; exon_number 14;
ENm002.contig1	ExonAligner	CDS	902823	902967	.	-	2	gene_id "AC004039.5-001"; transcript_id "AC004039.5-001"; exon_number 15;
ENm002.contig1	ExonAligner	CDS	915447	915720	.	-	0	gene_id "AC004039.5-001"; transcript_id "AC004039.5-001"; exon_number 16;
ENm002.contig1	ExonAligner	CDS	870871	870919	.	-	1	gene_id "AC004039.5-002"; transcript_id "AC004039.5-002"; exon_number 1;
ENm002.contig1	ExonAligner	CDS	872986	873110	.	-	0	gene_id "AC004039.5-002"; transcript_id "AC004039.5-002"; exon_number 2;
ENm002.contig1	ExonAligner	CDS	874321	874389	.	-	0	gene_id "AC004039.5-002"; transcript_id "AC004039.5-002"; exon_number 3;
ENm002.contig1	ExonAligner	CDS	874731	874784	.	-	0	gene_id "AC004039.5-002"; transcript_id "AC004039.5-002"; exon_number 4;
ENm002.contig1	ExonAligner	CDS	876247	876372	.	-	0	gene_id "AC004039.5-002"; transcript_id "AC004039.5-002"; exon_number 5;
ENm002.contig1	ExonAligner	CDS	877174	877278	.	-	0	gene_id "AC004039.5-002"; transcript_id "AC004039.5-002"; exon_number 6;
ENm002.contig1	ExonAligner	CDS	877497	877677	.	-	1	gene_id "AC004039.5-002"; transcript_id "AC004039.5-002"; exon_number 7;
ENm002.contig1	ExonAligner	CDS	878054	878210	.	-	2	gene_id "AC004039.5-002"; transcript_id "AC004039.5-002"; exon_number 8;
ENm002.contig1	ExonAligner	CDS	884978	885070	.	-	2	gene_id "AC004039.5-002"; transcript_id "AC004039.5-002"; exon_number 10;
ENm002.contig1	ExonAligner	CDS	888613	888787	.	-	0	gene_id "AC004039.5-002"; transcript_id "AC004039.5-002"; exon_number 11;
ENm002.contig1	ExonAligner	CDS	889062	889259	.	-	0	gene_id "AC004039.5-002"; transcript_id "AC004039.5-002"; exon_number 12;
ENm002.contig1	ExonAligner	CDS	889669	889802	.	-	2	gene_id "AC004039.5-002"; transcript_id "AC004039.5-002"; exon_number 13;
ENm002.contig1	ExonAligner	CDS	895346	895445	.	-	0	gene_id "AC004039.5-002"; transcript_id "AC004039.5-002"; exon_number 14;
ENm002.contig1	ExonAligner	CDS	902584	902668	.	-	1	gene_id "AC004039.5-002"; transcript_id "AC004039.5-002"; exon_number 15;
ENm002.contig1	ExonAligner	CDS	902823	902967	.	-	2	gene_id "AC004039.5-002"; transcript_id "AC004039.5-002"; exon_number 16;
ENm002.contig1	ExonAligner	CDS	915447	915720	.	-	0	gene_id "AC004039.5-002"; transcript_id "AC004039.5-002"; exon_number 17;
ENm002.contig1	ExonAligner	CDS	870871	870919	.	-	1	gene_id "AC004039.5-006"; transcript_id "AC004039.5-006"; exon_number 1;
ENm002.contig1	ExonAligner	CDS	872986	873110	.	-	0	gene_id "AC004039.5-006"; transcript_id "AC004039.5-006"; exon_number 2;
ENm002.contig1	ExonAligner	CDS	874321	874389	.	-	0	gene_id "AC004039.5-006"; transcript_id "AC004039.5-006"; exon_number 3;
ENm002.contig1	ExonAligner	CDS	874731	874784	.	-	0	gene_id "AC004039.5-006"; transcript_id "AC004039.5-006"; exon_number 4;
ENm002.contig1	ExonAligner	CDS	877174	877278	.	-	0	gene_id "AC004039.5-006"; transcript_id "AC004039.5-006"; exon_number 5;
ENm002.contig1	ExonAligner	CDS	877497	877646	.	-	0	gene_id "AC004039.5-006"; transcript_id "AC004039.5-006"; exon_number 6;
ENm002.contig1	ExonAligner	CDS	902584	902668	.	-	1	gene_id "AC004039.5-007"; transcript_id "AC004039.5-007"; exon_number 1;
ENm002.contig1	ExonAligner	CDS	902823	902967	.	-	2	gene_id "AC004039.5-007"; transcript_id "AC004039.5-007"; exon_number 2;
ENm002.contig1	ExonAligner	CDS	915447	915720	.	-	0	gene_id "AC004039.5-007"; transcript_id "AC004039.5-007"; exon_number 3;
ENm002.contig1	ExonAligner	CDS	926340	926772	.	+	0	gene_id "AC004775.1-001"; transcript_id "AC004775.1-001"; exon_number 1;
ENm002.contig1	ExonAligner	CDS	927226	927348	.	+	0	gene_id "AC004775.1-001"; transcript_id "AC004775.1-001"; exon_number 2;
ENm002.contig1	ExonAligner	CDS	928091	928165	.	+	0	gene_id "AC004775.1-001"; transcript_id "AC004775.1-001"; exon_number 3;
ENm002.contig1	ExonAligner	CDS	929576	929716	.	+	0	gene_id "AC004775.1-001"; transcript_id "AC004775.1-001"; exon_number 4;
ENm002.contig1	ExonAligner	CDS	930648	930878	.	+	0	gene_id "AC004775.1-001"; transcript_id "AC004775.1-001"; exon_number 5;
ENm002.contig1	ExonAligner	CDS	930698	930863	.	-	1	gene_id "AC004775.2-002"; transcript_id "AC004775.2-002"; exon_number 1;
ENm002.contig1	ExonAligner	CDS	939458	939648	.	-	0	gene_id "AC004775.2-002"; transcript_id "AC004775.2-002"; exon_number 2;
ENm002.contig1	ExonAligner	CDS	939769	939901	.	-	1	gene_id "AC004775.2-002"; transcript_id "AC004775.2-002"; exon_number 3;
ENm002.contig1	ExonAligner	CDS	940093	940261	.	-	2	gene_id "AC004775.2-002"; transcript_id "AC004775.2-002"; exon_number 4;
ENm002.contig1	ExonAligner	CDS	940501	940597	.	-	0	gene_id "AC004775.2-002"; transcript_id "AC004775.2-002"; exon_number 5;
ENm002.contig1	ExonAligner	CDS	941146	941307	.	-	0	gene_id "AC004775.2-002"; transcript_id "AC004775.2-002"; exon_number 6;
ENm002.contig1	ExonAligner	CDS	942366	942552	.	-	1	gene_id "AC004775.2-002"; transcript_id "AC004775.2-002"; exon_number 7;
ENm002.contig1	ExonAligner	CDS	942929	943124	.	-	2	gene_id "AC004775.2-002"; transcript_id "AC004775.2-002"; exon_number 8;
ENm002.contig1	ExonAligner	CDS	943722	943842	.	-	0	gene_id "AC004775.2-002"; transcript_id "AC004775.2-002"; exon_number 9;
ENm002.contig1	ExonAligner	CDS	954752	954781	.	-	0	gene_id "AC004775.2-002"; transcript_id "AC004775.2-002"; exon_number 10;
ENm002.contig1	ExonAligner	CDS	999928	1001637	.	+	0	gene_id "AC004775.3-001"; transcript_id "AC004775.3-001"; exon_number 1;
ENm002.contig1	ExonAligner	CDS	1011116	1011415	.	-	0	gene_id "AC004775.4-001"; transcript_id "AC004775.4-001"; exon_number 1;
ENm002.contig1	ExonAligner	CDS	1011564	1011836	.	-	0	gene_id "AC004775.4-001"; transcript_id "AC004775.4-001"; exon_number 2;
ENm002.contig1	ExonAligner	CDS	1011944	1012085	.	-	1	gene_id "AC004775.4-001"; transcript_id "AC004775.4-001"; exon_number 3;
ENm002.contig1	ExonAligner	CDS	1012172	1012747	.	-	1	gene_id "AC004775.4-001"; transcript_id "AC004775.4-001"; exon_number 4;
ENm002.contig1	ExonAligner	CDS	1012927	1013136	.	-	1	gene_id "AC004775.4-001"; transcript_id "AC004775.4-001"; exon_number 5;
ENm002.contig1	ExonAligner	CDS	1013366	1013421	.	-	0	gene_id "AC004775.4-001"; transcript_id "AC004775.4-001"; exon_number 6;
ENm002.contig1	ExonAligner	CDS	1011116	1011400	.	-	0	gene_id "AC004775.4-002"; transcript_id "AC004775.4-002"; exon_number 1;
ENm002.contig1	ExonAligner	CDS	1011564	1011836	.	-	0	gene_id "AC004775.4-002"; transcript_id "AC004775.4-002"; exon_number 2;
ENm002.contig1	ExonAligner	CDS	1011944	1012085	.	-	1	gene_id "AC004775.4-002"; transcript_id "AC004775.4-002"; exon_number 3;
ENm002.contig1	ExonAligner	CDS	1012172	1012747	.	-	1	gene_id "AC004775.4-002"; transcript_id "AC004775.4-002"; exon_number 4;
ENm002.contig1	ExonAligner	CDS	1012927	1013136	.	-	1	gene_id "AC004775.4-002"; transcript_id "AC004775.4-002"; exon_number 5;
ENm002.contig1	ExonAligner	CDS	1013366	1013421	.	-	0	gene_id "AC004775.4-002"; transcript_id "AC004775.4-002"; exon_number 6;
ENm002.contig1	ExonAligner	CDS	1011116	1011415	.	-	0	gene_id "AC004775.4-007"; transcript_id "AC004775.4-007"; exon_number 1;
ENm002.contig1	ExonAligner	CDS	1011564	1011836	.	-	0	gene_id "AC004775.4-007"; transcript_id "AC004775.4-007"; exon_number 2;
ENm002.contig1	ExonAligner	CDS	1011944	1012085	.	-	1	gene_id "AC004775.4-007"; transcript_id "AC004775.4-007"; exon_number 3;
ENm002.contig1	ExonAligner	CDS	1012172	1012747	.	-	1	gene_id "AC004775.4-007"; transcript_id "AC004775.4-007"; exon_number 4;
ENm002.contig1	ExonAligner	CDS	1013366	1013421	.	-	0	gene_id "AC004775.4-007"; transcript_id "AC004775.4-007"; exon_number 5;
ENm002.contig1	ExonAligner	CDS	1041903	1042837	.	-	2	gene_id "AC004500.1-001"; transcript_id "AC004500.1-001"; exon_number 1;
ENm002.contig1	ExonAligner	CDS	1044060	1044456	.	-	0	gene_id "AC004500.1-001"; transcript_id "AC004500.1-001"; exon_number 2;
ENm002.contig1	ExonAligner	CDS	1046709	1046862	.	+	0	gene_id "AC004500.2-001"; transcript_id "AC004500.2-001"; exon_number 1;
ENm002.contig1	ExonAligner	CDS	1047493	1047590	.	+	2	gene_id "AC004500.2-001"; transcript_id "AC004500.2-001"; exon_number 2;
ENm002.contig1	ExonAligner	CDS	1046709	1046862	.	+	0	gene_id "AC004500.2-002"; transcript_id "AC004500.2-002"; exon_number 1;
ENm002.contig1	ExonAligner	CDS	1047493	1047590	.	+	2	gene_id "AC004500.2-002"; transcript_id "AC004500.2-002"; exon_number 2;
ENm002.contig1	ExonAligner	CDS	1046709	1046862	.	+	0	gene_id "AC004500.2-005"; transcript_id "AC004500.2-005"; exon_number 1;
ENm002.contig1	ExonAligner	CDS	1047493	1047590	.	+	2	gene_id "AC004500.2-005"; transcript_id "AC004500.2-005"; exon_number 2;
ENm002.contig1	ExonAligner	CDS	1053393	1053449	.	+	0	gene_id "AC004500.3-001"; transcript_id "AC004500.3-001"; exon_number 1;
ENm002.contig1	ExonAligner	CDS	1053653	1053792	.	+	0	gene_id "AC004500.3-001"; transcript_id "AC004500.3-001"; exon_number 2;
ENm002.contig1	ExonAligner	CDS	1054098	1054134	.	+	1	gene_id "AC004500.3-001"; transcript_id "AC004500.3-001"; exon_number 3;
ENm002.contig1	ExonAligner	CDS	945263	945453	.	+	0	gene_id "AC004775.2-006"; transcript_id "AC004775.2-006"; exon_number 2;
ENm002.contig1	ExonAligner	CDS	945010	945142	.	+	1	gene_id "AC004775.2-006"; transcript_id "AC004775.2-006"; exon_number 3;
ENm002.contig1	ExonAligner	CDS	944650	944818	.	+	2	gene_id "AC004775.2-006"; transcript_id "AC004775.2-006"; exon_number 4;
ENm002.contig1	ExonAligner	CDS	944314	944410	.	+	0	gene_id "AC004775.2-006"; transcript_id "AC004775.2-006"; exon_number 5;
ENm002.contig1	ExonAligner	CDS	943604	943765	.	+	0	gene_id "AC004775.2-006"; transcript_id "AC004775.2-006"; exon_number 6;
ENm002.contig1	ExonAligner	CDS	942365	942545	.	+	1	gene_id "AC004775.2-006"; transcript_id "AC004775.2-006"; exon_number 7;
ENm002.contig1	ExonAligner	CDS	941787	941982	.	+	2	gene_id "AC004775.2-006"; transcript_id "AC004775.2-006"; exon_number 8;
ENm002.contig1	ExonAligner	CDS	941069	941189	.	+	0	gene_id "AC004775.2-006"; transcript_id "AC004775.2-006"; exon_number 9;
ENm002.contig1	ExonAligner	CDS	947616	947658	.	+	1	gene_id "AC004775.2-005"; transcript_id "AC004775.2-005"; exon_number 1;
ENm002.contig1	ExonAligner	CDS	945263	945453	.	+	0	gene_id "AC004775.2-005"; transcript_id "AC004775.2-005"; exon_number 2;
ENm002.contig1	ExonAligner	CDS	945010	945142	.	+	1	gene_id "AC004775.2-005"; transcript_id "AC004775.2-005"; exon_number 3;
ENm002.contig1	ExonAligner	CDS	944650	944818	.	+	2	gene_id "AC004775.2-005"; transcript_id "AC004775.2-005"; exon_number 4;
ENm002.contig1	ExonAligner	CDS	944314	944410	.	+	0	gene_id "AC004775.2-005"; transcript_id "AC004775.2-005"; exon_number 5;
ENm002.contig1	ExonAligner	CDS	943604	943765	.	+	0	gene_id "AC004775.2-005"; transcript_id "AC004775.2-005"; exon_number 6;
ENm002.contig1	ExonAligner	CDS	942365	942545	.	+	1	gene_id "AC004775.2-005"; transcript_id "AC004775.2-005"; exon_number 7;
ENm002.contig1	ExonAligner	CDS	941787	941982	.	+	2	gene_id "AC004775.2-005"; transcript_id "AC004775.2-005"; exon_number 8;
ENm002.contig1	ExonAligner	CDS	941069	941189	.	+	0	gene_id "AC004775.2-005"; transcript_id "AC004775.2-005"; exon_number 9;
ENm002.contig1	ExonAligner	CDS	947598	947640	.	+	1	gene_id "AC004775.2-007"; transcript_id "AC004775.2-007"; exon_number 1;
ENm002.contig1	ExonAligner	CDS	945245	945435	.	+	0	gene_id "AC004775.2-007"; transcript_id "AC004775.2-007"; exon_number 2;
ENm002.contig1	ExonAligner	CDS	944992	945124	.	+	1	gene_id "AC004775.2-007"; transcript_id "AC004775.2-007"; exon_number 3;
ENm002.contig1	ExonAligner	CDS	944632	944800	.	+	2	gene_id "AC004775.2-007"; transcript_id "AC004775.2-007"; exon_number 4;
ENm002.contig1	ExonAligner	CDS	944296	944392	.	+	0	gene_id "AC004775.2-007"; transcript_id "AC004775.2-007"; exon_number 5;
ENm002.contig1	ExonAligner	CDS	943586	943747	.	+	0	gene_id "AC004775.2-007"; transcript_id "AC004775.2-007"; exon_number 6;
ENm002.contig1	ExonAligner	CDS	942341	942527	.	+	1	gene_id "AC004775.2-007"; transcript_id "AC004775.2-007"; exon_number 7;
ENm002.contig1	ExonAligner	CDS	941769	941964	.	+	2	gene_id "AC004775.2-007"; transcript_id "AC004775.2-007"; exon_number 8;
ENm002.contig1	ExonAligner	CDS	941051	941171	.	+	0	gene_id "AC004775.2-007"; transcript_id "AC004775.2-007"; exon_number 9;
ENm002.contig1	ExonAligner	CDS	945245	945435	.	+	0	gene_id "AC004775.2-003"; transcript_id "AC004775.2-003"; exon_number 2;
ENm002.contig1	ExonAligner	CDS	944992	945124	.	+	1	gene_id "AC004775.2-003"; transcript_id "AC004775.2-003"; exon_number 3;
ENm002.contig1	ExonAligner	CDS	944632	944800	.	+	2	gene_id "AC004775.2-003"; transcript_id "AC004775.2-003"; exon_number 4;
ENm002.contig1	ExonAligner	CDS	944296	944392	.	+	0	gene_id "AC004775.2-003"; transcript_id "AC004775.2-003"; exon_number 5;
ENm002.contig1	ExonAligner	CDS	943586	943747	.	+	0	gene_id "AC004775.2-003"; transcript_id "AC004775.2-003"; exon_number 6;
ENm002.contig1	ExonAligner	CDS	942341	942527	.	+	1	gene_id "AC004775.2-003"; transcript_id "AC004775.2-003"; exon_number 7;
ENm002.contig1	ExonAligner	CDS	941769	941964	.	+	2	gene_id "AC004775.2-003"; transcript_id "AC004775.2-003"; exon_number 8;
ENm002.contig1	ExonAligner	CDS	941051	941171	.	+	0	gene_id "AC004775.2-003"; transcript_id "AC004775.2-003"; exon_number 9;
ENm002.contig1	ExonAligner	CDS	945245	945435	.	+	0	gene_id "AC004775.2-004"; transcript_id "AC004775.2-004"; exon_number 2;
ENm002.contig1	ExonAligner	CDS	944992	945124	.	+	1	gene_id "AC004775.2-004"; transcript_id "AC004775.2-004"; exon_number 3;
ENm002.contig1	ExonAligner	CDS	944632	944800	.	+	2	gene_id "AC004775.2-004"; transcript_id "AC004775.2-004"; exon_number 4;
ENm002.contig1	ExonAligner	CDS	944296	944392	.	+	0	gene_id "AC004775.2-004"; transcript_id "AC004775.2-004"; exon_number 5;
ENm002.contig1	ExonAligner	CDS	943586	943747	.	+	0	gene_id "AC004775.2-004"; transcript_id "AC004775.2-004"; exon_number 6;
ENm002.contig1	ExonAligner	CDS	942341	942527	.	+	1	gene_id "AC004775.2-004"; transcript_id "AC004775.2-004"; exon_number 7;
ENm002.contig1	ExonAligner	CDS	941769	941964	.	+	2	gene_id "AC004775.2-004"; transcript_id "AC004775.2-004"; exon_number 8;
ENm002.contig1	ExonAligner	CDS	941051	941171	.	+	0	gene_id "AC004775.2-004"; transcript_id "AC004775.2-004"; exon_number 9;
ENm003.contig1	ExonAligner	CDS	307800	307881	.	-	2	gene_id "AP006216.1-002"; transcript_id "AP006216.1-002"; exon_number 2;
ENm003.contig1	ExonAligner	CDS	308102	308286	.	-	1	gene_id "AP006216.1-002"; transcript_id "AP006216.1-002"; exon_number 3;
ENm003.contig1	ExonAligner	CDS	308593	308731	.	-	2	gene_id "AP006216.1-002"; transcript_id "AP006216.1-002"; exon_number 4;
ENm003.contig1	ExonAligner	CDS	309052	309157	.	-	0	gene_id "AP006216.1-002"; transcript_id "AP006216.1-002"; exon_number 5;
ENm003.contig1	ExonAligner	CDS	311233	311456	.	-	2	gene_id "AP006216.1-002"; transcript_id "AP006216.1-002"; exon_number 6;
ENm003.contig1	ExonAligner	CDS	312738	313049	.	-	2	gene_id "AP006216.1-002"; transcript_id "AP006216.1-002"; exon_number 7;
ENm003.contig1	ExonAligner	CDS	316183	316261	.	-	0	gene_id "AP006216.1-002"; transcript_id "AP006216.1-002"; exon_number 8;
ENm003.contig1	ExonAligner	CDS	319981	320074	.	-	1	gene_id "AP006216.1-002"; transcript_id "AP006216.1-002"; exon_number 9;
ENm003.contig1	ExonAligner	CDS	321563	321705	.	-	0	gene_id "AP006216.1-002"; transcript_id "AP006216.1-002"; exon_number 10;
ENm003.contig1	ExonAligner	CDS	307800	307881	.	-	2	gene_id "AP006216.1-001"; transcript_id "AP006216.1-001"; exon_number 2;
ENm003.contig1	ExonAligner	CDS	308102	308286	.	-	1	gene_id "AP006216.1-001"; transcript_id "AP006216.1-001"; exon_number 3;
ENm003.contig1	ExonAligner	CDS	308593	308731	.	-	2	gene_id "AP006216.1-001"; transcript_id "AP006216.1-001"; exon_number 4;
ENm003.contig1	ExonAligner	CDS	309052	309157	.	-	0	gene_id "AP006216.1-001"; transcript_id "AP006216.1-001"; exon_number 5;
ENm003.contig1	ExonAligner	CDS	311233	311456	.	-	2	gene_id "AP006216.1-001"; transcript_id "AP006216.1-001"; exon_number 6;
ENm003.contig1	ExonAligner	CDS	312444	313169	.	-	2	gene_id "AP006216.1-001"; transcript_id "AP006216.1-001"; exon_number 7;
ENm003.contig1	ExonAligner	CDS	316183	316261	.	-	0	gene_id "AP006216.1-001"; transcript_id "AP006216.1-001"; exon_number 8;
ENm003.contig1	ExonAligner	CDS	319981	320074	.	-	1	gene_id "AP006216.1-001"; transcript_id "AP006216.1-001"; exon_number 9;
ENm003.contig1	ExonAligner	CDS	321563	321705	.	-	0	gene_id "AP006216.1-001"; transcript_id "AP006216.1-001"; exon_number 10;
ENm003.contig1	ExonAligner	CDS	307800	307881	.	-	0	gene_id "AP006216.1-003"; transcript_id "AP006216.1-003"; exon_number 2;
ENm003.contig1	ExonAligner	CDS	308102	308276	.	-	1	gene_id "AP006216.1-003"; transcript_id "AP006216.1-003"; exon_number 3;
ENm003.contig1	ExonAligner	CDS	312441	312724	.	-	1	gene_id "AP006216.1-003"; transcript_id "AP006216.1-003"; exon_number 4;
ENm003.contig1	ExonAligner	CDS	327147	327284	.	-	0	gene_id "AP006216.3-001"; transcript_id "AP006216.3-001"; exon_number 1;
ENm003.contig1	ExonAligner	CDS	328032	328097	.	-	0	gene_id "AP006216.3-001"; transcript_id "AP006216.3-001"; exon_number 2;
ENm003.contig1	ExonAligner	CDS	329625	329711	.	-	0	gene_id "AP006216.3-001"; transcript_id "AP006216.3-001"; exon_number 3;
ENm003.contig1	ExonAligner	CDS	330358	330468	.	-	0	gene_id "AP006216.3-001"; transcript_id "AP006216.3-001"; exon_number 4;
ENm003.contig1	ExonAligner	CDS	330934	331023	.	-	0	gene_id "AP006216.3-001"; transcript_id "AP006216.3-001"; exon_number 5;
ENm003.contig1	ExonAligner	CDS	331715	331779	.	-	2	gene_id "AP006216.3-001"; transcript_id "AP006216.3-001"; exon_number 6;
ENm003.contig1	ExonAligner	CDS	332174	332234	.	-	0	gene_id "AP006216.3-001"; transcript_id "AP006216.3-001"; exon_number 7;
ENm003.contig1	ExonAligner	CDS	332406	332447	.	-	0	gene_id "AP006216.3-001"; transcript_id "AP006216.3-001"; exon_number 8;
ENm003.contig1	ExonAligner	CDS	332794	332916	.	-	0	gene_id "AP006216.3-001"; transcript_id "AP006216.3-001"; exon_number 9;
ENm003.contig1	ExonAligner	CDS	336744	336830	.	-	0	gene_id "AP006216.3-001"; transcript_id "AP006216.3-001"; exon_number 10;
ENm003.contig1	ExonAligner	CDS	337417	337487	.	-	2	gene_id "AP006216.3-001"; transcript_id "AP006216.3-001"; exon_number 11;
ENm003.contig1	ExonAligner	CDS	337867	337957	.	-	0	gene_id "AP006216.3-001"; transcript_id "AP006216.3-001"; exon_number 12;
ENm003.contig1	ExonAligner	CDS	338357	338518	.	-	0	gene_id "AP006216.3-001"; transcript_id "AP006216.3-001"; exon_number 13;
ENm003.contig1	ExonAligner	CDS	338640	338810	.	-	0	gene_id "AP006216.3-001"; transcript_id "AP006216.3-001"; exon_number 14;
ENm003.contig1	ExonAligner	CDS	327148	327284	.	-	2	gene_id "AP006216.3-003"; transcript_id "AP006216.3-003"; exon_number 1;
ENm003.contig1	ExonAligner	CDS	328032	328097	.	-	2	gene_id "AP006216.3-003"; transcript_id "AP006216.3-003"; exon_number 2;
ENm003.contig1	ExonAligner	CDS	329625	329711	.	-	2	gene_id "AP006216.3-003"; transcript_id "AP006216.3-003"; exon_number 3;
ENm003.contig1	ExonAligner	CDS	330358	330468	.	-	2	gene_id "AP006216.3-003"; transcript_id "AP006216.3-003"; exon_number 4;
ENm003.contig1	ExonAligner	CDS	330934	331023	.	-	2	gene_id "AP006216.3-003"; transcript_id "AP006216.3-003"; exon_number 5;
ENm003.contig1	ExonAligner	CDS	331715	331779	.	-	1	gene_id "AP006216.3-003"; transcript_id "AP006216.3-003"; exon_number 6;
ENm003.contig1	ExonAligner	CDS	332174	332234	.	-	2	gene_id "AP006216.3-003"; transcript_id "AP006216.3-003"; exon_number 7;
ENm003.contig1	ExonAligner	CDS	332794	332916	.	-	2	gene_id "AP006216.3-003"; transcript_id "AP006216.3-003"; exon_number 8;
ENm003.contig1	ExonAligner	CDS	336744	336830	.	-	2	gene_id "AP006216.3-003"; transcript_id "AP006216.3-003"; exon_number 9;
ENm003.contig1	ExonAligner	CDS	337417	337487	.	-	1	gene_id "AP006216.3-003"; transcript_id "AP006216.3-003"; exon_number 10;
ENm003.contig1	ExonAligner	CDS	337867	337957	.	-	2	gene_id "AP006216.3-003"; transcript_id "AP006216.3-003"; exon_number 11;
ENm003.contig1	ExonAligner	CDS	338640	338790	.	-	2	gene_id "AP006216.3-003"; transcript_id "AP006216.3-003"; exon_number 12;
ENm003.contig1	ExonAligner	CDS	327149	327284	.	-	1	gene_id "AP006216.3-002"; transcript_id "AP006216.3-002"; exon_number 1;
ENm003.contig1	ExonAligner	CDS	328032	328097	.	-	1	gene_id "AP006216.3-002"; transcript_id "AP006216.3-002"; exon_number 2;
ENm003.contig1	ExonAligner	CDS	330358	330468	.	-	1	gene_id "AP006216.3-002"; transcript_id "AP006216.3-002"; exon_number 3;
ENm003.contig1	ExonAligner	CDS	330934	331023	.	-	1	gene_id "AP006216.3-002"; transcript_id "AP006216.3-002"; exon_number 4;
ENm003.contig1	ExonAligner	CDS	331715	331779	.	-	0	gene_id "AP006216.3-002"; transcript_id "AP006216.3-002"; exon_number 5;
ENm003.contig1	ExonAligner	CDS	332174	332234	.	-	1	gene_id "AP006216.3-002"; transcript_id "AP006216.3-002"; exon_number 6;
ENm003.contig1	ExonAligner	CDS	332406	332447	.	-	1	gene_id "AP006216.3-002"; transcript_id "AP006216.3-002"; exon_number 7;
ENm003.contig1	ExonAligner	CDS	332794	332916	.	-	1	gene_id "AP006216.3-002"; transcript_id "AP006216.3-002"; exon_number 8;
ENm003.contig1	ExonAligner	CDS	336744	336830	.	-	1	gene_id "AP006216.3-002"; transcript_id "AP006216.3-002"; exon_number 9;
ENm003.contig1	ExonAligner	CDS	337417	337487	.	-	0	gene_id "AP006216.3-002"; transcript_id "AP006216.3-002"; exon_number 10;
ENm003.contig1	ExonAligner	CDS	337867	337957	.	-	1	gene_id "AP006216.3-002"; transcript_id "AP006216.3-002"; exon_number 11;
ENm003.contig1	ExonAligner	CDS	338357	338518	.	-	1	gene_id "AP006216.3-002"; transcript_id "AP006216.3-002"; exon_number 12;
ENm003.contig1	ExonAligner	CDS	338640	338809	.	-	1	gene_id "AP006216.3-002"; transcript_id "AP006216.3-002"; exon_number 13;
ENm003.contig1	ExonAligner	CDS	340806	341760	.	-	1	gene_id "AP006216.4-001"; transcript_id "AP006216.4-001"; exon_number 1;
ENm003.contig1	ExonAligner	CDS	342242	342341	.	-	2	gene_id "AP006216.4-001"; transcript_id "AP006216.4-001"; exon_number 2;
ENm003.contig1	ExonAligner	CDS	342431	342470	.	-	0	gene_id "AP006216.4-001"; transcript_id "AP006216.4-001"; exon_number 3;
ENm003.contig1	ExonAligner	CDS	341427	341760	.	-	1	gene_id "AP006216.4-002"; transcript_id "AP006216.4-002"; exon_number 1;
ENm003.contig1	ExonAligner	CDS	342242	342341	.	-	2	gene_id "AP006216.4-002"; transcript_id "AP006216.4-002"; exon_number 2;
ENm003.contig1	ExonAligner	CDS	342431	342470	.	-	0	gene_id "AP006216.4-002"; transcript_id "AP006216.4-002"; exon_number 3;
ENm003.contig1	ExonAligner	CDS	381928	382897	.	-	1	gene_id "AP006216.6-001"; transcript_id "AP006216.6-001"; exon_number 1;
ENm003.contig1	ExonAligner	CDS	383642	383768	.	-	2	gene_id "AP006216.6-001"; transcript_id "AP006216.6-001"; exon_number 2;
ENm003.contig1	ExonAligner	CDS	384113	384161	.	-	0	gene_id "AP006216.6-001"; transcript_id "AP006216.6-001"; exon_number 3;
ENm003.contig1	ExonAligner	CDS	388864	388987	.	+	2	gene_id "AP006216.7-003"; transcript_id "AP006216.7-003"; exon_number 2;
ENm003.contig1	ExonAligner	CDS	389503	389626	.	+	1	gene_id "AP006216.7-003"; transcript_id "AP006216.7-003"; exon_number 3;
ENm003.contig1	ExonAligner	CDS	388689	388743	.	+	0	gene_id "AP006216.7-002"; transcript_id "AP006216.7-002"; exon_number 1;
ENm003.contig1	ExonAligner	CDS	388864	388976	.	+	2	gene_id "AP006216.7-002"; transcript_id "AP006216.7-002"; exon_number 2;
ENm003.contig1	ExonAligner	CDS	388689	388743	.	+	0	gene_id "AP006216.7-001"; transcript_id "AP006216.7-001"; exon_number 1;
ENm003.contig1	ExonAligner	CDS	388864	388987	.	+	2	gene_id "AP006216.7-001"; transcript_id "AP006216.7-001"; exon_number 2;
ENm003.contig1	ExonAligner	CDS	389503	389626	.	+	1	gene_id "AP006216.7-001"; transcript_id "AP006216.7-001"; exon_number 3;
ENm003.contig1	ExonAligner	CDS	392102	392696	.	-	1	gene_id "AP006216.8-004"; transcript_id "AP006216.8-004"; exon_number 1;
ENm003.contig1	ExonAligner	CDS	393247	393400	.	-	2	gene_id "AP006216.8-004"; transcript_id "AP006216.8-004"; exon_number 2;
ENm003.contig1	ExonAligner	CDS	393592	393634	.	-	0	gene_id "AP006216.8-004"; transcript_id "AP006216.8-004"; exon_number 3;
ENm003.contig1	ExonAligner	CDS	392102	392696	.	-	1	gene_id "AP006216.8-003"; transcript_id "AP006216.8-003"; exon_number 1;
ENm003.contig1	ExonAligner	CDS	393247	393400	.	-	2	gene_id "AP006216.8-003"; transcript_id "AP006216.8-003"; exon_number 2;
ENm003.contig1	ExonAligner	CDS	393592	393634	.	-	0	gene_id "AP006216.8-003"; transcript_id "AP006216.8-003"; exon_number 3;
ENm003.contig1	ExonAligner	CDS	392102	392696	.	-	1	gene_id "AP006216.8-002"; transcript_id "AP006216.8-002"; exon_number 1;
ENm003.contig1	ExonAligner	CDS	393247	393400	.	-	2	gene_id "AP006216.8-002"; transcript_id "AP006216.8-002"; exon_number 2;
ENm003.contig1	ExonAligner	CDS	393592	393634	.	-	0	gene_id "AP006216.8-002"; transcript_id "AP006216.8-002"; exon_number 3;
ENm003.contig1	ExonAligner	CDS	392102	392696	.	-	1	gene_id "AP006216.8-001"; transcript_id "AP006216.8-001"; exon_number 1;
ENm003.contig1	ExonAligner	CDS	393247	393400	.	-	2	gene_id "AP006216.8-001"; transcript_id "AP006216.8-001"; exon_number 2;
ENm003.contig1	ExonAligner	CDS	393592	393634	.	-	0	gene_id "AP006216.8-001"; transcript_id "AP006216.8-001"; exon_number 3;
ENm003.contig1	ExonAligner	CDS	398975	399132	.	-	2	gene_id "AP006216.9-004"; transcript_id "AP006216.9-004"; exon_number 1;
ENm003.contig1	ExonAligner	CDS	400013	400145	.	-	0	gene_id "AP006216.9-004"; transcript_id "AP006216.9-004"; exon_number 2;
ENm003.contig1	ExonAligner	CDS	401092	401255	.	-	2	gene_id "AP006216.9-004"; transcript_id "AP006216.9-004"; exon_number 3;
ENm003.contig1	ExonAligner	CDS	414305	415017	.	-	1	gene_id "AP006216.9-004"; transcript_id "AP006216.9-004"; exon_number 4;
ENm003.contig1	ExonAligner	CDS	415822	416155	.	-	2	gene_id "AP006216.9-004"; transcript_id "AP006216.9-004"; exon_number 5;
ENm003.contig1	ExonAligner	CDS	417700	417779	.	-	1	gene_id "AP006216.9-004"; transcript_id "AP006216.9-004"; exon_number 6;
ENm003.contig1	ExonAligner	CDS	418049	418168	.	-	1	gene_id "AP006216.9-004"; transcript_id "AP006216.9-004"; exon_number 7;
ENm003.contig1	ExonAligner	CDS	418933	419083	.	-	2	gene_id "AP006216.9-004"; transcript_id "AP006216.9-004"; exon_number 8;
ENm003.contig1	ExonAligner	CDS	417740	417782	.	-	0	gene_id "AP006216.9-009"; transcript_id "AP006216.9-009"; exon_number 1;
ENm003.contig1	ExonAligner	CDS	418049	418168	.	-	0	gene_id "AP006216.9-009"; transcript_id "AP006216.9-009"; exon_number 2;
ENm003.contig1	ExonAligner	CDS	418933	419083	.	-	1	gene_id "AP006216.9-009"; transcript_id "AP006216.9-009"; exon_number 3;
ENm003.contig1	ExonAligner	CDS	425635	425705	.	-	0	gene_id "AP006216.9-009"; transcript_id "AP006216.9-009"; exon_number 4;
ENm003.contig1	ExonAligner	CDS	428777	428932	.	-	0	gene_id "AP006216.9-009"; transcript_id "AP006216.9-009"; exon_number 5;
ENm003.contig1	ExonAligner	CDS	429204	429357	.	-	1	gene_id "AP006216.9-009"; transcript_id "AP006216.9-009"; exon_number 6;
ENm003.contig1	ExonAligner	CDS	430769	430878	.	-	0	gene_id "AP006216.9-009"; transcript_id "AP006216.9-009"; exon_number 7;
ENm003.contig1	ExonAligner	CDS	431008	431079	.	-	0	gene_id "AP006216.9-009"; transcript_id "AP006216.9-009"; exon_number 8;
ENm003.contig1	ExonAligner	CDS	431883	431993	.	-	0	gene_id "AP006216.9-009"; transcript_id "AP006216.9-009"; exon_number 9;
ENm003.contig1	ExonAligner	CDS	432726	432844	.	-	2	gene_id "AP006216.9-009"; transcript_id "AP006216.9-009"; exon_number 10;
ENm003.contig1	ExonAligner	CDS	449495	449618	.	-	0	gene_id "AP006216.9-009"; transcript_id "AP006216.9-009"; exon_number 11;
ENm003.contig1	ExonAligner	CDS	425632	425705	.	-	2	gene_id "AP006216.9-003"; transcript_id "AP006216.9-003"; exon_number 1;
ENm003.contig1	ExonAligner	CDS	428777	428932	.	-	2	gene_id "AP006216.9-003"; transcript_id "AP006216.9-003"; exon_number 2;
ENm003.contig1	ExonAligner	CDS	429204	429357	.	-	0	gene_id "AP006216.9-003"; transcript_id "AP006216.9-003"; exon_number 3;
ENm003.contig1	ExonAligner	CDS	430769	430878	.	-	2	gene_id "AP006216.9-003"; transcript_id "AP006216.9-003"; exon_number 4;
ENm003.contig1	ExonAligner	CDS	431005	431082	.	-	2	gene_id "AP006216.9-003"; transcript_id "AP006216.9-003"; exon_number 5;
ENm003.contig1	ExonAligner	CDS	431507	431650	.	-	2	gene_id "AP006216.9-003"; transcript_id "AP006216.9-003"; exon_number 6;
ENm003.contig1	ExonAligner	CDS	431883	431993	.	-	2	gene_id "AP006216.9-003"; transcript_id "AP006216.9-003"; exon_number 7;
ENm003.contig1	ExonAligner	CDS	432726	432844	.	-	1	gene_id "AP006216.9-003"; transcript_id "AP006216.9-003"; exon_number 8;
ENm003.contig1	ExonAligner	CDS	449495	449618	.	-	2	gene_id "AP006216.9-003"; transcript_id "AP006216.9-003"; exon_number 9;
ENm003.contig1	ExonAligner	CDS	450156	450280	.	-	1	gene_id "AP006216.9-003"; transcript_id "AP006216.9-003"; exon_number 10;
ENm003.contig1	ExonAligner	CDS	475214	475375	.	-	1	gene_id "AP006216.9-003"; transcript_id "AP006216.9-003"; exon_number 11;
ENm003.contig1	ExonAligner	CDS	511491	511554	.	-	2	gene_id "AP006216.9-003"; transcript_id "AP006216.9-003"; exon_number 12;
ENm003.contig1	ExonAligner	CDS	514734	514830	.	-	2	gene_id "AP006216.9-003"; transcript_id "AP006216.9-003"; exon_number 13;
ENm004.contig1	ExonAligner	CDS	22834	23078	.	-	2	gene_id "RP11-247I13.2-001"; transcript_id "RP11-247I13.2-001"; exon_number 1;
ENm004.contig1	ExonAligner	CDS	23661	23825	.	-	2	gene_id "RP11-247I13.2-001"; transcript_id "RP11-247I13.2-001"; exon_number 2;
ENm004.contig1	ExonAligner	CDS	24082	24420	.	-	2	gene_id "RP11-247I13.2-001"; transcript_id "RP11-247I13.2-001"; exon_number 3;
ENm004.contig1	ExonAligner	CDS	25562	25694	.	-	0	gene_id "RP11-247I13.2-001"; transcript_id "RP11-247I13.2-001"; exon_number 4;
ENm004.contig1	ExonAligner	CDS	27190	27274	.	-	1	gene_id "RP11-247I13.2-001"; transcript_id "RP11-247I13.2-001"; exon_number 5;
ENm004.contig1	ExonAligner	CDS	29362	29498	.	-	0	gene_id "RP11-247I13.2-001"; transcript_id "RP11-247I13.2-001"; exon_number 6;
ENm004.contig1	ExonAligner	CDS	29832	29908	.	-	2	gene_id "RP11-247I13.2-001"; transcript_id "RP11-247I13.2-001"; exon_number 7;
ENm004.contig1	ExonAligner	CDS	31467	31644	.	-	0	gene_id "RP11-247I13.2-001"; transcript_id "RP11-247I13.2-001"; exon_number 8;
ENm004.contig1	ExonAligner	CDS	32111	32176	.	-	0	gene_id "RP11-247I13.2-001"; transcript_id "RP11-247I13.2-001"; exon_number 9;
ENm004.contig1	ExonAligner	CDS	35091	35287	.	-	2	gene_id "RP11-247I13.2-001"; transcript_id "RP11-247I13.2-001"; exon_number 10;
ENm004.contig1	ExonAligner	CDS	35970	36143	.	-	2	gene_id "RP11-247I13.2-001"; transcript_id "RP11-247I13.2-001"; exon_number 11;
ENm004.contig1	ExonAligner	CDS	36354	36489	.	-	0	gene_id "RP11-247I13.2-001"; transcript_id "RP11-247I13.2-001"; exon_number 12;
ENm004.contig1	ExonAligner	CDS	42158	42333	.	-	2	gene_id "RP11-247I13.2-001"; transcript_id "RP11-247I13.2-001"; exon_number 13;
ENm004.contig1	ExonAligner	CDS	48787	48914	.	-	1	gene_id "RP11-247I13.2-001"; transcript_id "RP11-247I13.2-001"; exon_number 14;
ENm004.contig1	ExonAligner	CDS	52605	52678	.	-	0	gene_id "RP11-247I13.2-001"; transcript_id "RP11-247I13.2-001"; exon_number 15;
ENm004.contig1	ExonAligner	CDS	65568	65663	.	-	0	gene_id "RP11-247I13.2-001"; transcript_id "RP11-247I13.2-001"; exon_number 16;
ENm004.contig1	ExonAligner	CDS	22834	23078	.	-	2	gene_id "RP11-247I13.2-003"; transcript_id "RP11-247I13.2-003"; exon_number 1;
ENm004.contig1	ExonAligner	CDS	23661	23825	.	-	2	gene_id "RP11-247I13.2-003"; transcript_id "RP11-247I13.2-003"; exon_number 2;
ENm004.contig1	ExonAligner	CDS	24082	24420	.	-	2	gene_id "RP11-247I13.2-003"; transcript_id "RP11-247I13.2-003"; exon_number 3;
ENm004.contig1	ExonAligner	CDS	25562	25694	.	-	0	gene_id "RP11-247I13.2-003"; transcript_id "RP11-247I13.2-003"; exon_number 4;
ENm004.contig1	ExonAligner	CDS	27190	27274	.	-	1	gene_id "RP11-247I13.2-003"; transcript_id "RP11-247I13.2-003"; exon_number 5;
ENm004.contig1	ExonAligner	CDS	29362	29495	.	-	0	gene_id "RP11-247I13.2-003"; transcript_id "RP11-247I13.2-003"; exon_number 6;
ENm004.contig1	ExonAligner	CDS	29832	29908	.	-	2	gene_id "RP11-247I13.2-003"; transcript_id "RP11-247I13.2-003"; exon_number 7;
ENm004.contig1	ExonAligner	CDS	31467	31644	.	-	0	gene_id "RP11-247I13.2-003"; transcript_id "RP11-247I13.2-003"; exon_number 8;
ENm004.contig1	ExonAligner	CDS	32111	32176	.	-	0	gene_id "RP11-247I13.2-003"; transcript_id "RP11-247I13.2-003"; exon_number 9;
ENm004.contig1	ExonAligner	CDS	35055	35287	.	-	2	gene_id "RP11-247I13.2-003"; transcript_id "RP11-247I13.2-003"; exon_number 10;
ENm004.contig1	ExonAligner	CDS	35970	36143	.	-	2	gene_id "RP11-247I13.2-003"; transcript_id "RP11-247I13.2-003"; exon_number 11;
ENm004.contig1	ExonAligner	CDS	36354	36489	.	-	0	gene_id "RP11-247I13.2-003"; transcript_id "RP11-247I13.2-003"; exon_number 12;
ENm004.contig1	ExonAligner	CDS	42158	42333	.	-	2	gene_id "RP11-247I13.2-003"; transcript_id "RP11-247I13.2-003"; exon_number 13;
ENm004.contig1	ExonAligner	CDS	46380	46581	.	-	0	gene_id "RP11-247I13.2-003"; transcript_id "RP11-247I13.2-003"; exon_number 14;
ENm004.contig1	ExonAligner	CDS	46861	47147	.	-	2	gene_id "RP11-247I13.2-003"; transcript_id "RP11-247I13.2-003"; exon_number 15;
ENm004.contig1	ExonAligner	CDS	48787	48914	.	-	1	gene_id "RP11-247I13.2-003"; transcript_id "RP11-247I13.2-003"; exon_number 16;
ENm004.contig1	ExonAligner	CDS	52605	52678	.	-	0	gene_id "RP11-247I13.2-003"; transcript_id "RP11-247I13.2-003"; exon_number 17;
ENm004.contig1	ExonAligner	CDS	65568	65663	.	-	0	gene_id "RP11-247I13.2-003"; transcript_id "RP11-247I13.2-003"; exon_number 18;
ENm004.contig1	ExonAligner	CDS	22834	23078	.	-	2	gene_id "RP11-247I13.2-002"; transcript_id "RP11-247I13.2-002"; exon_number 1;
ENm004.contig1	ExonAligner	CDS	23661	23825	.	-	2	gene_id "RP11-247I13.2-002"; transcript_id "RP11-247I13.2-002"; exon_number 2;
ENm004.contig1	ExonAligner	CDS	24082	24420	.	-	2	gene_id "RP11-247I13.2-002"; transcript_id "RP11-247I13.2-002"; exon_number 3;
ENm004.contig1	ExonAligner	CDS	25562	25694	.	-	0	gene_id "RP11-247I13.2-002"; transcript_id "RP11-247I13.2-002"; exon_number 4;
ENm004.contig1	ExonAligner	CDS	27190	27274	.	-	1	gene_id "RP11-247I13.2-002"; transcript_id "RP11-247I13.2-002"; exon_number 5;
ENm004.contig1	ExonAligner	CDS	29362	29495	.	-	0	gene_id "RP11-247I13.2-002"; transcript_id "RP11-247I13.2-002"; exon_number 6;
ENm004.contig1	ExonAligner	CDS	29832	29908	.	-	2	gene_id "RP11-247I13.2-002"; transcript_id "RP11-247I13.2-002"; exon_number 7;
ENm004.contig1	ExonAligner	CDS	31467	31644	.	-	0	gene_id "RP11-247I13.2-002"; transcript_id "RP11-247I13.2-002"; exon_number 8;
ENm004.contig1	ExonAligner	CDS	32111	32176	.	-	0	gene_id "RP11-247I13.2-002"; transcript_id "RP11-247I13.2-002"; exon_number 9;
ENm004.contig1	ExonAligner	CDS	35055	35287	.	-	2	gene_id "RP11-247I13.2-002"; transcript_id "RP11-247I13.2-002"; exon_number 10;
ENm004.contig1	ExonAligner	CDS	35970	36143	.	-	2	gene_id "RP11-247I13.2-002"; transcript_id "RP11-247I13.2-002"; exon_number 11;
ENm004.contig1	ExonAligner	CDS	36354	36489	.	-	0	gene_id "RP11-247I13.2-002"; transcript_id "RP11-247I13.2-002"; exon_number 12;
ENm004.contig1	ExonAligner	CDS	42158	42333	.	-	2	gene_id "RP11-247I13.2-002"; transcript_id "RP11-247I13.2-002"; exon_number 13;
ENm004.contig1	ExonAligner	CDS	46380	46581	.	-	0	gene_id "RP11-247I13.2-002"; transcript_id "RP11-247I13.2-002"; exon_number 14;
ENm004.contig1	ExonAligner	CDS	46861	47147	.	-	2	gene_id "RP11-247I13.2-002"; transcript_id "RP11-247I13.2-002"; exon_number 15;
ENm004.contig1	ExonAligner	CDS	48787	48914	.	-	1	gene_id "RP11-247I13.2-002"; transcript_id "RP11-247I13.2-002"; exon_number 16;
ENm004.contig1	ExonAligner	CDS	52605	52678	.	-	0	gene_id "RP11-247I13.2-002"; transcript_id "RP11-247I13.2-002"; exon_number 17;
ENm004.contig1	ExonAligner	CDS	65568	65663	.	-	0	gene_id "RP11-247I13.2-002"; transcript_id "RP11-247I13.2-002"; exon_number 18;
ENm004.contig1	ExonAligner	CDS	22834	23078	.	-	2	gene_id "RP11-247I13.2-005"; transcript_id "RP11-247I13.2-005"; exon_number 1;
ENm004.contig1	ExonAligner	CDS	23661	23825	.	-	2	gene_id "RP11-247I13.2-005"; transcript_id "RP11-247I13.2-005"; exon_number 2;
ENm004.contig1	ExonAligner	CDS	24082	24420	.	-	2	gene_id "RP11-247I13.2-005"; transcript_id "RP11-247I13.2-005"; exon_number 3;
ENm004.contig1	ExonAligner	CDS	25562	25694	.	-	0	gene_id "RP11-247I13.2-005"; transcript_id "RP11-247I13.2-005"; exon_number 4;
ENm004.contig1	ExonAligner	CDS	27190	27274	.	-	1	gene_id "RP11-247I13.2-005"; transcript_id "RP11-247I13.2-005"; exon_number 5;
ENm004.contig1	ExonAligner	CDS	29362	29495	.	-	0	gene_id "RP11-247I13.2-005"; transcript_id "RP11-247I13.2-005"; exon_number 6;
ENm004.contig1	ExonAligner	CDS	29832	29908	.	-	2	gene_id "RP11-247I13.2-005"; transcript_id "RP11-247I13.2-005"; exon_number 7;
ENm004.contig1	ExonAligner	CDS	31467	31644	.	-	0	gene_id "RP11-247I13.2-005"; transcript_id "RP11-247I13.2-005"; exon_number 8;
ENm004.contig1	ExonAligner	CDS	35055	35287	.	-	2	gene_id "RP11-247I13.2-005"; transcript_id "RP11-247I13.2-005"; exon_number 9;
ENm004.contig1	ExonAligner	CDS	35970	36143	.	-	2	gene_id "RP11-247I13.2-005"; transcript_id "RP11-247I13.2-005"; exon_number 10;
ENm004.contig1	ExonAligner	CDS	36354	36489	.	-	0	gene_id "RP11-247I13.2-005"; transcript_id "RP11-247I13.2-005"; exon_number 11;
ENm004.contig1	ExonAligner	CDS	42158	42333	.	-	2	gene_id "RP11-247I13.2-005"; transcript_id "RP11-247I13.2-005"; exon_number 12;
ENm004.contig1	ExonAligner	CDS	46380	46581	.	-	0	gene_id "RP11-247I13.2-005"; transcript_id "RP11-247I13.2-005"; exon_number 13;
ENm004.contig1	ExonAligner	CDS	46861	47147	.	-	2	gene_id "RP11-247I13.2-005"; transcript_id "RP11-247I13.2-005"; exon_number 14;
ENm004.contig1	ExonAligner	CDS	48787	48914	.	-	1	gene_id "RP11-247I13.2-005"; transcript_id "RP11-247I13.2-005"; exon_number 15;
ENm004.contig1	ExonAligner	CDS	52605	52678	.	-	0	gene_id "RP11-247I13.2-005"; transcript_id "RP11-247I13.2-005"; exon_number 16;
ENm004.contig1	ExonAligner	CDS	65568	65663	.	-	0	gene_id "RP11-247I13.2-005"; transcript_id "RP11-247I13.2-005"; exon_number 17;
ENm004.contig1	ExonAligner	CDS	46877	47147	.	-	2	gene_id "RP11-247I13.2-006"; transcript_id "RP11-247I13.2-006"; exon_number 1;
ENm004.contig1	ExonAligner	CDS	48787	48914	.	-	1	gene_id "RP11-247I13.2-006"; transcript_id "RP11-247I13.2-006"; exon_number 2;
ENm004.contig1	ExonAligner	CDS	52605	52678	.	-	0	gene_id "RP11-247I13.2-006"; transcript_id "RP11-247I13.2-006"; exon_number 3;
ENm004.contig1	ExonAligner	CDS	65568	65663	.	-	0	gene_id "RP11-247I13.2-006"; transcript_id "RP11-247I13.2-006"; exon_number 4;
ENm004.contig1	ExonAligner	CDS	73122	73218	.	+	0	gene_id "RP5-858B16.1-001"; transcript_id "RP5-858B16.1-001"; exon_number 1;
ENm004.contig1	ExonAligner	CDS	109404	109577	.	+	1	gene_id "RP5-858B16.1-001"; transcript_id "RP5-858B16.1-001"; exon_number 2;
ENm004.contig1	ExonAligner	CDS	110784	110855	.	+	1	gene_id "RP5-858B16.1-001"; transcript_id "RP5-858B16.1-001"; exon_number 3;
ENm004.contig1	ExonAligner	CDS	129631	129741	.	+	1	gene_id "RP5-858B16.1-001"; transcript_id "RP5-858B16.1-001"; exon_number 4;
ENm004.contig1	ExonAligner	CDS	131907	132001	.	+	1	gene_id "RP5-858B16.1-001"; transcript_id "RP5-858B16.1-001"; exon_number 5;
ENm004.contig1	ExonAligner	CDS	139360	139477	.	+	2	gene_id "RP5-858B16.1-001"; transcript_id "RP5-858B16.1-001"; exon_number 6;
ENm004.contig1	ExonAligner	CDS	141528	141624	.	+	1	gene_id "RP5-858B16.1-001"; transcript_id "RP5-858B16.1-001"; exon_number 7;
ENm004.contig1	ExonAligner	CDS	154084	154234	.	+	0	gene_id "RP5-858B16.1-001"; transcript_id "RP5-858B16.1-001"; exon_number 8;
ENm004.contig1	ExonAligner	CDS	156642	156797	.	+	2	gene_id "RP5-858B16.1-001"; transcript_id "RP5-858B16.1-001"; exon_number 9;
ENm004.contig1	ExonAligner	CDS	159101	159165	.	+	2	gene_id "RP5-858B16.1-001"; transcript_id "RP5-858B16.1-001"; exon_number 10;
ENm004.contig1	ExonAligner	CDS	162509	162600	.	+	0	gene_id "RP5-858B16.1-001"; transcript_id "RP5-858B16.1-001"; exon_number 11;
ENm004.contig1	ExonAligner	CDS	164138	164198	.	+	1	gene_id "RP5-858B16.1-001"; transcript_id "RP5-858B16.1-001"; exon_number 12;
ENm004.contig1	ExonAligner	CDS	168856	168980	.	+	0	gene_id "RP5-858B16.1-001"; transcript_id "RP5-858B16.1-001"; exon_number 13;
ENm004.contig1	ExonAligner	CDS	178070	178145	.	+	1	gene_id "RP5-858B16.1-001"; transcript_id "RP5-858B16.1-001"; exon_number 14;
ENm004.contig1	ExonAligner	CDS	178649	178821	.	+	0	gene_id "RP5-858B16.1-001"; transcript_id "RP5-858B16.1-001"; exon_number 15;
ENm004.contig1	ExonAligner	CDS	179557	179626	.	+	1	gene_id "RP5-858B16.1-001"; transcript_id "RP5-858B16.1-001"; exon_number 16;
ENm004.contig1	ExonAligner	CDS	180067	180159	.	+	0	gene_id "RP5-858B16.1-001"; transcript_id "RP5-858B16.1-001"; exon_number 17;
ENm004.contig1	ExonAligner	CDS	181186	181256	.	+	0	gene_id "RP5-858B16.1-001"; transcript_id "RP5-858B16.1-001"; exon_number 18;
ENm004.contig1	ExonAligner	CDS	182172	182268	.	+	1	gene_id "RP5-858B16.1-001"; transcript_id "RP5-858B16.1-001"; exon_number 19;
ENm004.contig1	ExonAligner	CDS	183570	183660	.	+	0	gene_id "RP5-858B16.1-001"; transcript_id "RP5-858B16.1-001"; exon_number 20;
ENm004.contig1	ExonAligner	CDS	184854	185008	.	+	2	gene_id "RP5-858B16.1-001"; transcript_id "RP5-858B16.1-001"; exon_number 21;
ENm004.contig1	ExonAligner	CDS	185389	185457	.	+	0	gene_id "RP5-858B16.1-001"; transcript_id "RP5-858B16.1-001"; exon_number 22;
ENm004.contig1	ExonAligner	CDS	187212	187286	.	+	0	gene_id "RP5-858B16.1-001"; transcript_id "RP5-858B16.1-001"; exon_number 23;
ENm004.contig1	ExonAligner	CDS	187407	187583	.	+	0	gene_id "RP5-858B16.1-001"; transcript_id "RP5-858B16.1-001"; exon_number 24;
ENm004.contig1	ExonAligner	CDS	187672	187916	.	+	0	gene_id "RP5-858B16.1-001"; transcript_id "RP5-858B16.1-001"; exon_number 25;
ENm004.contig1	ExonAligner	CDS	188746	188811	.	+	1	gene_id "RP5-858B16.1-001"; transcript_id "RP5-858B16.1-001"; exon_number 26;
ENm004.contig1	ExonAligner	CDS	188937	189159	.	+	1	gene_id "RP5-858B16.1-001"; transcript_id "RP5-858B16.1-001"; exon_number 27;
ENm004.contig1	ExonAligner	CDS	190315	190438	.	+	0	gene_id "RP5-858B16.1-001"; transcript_id "RP5-858B16.1-001"; exon_number 28;
ENm004.contig1	ExonAligner	CDS	190599	190671	.	+	2	gene_id "RP5-858B16.1-001"; transcript_id "RP5-858B16.1-001"; exon_number 29;
ENm004.contig1	ExonAligner	CDS	191333	191444	.	+	1	gene_id "RP5-858B16.1-001"; transcript_id "RP5-858B16.1-001"; exon_number 30;
ENm004.contig1	ExonAligner	CDS	191521	191628	.	+	0	gene_id "RP5-858B16.1-001"; transcript_id "RP5-858B16.1-001"; exon_number 31;
ENm004.contig1	ExonAligner	CDS	193170	193335	.	+	1	gene_id "RP5-858B16.2-007"; transcript_id "RP5-858B16.2-007"; exon_number 6;
ENm004.contig1	ExonAligner	CDS	191644	191693	.	+	0	gene_id "RP5-858B16.2-007"; transcript_id "RP5-858B16.2-007"; exon_number 7;
ENm004.contig1	ExonAligner	CDS	220869	221044	.	+	2	gene_id "RP5-858B16.2-001"; transcript_id "RP5-858B16.2-001"; exon_number 6;
ENm004.contig1	ExonAligner	CDS	209553	209632	.	+	1	gene_id "RP5-858B16.2-001"; transcript_id "RP5-858B16.2-001"; exon_number 7;
ENm004.contig1	ExonAligner	CDS	195296	195360	.	+	0	gene_id "RP5-858B16.2-001"; transcript_id "RP5-858B16.2-001"; exon_number 8;
ENm004.contig1	ExonAligner	CDS	220913	221088	.	+	0	gene_id "RP5-858B16.2-004"; transcript_id "RP5-858B16.2-004"; exon_number 6;
ENm004.contig1	ExonAligner	CDS	193170	193335	.	+	1	gene_id "RP5-858B16.2-006"; transcript_id "RP5-858B16.2-006"; exon_number 5;
ENm004.contig1	ExonAligner	CDS	191644	191693	.	+	0	gene_id "RP5-858B16.2-006"; transcript_id "RP5-858B16.2-006"; exon_number 6;
ENm004.contig1	ExonAligner	CDS	317471	317577	.	-	2	gene_id "RP4-694E4.2-003"; transcript_id "RP4-694E4.2-003"; exon_number 3;
ENm004.contig1	ExonAligner	CDS	318346	318511	.	-	0	gene_id "RP4-694E4.2-003"; transcript_id "RP4-694E4.2-003"; exon_number 4;
ENm004.contig1	ExonAligner	CDS	319091	319162	.	-	0	gene_id "RP4-694E4.2-003"; transcript_id "RP4-694E4.2-003"; exon_number 5;
ENm004.contig1	ExonAligner	CDS	321551	322201	.	-	2	gene_id "RP4-694E4.2-003"; transcript_id "RP4-694E4.2-003"; exon_number 6;
ENm004.contig1	ExonAligner	CDS	317471	317577	.	-	0	gene_id "RP4-694E4.2-001"; transcript_id "RP4-694E4.2-001"; exon_number 3;
ENm004.contig1	ExonAligner	CDS	318346	318511	.	-	1	gene_id "RP4-694E4.2-001"; transcript_id "RP4-694E4.2-001"; exon_number 4;
ENm004.contig1	ExonAligner	CDS	319091	319162	.	-	1	gene_id "RP4-694E4.2-001"; transcript_id "RP4-694E4.2-001"; exon_number 5;
ENm004.contig1	ExonAligner	CDS	321532	326758	.	-	2	gene_id "RP4-694E4.2-001"; transcript_id "RP4-694E4.2-001"; exon_number 6;
ENm004.contig1	ExonAligner	CDS	338063	338135	.	-	0	gene_id "RP4-694E4.2-001"; transcript_id "RP4-694E4.2-001"; exon_number 7;
ENm004.contig1	ExonAligner	CDS	369994	370440	.	-	0	gene_id "RP4-694E4.2-001"; transcript_id "RP4-694E4.2-001"; exon_number 8;
ENm004.contig1	ExonAligner	CDS	317471	317577	.	-	2	gene_id "RP4-694E4.2-004"; transcript_id "RP4-694E4.2-004"; exon_number 3;
ENm004.contig1	ExonAligner	CDS	318346	318508	.	-	2	gene_id "RP4-694E4.2-004"; transcript_id "RP4-694E4.2-004"; exon_number 4;
ENm004.contig1	ExonAligner	CDS	387637	387694	.	+	0	gene_id "LL22NC03-113A11.1-012"; transcript_id "LL22NC03-113A11.1-012"; exon_number 1;
ENm004.contig1	ExonAligner	CDS	391134	391212	.	+	2	gene_id "LL22NC03-113A11.1-012"; transcript_id "LL22NC03-113A11.1-012"; exon_number 2;
ENm004.contig1	ExonAligner	CDS	387637	387694	.	+	0	gene_id "LL22NC03-113A11.1-002"; transcript_id "LL22NC03-113A11.1-002"; exon_number 1;
ENm004.contig1	ExonAligner	CDS	391134	391221	.	+	2	gene_id "LL22NC03-113A11.1-002"; transcript_id "LL22NC03-113A11.1-002"; exon_number 2;
ENm004.contig1	ExonAligner	CDS	391964	392010	.	+	1	gene_id "LL22NC03-113A11.1-002"; transcript_id "LL22NC03-113A11.1-002"; exon_number 3;
ENm004.contig1	ExonAligner	CDS	393208	393293	.	+	2	gene_id "LL22NC03-113A11.1-002"; transcript_id "LL22NC03-113A11.1-002"; exon_number 4;
ENm004.contig1	ExonAligner	CDS	393954	394037	.	+	0	gene_id "LL22NC03-113A11.1-002"; transcript_id "LL22NC03-113A11.1-002"; exon_number 5;
ENm004.contig1	ExonAligner	CDS	395474	395523	.	+	0	gene_id "LL22NC03-113A11.1-002"; transcript_id "LL22NC03-113A11.1-002"; exon_number 6;
ENm004.contig1	ExonAligner	CDS	399306	399375	.	+	1	gene_id "LL22NC03-113A11.1-002"; transcript_id "LL22NC03-113A11.1-002"; exon_number 7;
ENm004.contig1	ExonAligner	CDS	406768	406840	.	+	0	gene_id "LL22NC03-113A11.1-002"; transcript_id "LL22NC03-113A11.1-002"; exon_number 8;
ENm004.contig1	ExonAligner	CDS	407639	407694	.	+	2	gene_id "LL22NC03-113A11.1-002"; transcript_id "LL22NC03-113A11.1-002"; exon_number 9;
ENm004.contig1	ExonAligner	CDS	411264	411333	.	+	0	gene_id "LL22NC03-113A11.1-002"; transcript_id "LL22NC03-113A11.1-002"; exon_number 10;
ENm004.contig1	ExonAligner	CDS	411649	411721	.	+	2	gene_id "LL22NC03-113A11.1-002"; transcript_id "LL22NC03-113A11.1-002"; exon_number 11;
ENm004.contig1	ExonAligner	CDS	420125	420228	.	+	1	gene_id "LL22NC03-113A11.1-002"; transcript_id "LL22NC03-113A11.1-002"; exon_number 12;
ENm004.contig1	ExonAligner	CDS	420489	420563	.	+	2	gene_id "LL22NC03-113A11.1-002"; transcript_id "LL22NC03-113A11.1-002"; exon_number 13;
ENm004.contig1	ExonAligner	CDS	422814	422942	.	+	2	gene_id "LL22NC03-113A11.1-002"; transcript_id "LL22NC03-113A11.1-002"; exon_number 14;
ENm004.contig1	ExonAligner	CDS	423813	423868	.	+	2	gene_id "LL22NC03-113A11.1-002"; transcript_id "LL22NC03-113A11.1-002"; exon_number 15;
ENm004.contig1	ExonAligner	CDS	424018	424085	.	+	0	gene_id "LL22NC03-113A11.1-002"; transcript_id "LL22NC03-113A11.1-002"; exon_number 16;
ENm004.contig1	ExonAligner	CDS	427924	427993	.	+	1	gene_id "LL22NC03-113A11.1-002"; transcript_id "LL22NC03-113A11.1-002"; exon_number 17;
ENm004.contig1	ExonAligner	CDS	430107	430137	.	+	0	gene_id "LL22NC03-113A11.1-002"; transcript_id "LL22NC03-113A11.1-002"; exon_number 18;
ENm004.contig1	ExonAligner	CDS	430666	430786	.	+	2	gene_id "LL22NC03-113A11.1-002"; transcript_id "LL22NC03-113A11.1-002"; exon_number 19;
ENm004.contig1	ExonAligner	CDS	433094	433314	.	+	1	gene_id "LL22NC03-113A11.1-002"; transcript_id "LL22NC03-113A11.1-002"; exon_number 20;
ENm004.contig1	ExonAligner	CDS	387637	387694	.	+	0	gene_id "LL22NC03-113A11.1-006"; transcript_id "LL22NC03-113A11.1-006"; exon_number 1;
ENm004.contig1	ExonAligner	CDS	391134	391221	.	+	2	gene_id "LL22NC03-113A11.1-006"; transcript_id "LL22NC03-113A11.1-006"; exon_number 2;
ENm004.contig1	ExonAligner	CDS	391964	392010	.	+	1	gene_id "LL22NC03-113A11.1-006"; transcript_id "LL22NC03-113A11.1-006"; exon_number 3;
ENm004.contig1	ExonAligner	CDS	393208	393293	.	+	2	gene_id "LL22NC03-113A11.1-006"; transcript_id "LL22NC03-113A11.1-006"; exon_number 4;
ENm004.contig1	ExonAligner	CDS	393954	394037	.	+	0	gene_id "LL22NC03-113A11.1-006"; transcript_id "LL22NC03-113A11.1-006"; exon_number 5;
ENm004.contig1	ExonAligner	CDS	395474	395523	.	+	0	gene_id "LL22NC03-113A11.1-006"; transcript_id "LL22NC03-113A11.1-006"; exon_number 6;
ENm004.contig1	ExonAligner	CDS	399306	399375	.	+	1	gene_id "LL22NC03-113A11.1-006"; transcript_id "LL22NC03-113A11.1-006"; exon_number 7;
ENm004.contig1	ExonAligner	CDS	406768	406840	.	+	0	gene_id "LL22NC03-113A11.1-006"; transcript_id "LL22NC03-113A11.1-006"; exon_number 8;
ENm004.contig1	ExonAligner	CDS	407639	407694	.	+	2	gene_id "LL22NC03-113A11.1-006"; transcript_id "LL22NC03-113A11.1-006"; exon_number 9;
ENm004.contig1	ExonAligner	CDS	411264	411333	.	+	0	gene_id "LL22NC03-113A11.1-006"; transcript_id "LL22NC03-113A11.1-006"; exon_number 10;
ENm004.contig1	ExonAligner	CDS	411649	411721	.	+	2	gene_id "LL22NC03-113A11.1-006"; transcript_id "LL22NC03-113A11.1-006"; exon_number 11;
ENm004.contig1	ExonAligner	CDS	420125	420228	.	+	1	gene_id "LL22NC03-113A11.1-006"; transcript_id "LL22NC03-113A11.1-006"; exon_number 12;
ENm004.contig1	ExonAligner	CDS	420489	420563	.	+	2	gene_id "LL22NC03-113A11.1-006"; transcript_id "LL22NC03-113A11.1-006"; exon_number 13;
ENm004.contig1	ExonAligner	CDS	422814	422942	.	+	2	gene_id "LL22NC03-113A11.1-006"; transcript_id "LL22NC03-113A11.1-006"; exon_number 14;
ENm004.contig1	ExonAligner	CDS	423813	423868	.	+	2	gene_id "LL22NC03-113A11.1-006"; transcript_id "LL22NC03-113A11.1-006"; exon_number 15;
ENm004.contig1	ExonAligner	CDS	424018	424085	.	+	0	gene_id "LL22NC03-113A11.1-006"; transcript_id "LL22NC03-113A11.1-006"; exon_number 16;
ENm004.contig1	ExonAligner	CDS	427924	427993	.	+	1	gene_id "LL22NC03-113A11.1-006"; transcript_id "LL22NC03-113A11.1-006"; exon_number 17;
ENm004.contig1	ExonAligner	CDS	430107	430137	.	+	0	gene_id "LL22NC03-113A11.1-006"; transcript_id "LL22NC03-113A11.1-006"; exon_number 18;
ENm004.contig1	ExonAligner	CDS	430666	430786	.	+	2	gene_id "LL22NC03-113A11.1-006"; transcript_id "LL22NC03-113A11.1-006"; exon_number 19;
ENm004.contig1	ExonAligner	CDS	433094	433314	.	+	1	gene_id "LL22NC03-113A11.1-006"; transcript_id "LL22NC03-113A11.1-006"; exon_number 20;
ENm004.contig1	ExonAligner	CDS	436406	436609	.	+	2	gene_id "LL22NC03-113A11.1-006"; transcript_id "LL22NC03-113A11.1-006"; exon_number 21;
ENm004.contig1	ExonAligner	CDS	438212	438347	.	+	2	gene_id "LL22NC03-113A11.1-006"; transcript_id "LL22NC03-113A11.1-006"; exon_number 22;
ENm004.contig1	ExonAligner	CDS	439353	439450	.	+	1	gene_id "LL22NC03-113A11.1-006"; transcript_id "LL22NC03-113A11.1-006"; exon_number 23;
ENm004.contig1	ExonAligner	CDS	449431	449496	.	+	2	gene_id "LL22NC03-113A11.1-006"; transcript_id "LL22NC03-113A11.1-006"; exon_number 24;
ENm004.contig1	ExonAligner	CDS	452172	452328	.	+	2	gene_id "LL22NC03-113A11.1-006"; transcript_id "LL22NC03-113A11.1-006"; exon_number 25;
ENm004.contig1	ExonAligner	CDS	452813	452973	.	+	1	gene_id "LL22NC03-113A11.1-006"; transcript_id "LL22NC03-113A11.1-006"; exon_number 26;
ENm004.contig1	ExonAligner	CDS	457898	458015	.	+	2	gene_id "LL22NC03-113A11.1-006"; transcript_id "LL22NC03-113A11.1-006"; exon_number 27;
ENm004.contig1	ExonAligner	CDS	458401	458568	.	+	1	gene_id "LL22NC03-113A11.1-006"; transcript_id "LL22NC03-113A11.1-006"; exon_number 28;
ENm004.contig1	ExonAligner	CDS	459208	459427	.	+	1	gene_id "LL22NC03-113A11.1-006"; transcript_id "LL22NC03-113A11.1-006"; exon_number 29;
ENm004.contig1	ExonAligner	CDS	460828	460955	.	+	0	gene_id "LL22NC03-113A11.1-006"; transcript_id "LL22NC03-113A11.1-006"; exon_number 30;
ENm004.contig1	ExonAligner	CDS	466491	466599	.	+	1	gene_id "LL22NC03-113A11.1-006"; transcript_id "LL22NC03-113A11.1-006"; exon_number 31;
ENm004.contig1	ExonAligner	CDS	470583	470648	.	+	0	gene_id "LL22NC03-113A11.1-006"; transcript_id "LL22NC03-113A11.1-006"; exon_number 32;
ENm004.contig1	ExonAligner	CDS	483420	483574	.	+	0	gene_id "LL22NC03-113A11.1-006"; transcript_id "LL22NC03-113A11.1-006"; exon_number 33;
ENm004.contig1	ExonAligner	CDS	486981	487052	.	+	1	gene_id "LL22NC03-113A11.1-006"; transcript_id "LL22NC03-113A11.1-006"; exon_number 34;
ENm004.contig1	ExonAligner	CDS	488020	488152	.	+	1	gene_id "LL22NC03-113A11.1-006"; transcript_id "LL22NC03-113A11.1-006"; exon_number 35;
ENm004.contig1	ExonAligner	CDS	491375	491477	.	+	0	gene_id "LL22NC03-113A11.1-006"; transcript_id "LL22NC03-113A11.1-006"; exon_number 36;
ENm004.contig1	ExonAligner	CDS	492933	493157	.	+	2	gene_id "LL22NC03-113A11.1-006"; transcript_id "LL22NC03-113A11.1-006"; exon_number 37;
ENm004.contig1	ExonAligner	CDS	500603	500772	.	+	2	gene_id "LL22NC03-113A11.1-006"; transcript_id "LL22NC03-113A11.1-006"; exon_number 38;
ENm004.contig1	ExonAligner	CDS	504468	504639	.	+	0	gene_id "LL22NC03-113A11.1-006"; transcript_id "LL22NC03-113A11.1-006"; exon_number 39;
ENm004.contig1	ExonAligner	CDS	507121	507181	.	+	2	gene_id "LL22NC03-113A11.1-006"; transcript_id "LL22NC03-113A11.1-006"; exon_number 40;
ENm004.contig1	ExonAligner	CDS	509282	509364	.	+	1	gene_id "LL22NC03-113A11.1-006"; transcript_id "LL22NC03-113A11.1-006"; exon_number 41;
ENm004.contig1	ExonAligner	CDS	509545	509840	.	+	2	gene_id "LL22NC03-113A11.1-006"; transcript_id "LL22NC03-113A11.1-006"; exon_number 42;
ENm004.contig1	ExonAligner	CDS	387637	387694	.	+	0	gene_id "LL22NC03-113A11.1-004"; transcript_id "LL22NC03-113A11.1-004"; exon_number 1;
ENm004.contig1	ExonAligner	CDS	391134	391221	.	+	2	gene_id "LL22NC03-113A11.1-004"; transcript_id "LL22NC03-113A11.1-004"; exon_number 2;
ENm004.contig1	ExonAligner	CDS	391964	392010	.	+	1	gene_id "LL22NC03-113A11.1-004"; transcript_id "LL22NC03-113A11.1-004"; exon_number 3;
ENm004.contig1	ExonAligner	CDS	393208	393293	.	+	2	gene_id "LL22NC03-113A11.1-004"; transcript_id "LL22NC03-113A11.1-004"; exon_number 4;
ENm004.contig1	ExonAligner	CDS	393954	394037	.	+	0	gene_id "LL22NC03-113A11.1-004"; transcript_id "LL22NC03-113A11.1-004"; exon_number 5;
ENm004.contig1	ExonAligner	CDS	395474	395523	.	+	0	gene_id "LL22NC03-113A11.1-004"; transcript_id "LL22NC03-113A11.1-004"; exon_number 6;
ENm004.contig1	ExonAligner	CDS	399306	399375	.	+	1	gene_id "LL22NC03-113A11.1-004"; transcript_id "LL22NC03-113A11.1-004"; exon_number 7;
ENm004.contig1	ExonAligner	CDS	406768	406840	.	+	0	gene_id "LL22NC03-113A11.1-004"; transcript_id "LL22NC03-113A11.1-004"; exon_number 8;
ENm004.contig1	ExonAligner	CDS	407639	407694	.	+	2	gene_id "LL22NC03-113A11.1-004"; transcript_id "LL22NC03-113A11.1-004"; exon_number 9;
ENm004.contig1	ExonAligner	CDS	411264	411333	.	+	0	gene_id "LL22NC03-113A11.1-004"; transcript_id "LL22NC03-113A11.1-004"; exon_number 10;
ENm004.contig1	ExonAligner	CDS	411649	411721	.	+	2	gene_id "LL22NC03-113A11.1-004"; transcript_id "LL22NC03-113A11.1-004"; exon_number 11;
ENm004.contig1	ExonAligner	CDS	420125	420228	.	+	1	gene_id "LL22NC03-113A11.1-004"; transcript_id "LL22NC03-113A11.1-004"; exon_number 12;
ENm004.contig1	ExonAligner	CDS	420489	420563	.	+	2	gene_id "LL22NC03-113A11.1-004"; transcript_id "LL22NC03-113A11.1-004"; exon_number 13;
ENm004.contig1	ExonAligner	CDS	422814	422942	.	+	2	gene_id "LL22NC03-113A11.1-004"; transcript_id "LL22NC03-113A11.1-004"; exon_number 14;
ENm004.contig1	ExonAligner	CDS	423813	423868	.	+	2	gene_id "LL22NC03-113A11.1-004"; transcript_id "LL22NC03-113A11.1-004"; exon_number 15;
ENm004.contig1	ExonAligner	CDS	424018	424085	.	+	0	gene_id "LL22NC03-113A11.1-004"; transcript_id "LL22NC03-113A11.1-004"; exon_number 16;
ENm004.contig1	ExonAligner	CDS	427924	427993	.	+	1	gene_id "LL22NC03-113A11.1-004"; transcript_id "LL22NC03-113A11.1-004"; exon_number 17;
ENm004.contig1	ExonAligner	CDS	430107	430137	.	+	0	gene_id "LL22NC03-113A11.1-004"; transcript_id "LL22NC03-113A11.1-004"; exon_number 18;
ENm004.contig1	ExonAligner	CDS	430666	430786	.	+	2	gene_id "LL22NC03-113A11.1-004"; transcript_id "LL22NC03-113A11.1-004"; exon_number 19;
ENm004.contig1	ExonAligner	CDS	433094	433314	.	+	1	gene_id "LL22NC03-113A11.1-004"; transcript_id "LL22NC03-113A11.1-004"; exon_number 20;
ENm004.contig1	ExonAligner	CDS	436406	436609	.	+	2	gene_id "LL22NC03-113A11.1-004"; transcript_id "LL22NC03-113A11.1-004"; exon_number 21;
ENm004.contig1	ExonAligner	CDS	438212	438347	.	+	2	gene_id "LL22NC03-113A11.1-004"; transcript_id "LL22NC03-113A11.1-004"; exon_number 22;
ENm004.contig1	ExonAligner	CDS	439353	439450	.	+	1	gene_id "LL22NC03-113A11.1-004"; transcript_id "LL22NC03-113A11.1-004"; exon_number 23;
ENm004.contig1	ExonAligner	CDS	449431	449496	.	+	2	gene_id "LL22NC03-113A11.1-004"; transcript_id "LL22NC03-113A11.1-004"; exon_number 24;
ENm004.contig1	ExonAligner	CDS	452145	452328	.	+	2	gene_id "LL22NC03-113A11.1-004"; transcript_id "LL22NC03-113A11.1-004"; exon_number 25;
ENm004.contig1	ExonAligner	CDS	452813	452973	.	+	1	gene_id "LL22NC03-113A11.1-004"; transcript_id "LL22NC03-113A11.1-004"; exon_number 26;
ENm004.contig1	ExonAligner	CDS	457898	458015	.	+	2	gene_id "LL22NC03-113A11.1-004"; transcript_id "LL22NC03-113A11.1-004"; exon_number 27;
ENm004.contig1	ExonAligner	CDS	458401	458568	.	+	1	gene_id "LL22NC03-113A11.1-004"; transcript_id "LL22NC03-113A11.1-004"; exon_number 28;
ENm004.contig1	ExonAligner	CDS	459208	459427	.	+	1	gene_id "LL22NC03-113A11.1-004"; transcript_id "LL22NC03-113A11.1-004"; exon_number 29;
ENm004.contig1	ExonAligner	CDS	460828	460955	.	+	0	gene_id "LL22NC03-113A11.1-004"; transcript_id "LL22NC03-113A11.1-004"; exon_number 30;
ENm004.contig1	ExonAligner	CDS	466491	466599	.	+	1	gene_id "LL22NC03-113A11.1-004"; transcript_id "LL22NC03-113A11.1-004"; exon_number 31;
ENm004.contig1	ExonAligner	CDS	470583	470648	.	+	0	gene_id "LL22NC03-113A11.1-004"; transcript_id "LL22NC03-113A11.1-004"; exon_number 32;
ENm004.contig1	ExonAligner	CDS	483420	483574	.	+	0	gene_id "LL22NC03-113A11.1-004"; transcript_id "LL22NC03-113A11.1-004"; exon_number 33;
ENm004.contig1	ExonAligner	CDS	486981	487052	.	+	1	gene_id "LL22NC03-113A11.1-004"; transcript_id "LL22NC03-113A11.1-004"; exon_number 34;
ENm004.contig1	ExonAligner	CDS	488020	488152	.	+	1	gene_id "LL22NC03-113A11.1-004"; transcript_id "LL22NC03-113A11.1-004"; exon_number 35;
ENm004.contig1	ExonAligner	CDS	491375	491477	.	+	0	gene_id "LL22NC03-113A11.1-004"; transcript_id "LL22NC03-113A11.1-004"; exon_number 36;
ENm004.contig1	ExonAligner	CDS	492933	493157	.	+	2	gene_id "LL22NC03-113A11.1-004"; transcript_id "LL22NC03-113A11.1-004"; exon_number 37;
ENm004.contig1	ExonAligner	CDS	500603	500772	.	+	2	gene_id "LL22NC03-113A11.1-004"; transcript_id "LL22NC03-113A11.1-004"; exon_number 38;
ENm004.contig1	ExonAligner	CDS	504468	504639	.	+	0	gene_id "LL22NC03-113A11.1-004"; transcript_id "LL22NC03-113A11.1-004"; exon_number 39;
ENm004.contig1	ExonAligner	CDS	509282	509364	.	+	2	gene_id "LL22NC03-113A11.1-004"; transcript_id "LL22NC03-113A11.1-004"; exon_number 40;
ENm004.contig1	ExonAligner	CDS	509545	509748	.	+	0	gene_id "LL22NC03-113A11.1-004"; transcript_id "LL22NC03-113A11.1-004"; exon_number 41;
ENm004.contig1	ExonAligner	CDS	387637	387694	.	+	0	gene_id "LL22NC03-113A11.1-001"; transcript_id "LL22NC03-113A11.1-001"; exon_number 1;
ENm004.contig1	ExonAligner	CDS	391134	391221	.	+	2	gene_id "LL22NC03-113A11.1-001"; transcript_id "LL22NC03-113A11.1-001"; exon_number 2;
ENm004.contig1	ExonAligner	CDS	391964	392010	.	+	1	gene_id "LL22NC03-113A11.1-001"; transcript_id "LL22NC03-113A11.1-001"; exon_number 3;
ENm004.contig1	ExonAligner	CDS	393208	393293	.	+	2	gene_id "LL22NC03-113A11.1-001"; transcript_id "LL22NC03-113A11.1-001"; exon_number 4;
ENm004.contig1	ExonAligner	CDS	393954	394037	.	+	0	gene_id "LL22NC03-113A11.1-001"; transcript_id "LL22NC03-113A11.1-001"; exon_number 5;
ENm004.contig1	ExonAligner	CDS	395474	395523	.	+	0	gene_id "LL22NC03-113A11.1-001"; transcript_id "LL22NC03-113A11.1-001"; exon_number 6;
ENm004.contig1	ExonAligner	CDS	399306	399375	.	+	1	gene_id "LL22NC03-113A11.1-001"; transcript_id "LL22NC03-113A11.1-001"; exon_number 7;
ENm004.contig1	ExonAligner	CDS	406768	406840	.	+	0	gene_id "LL22NC03-113A11.1-001"; transcript_id "LL22NC03-113A11.1-001"; exon_number 8;
ENm004.contig1	ExonAligner	CDS	407639	407694	.	+	2	gene_id "LL22NC03-113A11.1-001"; transcript_id "LL22NC03-113A11.1-001"; exon_number 9;
ENm004.contig1	ExonAligner	CDS	411264	411333	.	+	0	gene_id "LL22NC03-113A11.1-001"; transcript_id "LL22NC03-113A11.1-001"; exon_number 10;
ENm004.contig1	ExonAligner	CDS	411649	411721	.	+	2	gene_id "LL22NC03-113A11.1-001"; transcript_id "LL22NC03-113A11.1-001"; exon_number 11;
ENm004.contig1	ExonAligner	CDS	420125	420228	.	+	1	gene_id "LL22NC03-113A11.1-001"; transcript_id "LL22NC03-113A11.1-001"; exon_number 12;
ENm004.contig1	ExonAligner	CDS	420489	420563	.	+	2	gene_id "LL22NC03-113A11.1-001"; transcript_id "LL22NC03-113A11.1-001"; exon_number 13;
ENm004.contig1	ExonAligner	CDS	422814	422942	.	+	2	gene_id "LL22NC03-113A11.1-001"; transcript_id "LL22NC03-113A11.1-001"; exon_number 14;
ENm004.contig1	ExonAligner	CDS	423813	423868	.	+	2	gene_id "LL22NC03-113A11.1-001"; transcript_id "LL22NC03-113A11.1-001"; exon_number 15;
ENm004.contig1	ExonAligner	CDS	424018	424085	.	+	0	gene_id "LL22NC03-113A11.1-001"; transcript_id "LL22NC03-113A11.1-001"; exon_number 16;
ENm004.contig1	ExonAligner	CDS	427924	427993	.	+	1	gene_id "LL22NC03-113A11.1-001"; transcript_id "LL22NC03-113A11.1-001"; exon_number 17;
ENm004.contig1	ExonAligner	CDS	430107	430137	.	+	0	gene_id "LL22NC03-113A11.1-001"; transcript_id "LL22NC03-113A11.1-001"; exon_number 18;
ENm004.contig1	ExonAligner	CDS	430666	430786	.	+	2	gene_id "LL22NC03-113A11.1-001"; transcript_id "LL22NC03-113A11.1-001"; exon_number 19;
ENm004.contig1	ExonAligner	CDS	433094	433314	.	+	1	gene_id "LL22NC03-113A11.1-001"; transcript_id "LL22NC03-113A11.1-001"; exon_number 20;
ENm004.contig1	ExonAligner	CDS	436406	436609	.	+	2	gene_id "LL22NC03-113A11.1-001"; transcript_id "LL22NC03-113A11.1-001"; exon_number 21;
ENm004.contig1	ExonAligner	CDS	438212	438347	.	+	2	gene_id "LL22NC03-113A11.1-001"; transcript_id "LL22NC03-113A11.1-001"; exon_number 22;
ENm004.contig1	ExonAligner	CDS	439353	439450	.	+	1	gene_id "LL22NC03-113A11.1-001"; transcript_id "LL22NC03-113A11.1-001"; exon_number 23;
ENm004.contig1	ExonAligner	CDS	449431	449496	.	+	2	gene_id "LL22NC03-113A11.1-001"; transcript_id "LL22NC03-113A11.1-001"; exon_number 24;
ENm004.contig1	ExonAligner	CDS	452172	452328	.	+	2	gene_id "LL22NC03-113A11.1-001"; transcript_id "LL22NC03-113A11.1-001"; exon_number 25;
ENm004.contig1	ExonAligner	CDS	452813	452973	.	+	1	gene_id "LL22NC03-113A11.1-001"; transcript_id "LL22NC03-113A11.1-001"; exon_number 26;
ENm004.contig1	ExonAligner	CDS	457898	458015	.	+	2	gene_id "LL22NC03-113A11.1-001"; transcript_id "LL22NC03-113A11.1-001"; exon_number 27;
ENm004.contig1	ExonAligner	CDS	458401	458568	.	+	1	gene_id "LL22NC03-113A11.1-001"; transcript_id "LL22NC03-113A11.1-001"; exon_number 28;
ENm004.contig1	ExonAligner	CDS	459208	459427	.	+	1	gene_id "LL22NC03-113A11.1-001"; transcript_id "LL22NC03-113A11.1-001"; exon_number 29;
ENm004.contig1	ExonAligner	CDS	460828	460955	.	+	0	gene_id "LL22NC03-113A11.1-001"; transcript_id "LL22NC03-113A11.1-001"; exon_number 30;
ENm004.contig1	ExonAligner	CDS	466491	466599	.	+	1	gene_id "LL22NC03-113A11.1-001"; transcript_id "LL22NC03-113A11.1-001"; exon_number 31;
ENm004.contig1	ExonAligner	CDS	483420	483574	.	+	0	gene_id "LL22NC03-113A11.1-001"; transcript_id "LL22NC03-113A11.1-001"; exon_number 32;
ENm004.contig1	ExonAligner	CDS	486981	487052	.	+	1	gene_id "LL22NC03-113A11.1-001"; transcript_id "LL22NC03-113A11.1-001"; exon_number 33;
ENm004.contig1	ExonAligner	CDS	488020	488152	.	+	1	gene_id "LL22NC03-113A11.1-001"; transcript_id "LL22NC03-113A11.1-001"; exon_number 34;
ENm004.contig1	ExonAligner	CDS	491375	491477	.	+	0	gene_id "LL22NC03-113A11.1-001"; transcript_id "LL22NC03-113A11.1-001"; exon_number 35;
ENm004.contig1	ExonAligner	CDS	492933	493157	.	+	2	gene_id "LL22NC03-113A11.1-001"; transcript_id "LL22NC03-113A11.1-001"; exon_number 36;
ENm004.contig1	ExonAligner	CDS	500603	500772	.	+	2	gene_id "LL22NC03-113A11.1-001"; transcript_id "LL22NC03-113A11.1-001"; exon_number 37;
ENm004.contig1	ExonAligner	CDS	504468	504639	.	+	0	gene_id "LL22NC03-113A11.1-001"; transcript_id "LL22NC03-113A11.1-001"; exon_number 38;
ENm004.contig1	ExonAligner	CDS	507121	507181	.	+	2	gene_id "LL22NC03-113A11.1-001"; transcript_id "LL22NC03-113A11.1-001"; exon_number 39;
ENm004.contig1	ExonAligner	CDS	509282	509364	.	+	1	gene_id "LL22NC03-113A11.1-001"; transcript_id "LL22NC03-113A11.1-001"; exon_number 40;
ENm004.contig1	ExonAligner	CDS	509545	509840	.	+	2	gene_id "LL22NC03-113A11.1-001"; transcript_id "LL22NC03-113A11.1-001"; exon_number 41;
ENm004.contig1	ExonAligner	CDS	436549	436609	.	+	2	gene_id "LL22NC03-113A11.1-005"; transcript_id "LL22NC03-113A11.1-005"; exon_number 1;
ENm004.contig1	ExonAligner	CDS	438212	438347	.	+	2	gene_id "LL22NC03-113A11.1-005"; transcript_id "LL22NC03-113A11.1-005"; exon_number 2;
ENm004.contig1	ExonAligner	CDS	439353	439450	.	+	1	gene_id "LL22NC03-113A11.1-005"; transcript_id "LL22NC03-113A11.1-005"; exon_number 3;
ENm004.contig1	ExonAligner	CDS	449431	449496	.	+	2	gene_id "LL22NC03-113A11.1-005"; transcript_id "LL22NC03-113A11.1-005"; exon_number 4;
ENm004.contig1	ExonAligner	CDS	452145	452328	.	+	2	gene_id "LL22NC03-113A11.1-005"; transcript_id "LL22NC03-113A11.1-005"; exon_number 5;
ENm004.contig1	ExonAligner	CDS	452813	452973	.	+	1	gene_id "LL22NC03-113A11.1-005"; transcript_id "LL22NC03-113A11.1-005"; exon_number 6;
ENm004.contig1	ExonAligner	CDS	457898	458015	.	+	2	gene_id "LL22NC03-113A11.1-005"; transcript_id "LL22NC03-113A11.1-005"; exon_number 7;
ENm004.contig1	ExonAligner	CDS	458401	458568	.	+	1	gene_id "LL22NC03-113A11.1-005"; transcript_id "LL22NC03-113A11.1-005"; exon_number 8;
ENm004.contig1	ExonAligner	CDS	459208	459427	.	+	1	gene_id "LL22NC03-113A11.1-005"; transcript_id "LL22NC03-113A11.1-005"; exon_number 9;
ENm004.contig1	ExonAligner	CDS	460828	460955	.	+	0	gene_id "LL22NC03-113A11.1-005"; transcript_id "LL22NC03-113A11.1-005"; exon_number 10;
ENm004.contig1	ExonAligner	CDS	466491	466599	.	+	1	gene_id "LL22NC03-113A11.1-005"; transcript_id "LL22NC03-113A11.1-005"; exon_number 11;
ENm004.contig1	ExonAligner	CDS	483420	483574	.	+	0	gene_id "LL22NC03-113A11.1-005"; transcript_id "LL22NC03-113A11.1-005"; exon_number 12;
ENm004.contig1	ExonAligner	CDS	486981	487052	.	+	1	gene_id "LL22NC03-113A11.1-005"; transcript_id "LL22NC03-113A11.1-005"; exon_number 13;
ENm004.contig1	ExonAligner	CDS	488020	488152	.	+	1	gene_id "LL22NC03-113A11.1-005"; transcript_id "LL22NC03-113A11.1-005"; exon_number 14;
ENm004.contig1	ExonAligner	CDS	491375	491477	.	+	0	gene_id "LL22NC03-113A11.1-005"; transcript_id "LL22NC03-113A11.1-005"; exon_number 15;
ENm004.contig1	ExonAligner	CDS	492933	493157	.	+	2	gene_id "LL22NC03-113A11.1-005"; transcript_id "LL22NC03-113A11.1-005"; exon_number 16;
ENm004.contig1	ExonAligner	CDS	500603	500772	.	+	2	gene_id "LL22NC03-113A11.1-005"; transcript_id "LL22NC03-113A11.1-005"; exon_number 17;
ENm004.contig1	ExonAligner	CDS	504468	504639	.	+	0	gene_id "LL22NC03-113A11.1-005"; transcript_id "LL22NC03-113A11.1-005"; exon_number 18;
ENm004.contig1	ExonAligner	CDS	507121	507181	.	+	2	gene_id "LL22NC03-113A11.1-005"; transcript_id "LL22NC03-113A11.1-005"; exon_number 19;
ENm004.contig1	ExonAligner	CDS	509282	509364	.	+	1	gene_id "LL22NC03-113A11.1-005"; transcript_id "LL22NC03-113A11.1-005"; exon_number 20;
ENm004.contig1	ExonAligner	CDS	509545	509840	.	+	2	gene_id "LL22NC03-113A11.1-005"; transcript_id "LL22NC03-113A11.1-005"; exon_number 21;
ENm004.contig1	ExonAligner	CDS	534525	534654	.	+	0	gene_id "LL22NC03-44A4.2-002"; transcript_id "LL22NC03-44A4.2-002"; exon_number 2;
ENm004.contig1	ExonAligner	CDS	547126	547212	.	+	0	gene_id "LL22NC03-44A4.1-001"; transcript_id "LL22NC03-44A4.1-001"; exon_number 1;
ENm004.contig1	ExonAligner	CDS	557310	557966	.	+	0	gene_id "LL22NC03-44A4.1-001"; transcript_id "LL22NC03-44A4.1-001"; exon_number 2;
ENm004.contig1	ExonAligner	CDS	644545	644679	.	+	0	gene_id "RP1-127L4.1-001"; transcript_id "RP1-127L4.1-001"; exon_number 1;
ENm004.contig1	ExonAligner	CDS	650996	651067	.	+	0	gene_id "RP1-127L4.1-001"; transcript_id "RP1-127L4.1-001"; exon_number 2;
ENm004.contig1	ExonAligner	CDS	777114	777224	.	-	0	gene_id "RP1-149A16.6-001"; transcript_id "RP1-149A16.6-001"; exon_number 1;
ENm004.contig1	ExonAligner	CDS	778248	778367	.	-	0	gene_id "RP1-149A16.6-001"; transcript_id "RP1-149A16.6-001"; exon_number 2;
ENm004.contig1	ExonAligner	CDS	779786	779890	.	-	0	gene_id "RP1-149A16.6-001"; transcript_id "RP1-149A16.6-001"; exon_number 3;
ENm004.contig1	ExonAligner	CDS	780493	780681	.	-	0	gene_id "RP1-149A16.6-001"; transcript_id "RP1-149A16.6-001"; exon_number 4;
ENm004.contig1	ExonAligner	CDS	782710	782869	.	-	0	gene_id "RP1-149A16.6-001"; transcript_id "RP1-149A16.6-001"; exon_number 6;
ENm004.contig1	ExonAligner	CDS	784499	784655	.	-	1	gene_id "RP1-149A16.6-001"; transcript_id "RP1-149A16.6-001"; exon_number 7;
ENm004.contig1	ExonAligner	CDS	787436	787592	.	-	2	gene_id "RP1-149A16.6-001"; transcript_id "RP1-149A16.6-001"; exon_number 8;
ENm004.contig1	ExonAligner	CDS	791389	791488	.	-	0	gene_id "RP1-149A16.6-001"; transcript_id "RP1-149A16.6-001"; exon_number 9;
ENm004.contig1	ExonAligner	CDS	793002	793069	.	-	2	gene_id "RP1-149A16.6-001"; transcript_id "RP1-149A16.6-001"; exon_number 10;
ENm004.contig1	ExonAligner	CDS	794198	794276	.	-	0	gene_id "RP1-149A16.6-001"; transcript_id "RP1-149A16.6-001"; exon_number 11;
ENm004.contig1	ExonAligner	CDS	797064	797156	.	-	0	gene_id "RP1-149A16.6-001"; transcript_id "RP1-149A16.6-001"; exon_number 12;
ENm004.contig1	ExonAligner	CDS	798712	798834	.	-	0	gene_id "RP1-149A16.10-010"; transcript_id "RP1-149A16.10-010"; exon_number 1;
ENm004.contig1	ExonAligner	CDS	799743	799819	.	-	2	gene_id "RP1-149A16.10-010"; transcript_id "RP1-149A16.10-010"; exon_number 2;
ENm004.contig1	ExonAligner	CDS	800538	800601	.	-	0	gene_id "RP1-149A16.10-010"; transcript_id "RP1-149A16.10-010"; exon_number 3;
ENm004.contig1	ExonAligner	CDS	803874	803916	.	-	1	gene_id "RP1-149A16.10-010"; transcript_id "RP1-149A16.10-010"; exon_number 4;
ENm004.contig1	ExonAligner	CDS	815236	815303	.	-	0	gene_id "RP1-149A16.10-010"; transcript_id "RP1-149A16.10-010"; exon_number 5;
ENm004.contig1	ExonAligner	CDS	815971	816141	.	-	0	gene_id "RP1-149A16.10-010"; transcript_id "RP1-149A16.10-010"; exon_number 6;
ENm004.contig1	ExonAligner	CDS	817699	817752	.	-	0	gene_id "RP1-149A16.10-010"; transcript_id "RP1-149A16.10-010"; exon_number 7;
ENm004.contig1	ExonAligner	CDS	818833	819009	.	-	0	gene_id "RP1-149A16.10-010"; transcript_id "RP1-149A16.10-010"; exon_number 8;
ENm004.contig1	ExonAligner	CDS	820015	820106	.	-	2	gene_id "RP1-149A16.10-010"; transcript_id "RP1-149A16.10-010"; exon_number 9;
ENm004.contig1	ExonAligner	CDS	823281	823335	.	-	0	gene_id "RP1-149A16.10-010"; transcript_id "RP1-149A16.10-010"; exon_number 10;
ENm004.contig1	ExonAligner	CDS	825457	825520	.	-	1	gene_id "RP1-149A16.10-010"; transcript_id "RP1-149A16.10-010"; exon_number 11;
ENm004.contig1	ExonAligner	CDS	825638	825793	.	-	1	gene_id "RP1-149A16.10-010"; transcript_id "RP1-149A16.10-010"; exon_number 12;
ENm004.contig1	ExonAligner	CDS	826825	826953	.	-	1	gene_id "RP1-149A16.10-010"; transcript_id "RP1-149A16.10-010"; exon_number 13;
ENm004.contig1	ExonAligner	CDS	831005	831125	.	-	2	gene_id "RP1-149A16.10-010"; transcript_id "RP1-149A16.10-010"; exon_number 14;
ENm004.contig1	ExonAligner	CDS	834598	834721	.	-	0	gene_id "RP1-149A16.10-010"; transcript_id "RP1-149A16.10-010"; exon_number 15;
ENm004.contig1	ExonAligner	CDS	831001	831125	.	-	2	gene_id "RP1-149A16.10-011"; transcript_id "RP1-149A16.10-011"; exon_number 1;
ENm004.contig1	ExonAligner	CDS	834598	834721	.	-	0	gene_id "RP1-149A16.10-011"; transcript_id "RP1-149A16.10-011"; exon_number 2;
ENm004.contig1	ExonAligner	CDS	852531	852652	.	+	0	gene_id "LL22NC03-28H9.2-001"; transcript_id "LL22NC03-28H9.2-001"; exon_number 1;
ENm004.contig1	ExonAligner	CDS	856820	857114	.	+	1	gene_id "LL22NC03-28H9.2-001"; transcript_id "LL22NC03-28H9.2-001"; exon_number 2;
ENm004.contig1	ExonAligner	CDS	912520	912615	.	+	2	gene_id "LL22NC03-28H9.2-001"; transcript_id "LL22NC03-28H9.2-001"; exon_number 6;
ENm004.contig1	ExonAligner	CDS	915250	915426	.	+	2	gene_id "LL22NC03-28H9.2-001"; transcript_id "LL22NC03-28H9.2-001"; exon_number 7;
ENm004.contig1	ExonAligner	CDS	919133	919170	.	+	2	gene_id "LL22NC03-28H9.2-001"; transcript_id "LL22NC03-28H9.2-001"; exon_number 8;
ENm004.contig1	ExonAligner	CDS	920147	920536	.	+	0	gene_id "LL22NC03-28H9.2-001"; transcript_id "LL22NC03-28H9.2-001"; exon_number 9;
ENm004.contig1	ExonAligner	CDS	852927	853061	.	+	1	gene_id "LL22NC03-28H9.2-002"; transcript_id "LL22NC03-28H9.2-002"; exon_number 1;
ENm004.contig1	ExonAligner	CDS	856820	857114	.	+	1	gene_id "LL22NC03-28H9.2-002"; transcript_id "LL22NC03-28H9.2-002"; exon_number 2;
ENm004.contig1	ExonAligner	CDS	912520	912615	.	+	2	gene_id "LL22NC03-28H9.2-002"; transcript_id "LL22NC03-28H9.2-002"; exon_number 6;
ENm004.contig1	ExonAligner	CDS	915250	915426	.	+	2	gene_id "LL22NC03-28H9.2-002"; transcript_id "LL22NC03-28H9.2-002"; exon_number 7;
ENm004.contig1	ExonAligner	CDS	919133	919170	.	+	2	gene_id "LL22NC03-28H9.2-002"; transcript_id "LL22NC03-28H9.2-002"; exon_number 8;
ENm004.contig1	ExonAligner	CDS	920147	920536	.	+	0	gene_id "LL22NC03-28H9.2-002"; transcript_id "LL22NC03-28H9.2-002"; exon_number 9;
ENm004.contig1	ExonAligner	CDS	928274	928409	.	-	1	gene_id "LL22NC03-28H9.1-001"; transcript_id "LL22NC03-28H9.1-001"; exon_number 1;
ENm004.contig1	ExonAligner	CDS	929473	929764	.	-	2	gene_id "LL22NC03-28H9.1-001"; transcript_id "LL22NC03-28H9.1-001"; exon_number 2;
ENm004.contig1	ExonAligner	CDS	934401	934488	.	-	0	gene_id "LL22NC03-28H9.1-001"; transcript_id "LL22NC03-28H9.1-001"; exon_number 3;
ENm004.contig1	ExonAligner	CDS	935293	935421	.	-	0	gene_id "LL22NC03-28H9.1-001"; transcript_id "LL22NC03-28H9.1-001"; exon_number 4;
ENm004.contig1	ExonAligner	CDS	939608	939710	.	-	1	gene_id "LL22NC03-28H9.1-001"; transcript_id "LL22NC03-28H9.1-001"; exon_number 5;
ENm004.contig1	ExonAligner	CDS	944683	944757	.	-	1	gene_id "LL22NC03-28H9.1-001"; transcript_id "LL22NC03-28H9.1-001"; exon_number 6;
ENm004.contig1	ExonAligner	CDS	949307	949449	.	-	0	gene_id "LL22NC03-28H9.1-001"; transcript_id "LL22NC03-28H9.1-001"; exon_number 7;
ENm004.contig1	ExonAligner	CDS	998476	998538	.	-	0	gene_id "LL22NC03-28H9.1-001"; transcript_id "LL22NC03-28H9.1-001"; exon_number 8;
ENm004.contig1	ExonAligner	CDS	1243564	1243647	.	-	0	gene_id "LL22NC03-28H9.1-001"; transcript_id "LL22NC03-28H9.1-001"; exon_number 9;
ENm004.contig1	ExonAligner	CDS	1249479	1249635	.	-	1	gene_id "LL22NC03-28H9.1-001"; transcript_id "LL22NC03-28H9.1-001"; exon_number 10;
ENm004.contig1	ExonAligner	CDS	1322856	1322947	.	-	0	gene_id "LL22NC03-28H9.1-001"; transcript_id "LL22NC03-28H9.1-001"; exon_number 11;
ENm004.contig1	ExonAligner	CDS	1419170	1419227	.	-	1	gene_id "LL22NC03-28H9.1-001"; transcript_id "LL22NC03-28H9.1-001"; exon_number 12;
ENm004.contig1	ExonAligner	CDS	1449966	1450276	.	-	0	gene_id "LL22NC03-28H9.1-001"; transcript_id "LL22NC03-28H9.1-001"; exon_number 13;
ENm004.contig1	ExonAligner	CDS	1187395	1187515	.	+	0	gene_id "RP1-309I22.1-001"; transcript_id "RP1-309I22.1-001"; exon_number 1;
ENm004.contig1	ExonAligner	CDS	1228917	1228999	.	+	2	gene_id "RP1-309I22.1-001"; transcript_id "RP1-309I22.1-001"; exon_number 2;
ENm004.contig1	ExonAligner	CDS	1235810	1235921	.	+	0	gene_id "RP1-309I22.1-001"; transcript_id "RP1-309I22.1-001"; exon_number 3;
ENm004.contig1	ExonAligner	CDS	1236639	1236760	.	+	2	gene_id "RP1-309I22.1-001"; transcript_id "RP1-309I22.1-001"; exon_number 4;
ENm004.contig1	ExonAligner	CDS	1237785	1237946	.	+	0	gene_id "RP1-309I22.1-001"; transcript_id "RP1-309I22.1-001"; exon_number 5;
ENm004.contig1	ExonAligner	CDS	1187395	1187515	.	+	0	gene_id "RP1-309I22.1-003"; transcript_id "RP1-309I22.1-003"; exon_number 1;
ENm004.contig1	ExonAligner	CDS	1228917	1228999	.	+	2	gene_id "RP1-309I22.1-003"; transcript_id "RP1-309I22.1-003"; exon_number 2;
ENm004.contig1	ExonAligner	CDS	1235810	1235921	.	+	0	gene_id "RP1-309I22.1-003"; transcript_id "RP1-309I22.1-003"; exon_number 3;
ENm004.contig1	ExonAligner	CDS	1236639	1236760	.	+	2	gene_id "RP1-309I22.1-003"; transcript_id "RP1-309I22.1-003"; exon_number 4;
ENm004.contig1	ExonAligner	CDS	1237778	1237945	.	+	0	gene_id "RP1-309I22.1-003"; transcript_id "RP1-309I22.1-003"; exon_number 5;
ENm004.contig1	ExonAligner	CDS	1187395	1187515	.	+	0	gene_id "RP1-309I22.1-002"; transcript_id "RP1-309I22.1-002"; exon_number 1;
ENm004.contig1	ExonAligner	CDS	1228917	1228999	.	+	2	gene_id "RP1-309I22.1-002"; transcript_id "RP1-309I22.1-002"; exon_number 2;
ENm004.contig1	ExonAligner	CDS	1235810	1235921	.	+	0	gene_id "RP1-309I22.1-002"; transcript_id "RP1-309I22.1-002"; exon_number 3;
ENm004.contig1	ExonAligner	CDS	1236639	1236734	.	+	2	gene_id "RP1-309I22.1-002"; transcript_id "RP1-309I22.1-002"; exon_number 4;
ENm004.contig1	ExonAligner	CDS	1237753	1237945	.	+	1	gene_id "RP1-309I22.1-002"; transcript_id "RP1-309I22.1-002"; exon_number 5;
ENm004.contig1	ExonAligner	CDS	1419195	1419227	.	-	1	gene_id "LL22NC03-28H9.1-008"; transcript_id "LL22NC03-28H9.1-008"; exon_number 1;
ENm004.contig1	ExonAligner	CDS	1449966	1450276	.	-	0	gene_id "LL22NC03-28H9.1-008"; transcript_id "LL22NC03-28H9.1-008"; exon_number 2;
ENm005.contig1	ExonAligner	CDS	58510	58669	.	+	0	gene_id "AP000272.65-001"; transcript_id "AP000272.65-001"; exon_number 1;
ENm005.contig1	ExonAligner	CDS	95702	95898	.	+	2	gene_id "AP000272.65-001"; transcript_id "AP000272.65-001"; exon_number 2;
ENm005.contig1	ExonAligner	CDS	103229	103352	.	+	0	gene_id "AP000272.65-001"; transcript_id "AP000272.65-001"; exon_number 3;
ENm005.contig1	ExonAligner	CDS	109111	109263	.	+	2	gene_id "AP000272.65-001"; transcript_id "AP000272.65-001"; exon_number 4;
ENm005.contig1	ExonAligner	CDS	117651	117794	.	+	2	gene_id "AP000272.65-001"; transcript_id "AP000272.65-001"; exon_number 5;
ENm005.contig1	ExonAligner	CDS	127386	127460	.	+	2	gene_id "AP000272.65-001"; transcript_id "AP000272.65-001"; exon_number 6;
ENm005.contig1	ExonAligner	CDS	128784	128867	.	+	2	gene_id "AP000272.65-001"; transcript_id "AP000272.65-001"; exon_number 7;
ENm005.contig1	ExonAligner	CDS	140232	140614	.	+	2	gene_id "AP000272.65-001"; transcript_id "AP000272.65-001"; exon_number 8;
ENm005.contig1	ExonAligner	CDS	58510	58669	.	+	0	gene_id "AP000272.65-002"; transcript_id "AP000272.65-002"; exon_number 1;
ENm005.contig1	ExonAligner	CDS	95702	95898	.	+	2	gene_id "AP000272.65-002"; transcript_id "AP000272.65-002"; exon_number 2;
ENm005.contig1	ExonAligner	CDS	103229	103352	.	+	0	gene_id "AP000272.65-002"; transcript_id "AP000272.65-002"; exon_number 3;
ENm005.contig1	ExonAligner	CDS	109111	109263	.	+	2	gene_id "AP000272.65-002"; transcript_id "AP000272.65-002"; exon_number 4;
ENm005.contig1	ExonAligner	CDS	117651	117794	.	+	2	gene_id "AP000272.65-002"; transcript_id "AP000272.65-002"; exon_number 5;
ENm005.contig1	ExonAligner	CDS	127386	127451	.	+	2	gene_id "AP000272.65-002"; transcript_id "AP000272.65-002"; exon_number 6;
ENm005.contig1	ExonAligner	CDS	128784	128867	.	+	2	gene_id "AP000272.65-002"; transcript_id "AP000272.65-002"; exon_number 7;
ENm005.contig1	ExonAligner	CDS	140232	140614	.	+	2	gene_id "AP000272.65-002"; transcript_id "AP000272.65-002"; exon_number 8;
ENm005.contig1	ExonAligner	CDS	197229	197339	.	-	0	gene_id "AP000275.61-006"; transcript_id "AP000275.61-006"; exon_number 1;
ENm005.contig1	ExonAligner	CDS	198914	199045	.	-	0	gene_id "AP000275.61-006"; transcript_id "AP000275.61-006"; exon_number 2;
ENm005.contig1	ExonAligner	CDS	200435	200581	.	-	0	gene_id "AP000275.61-006"; transcript_id "AP000275.61-006"; exon_number 3;
ENm005.contig1	ExonAligner	CDS	197229	197339	.	-	0	gene_id "AP000275.61-001"; transcript_id "AP000275.61-001"; exon_number 1;
ENm005.contig1	ExonAligner	CDS	197573	197668	.	-	0	gene_id "AP000275.61-001"; transcript_id "AP000275.61-001"; exon_number 2;
ENm005.contig1	ExonAligner	CDS	198914	199045	.	-	0	gene_id "AP000275.61-001"; transcript_id "AP000275.61-001"; exon_number 3;
ENm005.contig1	ExonAligner	CDS	200438	200590	.	-	0	gene_id "AP000275.61-001"; transcript_id "AP000275.61-001"; exon_number 4;
ENm005.contig1	ExonAligner	CDS	202304	202471	.	-	2	gene_id "AP000275.61-001"; transcript_id "AP000275.61-001"; exon_number 6;
ENm005.contig1	ExonAligner	CDS	204509	204647	.	-	0	gene_id "AP000275.61-001"; transcript_id "AP000275.61-001"; exon_number 7;
ENm005.contig1	ExonAligner	CDS	198843	199045	.	-	0	gene_id "AP000275.61-002"; transcript_id "AP000275.61-002"; exon_number 1;
ENm005.contig1	ExonAligner	CDS	200438	200590	.	-	0	gene_id "AP000275.61-002"; transcript_id "AP000275.61-002"; exon_number 2;
ENm005.contig1	ExonAligner	CDS	202304	202471	.	-	2	gene_id "AP000275.61-002"; transcript_id "AP000275.61-002"; exon_number 4;
ENm005.contig1	ExonAligner	CDS	204509	204647	.	-	0	gene_id "AP000275.61-002"; transcript_id "AP000275.61-002"; exon_number 5;
ENm005.contig1	ExonAligner	CDS	198975	199045	.	-	0	gene_id "AP000275.61-007"; transcript_id "AP000275.61-007"; exon_number 1;
ENm005.contig1	ExonAligner	CDS	200438	200590	.	-	0	gene_id "AP000275.61-007"; transcript_id "AP000275.61-007"; exon_number 2;
ENm005.contig1	ExonAligner	CDS	202304	202420	.	-	2	gene_id "AP000275.61-007"; transcript_id "AP000275.61-007"; exon_number 4;
ENm005.contig1	ExonAligner	CDS	204509	204647	.	-	0	gene_id "AP000275.61-007"; transcript_id "AP000275.61-007"; exon_number 5;
ENm005.contig1	ExonAligner	CDS	223934	224653	.	-	0	gene_id "AP000275.63-004"; transcript_id "AP000275.63-004"; exon_number 1;
ENm005.contig1	ExonAligner	CDS	231646	231863	.	-	2	gene_id "AP000275.63-004"; transcript_id "AP000275.63-004"; exon_number 2;
ENm005.contig1	ExonAligner	CDS	232125	232233	.	-	0	gene_id "AP000275.63-004"; transcript_id "AP000275.63-004"; exon_number 3;
ENm005.contig1	ExonAligner	CDS	234369	234439	.	-	2	gene_id "AP000275.63-004"; transcript_id "AP000275.63-004"; exon_number 4;
ENm005.contig1	ExonAligner	CDS	234563	234601	.	-	2	gene_id "AP000275.63-004"; transcript_id "AP000275.63-004"; exon_number 5;
ENm005.contig1	ExonAligner	CDS	235856	235903	.	-	2	gene_id "AP000275.63-004"; transcript_id "AP000275.63-004"; exon_number 6;
ENm005.contig1	ExonAligner	CDS	237698	237736	.	-	2	gene_id "AP000275.63-004"; transcript_id "AP000275.63-004"; exon_number 7;
ENm005.contig1	ExonAligner	CDS	238397	238540	.	-	2	gene_id "AP000275.63-004"; transcript_id "AP000275.63-004"; exon_number 8;
ENm005.contig1	ExonAligner	CDS	239522	239731	.	-	2	gene_id "AP000275.63-004"; transcript_id "AP000275.63-004"; exon_number 9;
ENm005.contig1	ExonAligner	CDS	243318	243480	.	-	0	gene_id "AP000275.63-004"; transcript_id "AP000275.63-004"; exon_number 10;
ENm005.contig1	ExonAligner	CDS	246425	246503	.	-	1	gene_id "AP000275.63-004"; transcript_id "AP000275.63-004"; exon_number 11;
ENm005.contig1	ExonAligner	CDS	248074	248289	.	-	1	gene_id "AP000275.63-004"; transcript_id "AP000275.63-004"; exon_number 12;
ENm005.contig1	ExonAligner	CDS	248393	248504	.	-	2	gene_id "AP000275.63-004"; transcript_id "AP000275.63-004"; exon_number 13;
ENm005.contig1	ExonAligner	CDS	249116	249266	.	-	0	gene_id "AP000275.63-004"; transcript_id "AP000275.63-004"; exon_number 14;
ENm005.contig1	ExonAligner	CDS	250144	250296	.	-	0	gene_id "AP000275.63-004"; transcript_id "AP000275.63-004"; exon_number 15;
ENm005.contig1	ExonAligner	CDS	250516	250702	.	-	1	gene_id "AP000275.63-004"; transcript_id "AP000275.63-004"; exon_number 16;
ENm005.contig1	ExonAligner	CDS	250964	251098	.	-	1	gene_id "AP000275.63-004"; transcript_id "AP000275.63-004"; exon_number 17;
ENm005.contig1	ExonAligner	CDS	256355	256433	.	-	2	gene_id "AP000275.63-004"; transcript_id "AP000275.63-004"; exon_number 18;
ENm005.contig1	ExonAligner	CDS	258141	258326	.	-	2	gene_id "AP000275.63-004"; transcript_id "AP000275.63-004"; exon_number 19;
ENm005.contig1	ExonAligner	CDS	264901	264918	.	-	2	gene_id "AP000275.63-004"; transcript_id "AP000275.63-004"; exon_number 20;
ENm005.contig1	ExonAligner	CDS	266018	266174	.	-	0	gene_id "AP000275.63-004"; transcript_id "AP000275.63-004"; exon_number 21;
ENm005.contig1	ExonAligner	CDS	269414	269566	.	-	0	gene_id "AP000275.63-004"; transcript_id "AP000275.63-004"; exon_number 22;
ENm005.contig1	ExonAligner	CDS	227217	227237	.	-	0	gene_id "AP000275.63-003"; transcript_id "AP000275.63-003"; exon_number 1;
ENm005.contig1	ExonAligner	CDS	231646	231863	.	-	2	gene_id "AP000275.63-003"; transcript_id "AP000275.63-003"; exon_number 2;
ENm005.contig1	ExonAligner	CDS	232125	232233	.	-	0	gene_id "AP000275.63-003"; transcript_id "AP000275.63-003"; exon_number 3;
ENm005.contig1	ExonAligner	CDS	234369	234439	.	-	2	gene_id "AP000275.63-003"; transcript_id "AP000275.63-003"; exon_number 4;
ENm005.contig1	ExonAligner	CDS	234563	234601	.	-	2	gene_id "AP000275.63-003"; transcript_id "AP000275.63-003"; exon_number 5;
ENm005.contig1	ExonAligner	CDS	237698	237736	.	-	2	gene_id "AP000275.63-003"; transcript_id "AP000275.63-003"; exon_number 6;
ENm005.contig1	ExonAligner	CDS	238400	238458	.	-	1	gene_id "AP000275.63-003"; transcript_id "AP000275.63-003"; exon_number 7;
ENm005.contig1	ExonAligner	CDS	239522	239731	.	-	2	gene_id "AP000275.63-003"; transcript_id "AP000275.63-003"; exon_number 9;
ENm005.contig1	ExonAligner	CDS	243318	243480	.	-	0	gene_id "AP000275.63-003"; transcript_id "AP000275.63-003"; exon_number 10;
ENm005.contig1	ExonAligner	CDS	246425	246503	.	-	1	gene_id "AP000275.63-003"; transcript_id "AP000275.63-003"; exon_number 11;
ENm005.contig1	ExonAligner	CDS	248074	248289	.	-	1	gene_id "AP000275.63-003"; transcript_id "AP000275.63-003"; exon_number 12;
ENm005.contig1	ExonAligner	CDS	248393	248504	.	-	2	gene_id "AP000275.63-003"; transcript_id "AP000275.63-003"; exon_number 13;
ENm005.contig1	ExonAligner	CDS	249116	249266	.	-	0	gene_id "AP000275.63-003"; transcript_id "AP000275.63-003"; exon_number 14;
ENm005.contig1	ExonAligner	CDS	250144	250296	.	-	0	gene_id "AP000275.63-003"; transcript_id "AP000275.63-003"; exon_number 15;
ENm005.contig1	ExonAligner	CDS	250516	250702	.	-	1	gene_id "AP000275.63-003"; transcript_id "AP000275.63-003"; exon_number 16;
ENm005.contig1	ExonAligner	CDS	250964	251098	.	-	1	gene_id "AP000275.63-003"; transcript_id "AP000275.63-003"; exon_number 17;
ENm005.contig1	ExonAligner	CDS	256355	256433	.	-	2	gene_id "AP000275.63-003"; transcript_id "AP000275.63-003"; exon_number 18;
ENm005.contig1	ExonAligner	CDS	258141	258326	.	-	2	gene_id "AP000275.63-003"; transcript_id "AP000275.63-003"; exon_number 19;
ENm005.contig1	ExonAligner	CDS	264901	264918	.	-	2	gene_id "AP000275.63-003"; transcript_id "AP000275.63-003"; exon_number 20;
ENm005.contig1	ExonAligner	CDS	266018	266174	.	-	0	gene_id "AP000275.63-003"; transcript_id "AP000275.63-003"; exon_number 21;
ENm005.contig1	ExonAligner	CDS	269414	269566	.	-	0	gene_id "AP000275.63-003"; transcript_id "AP000275.63-003"; exon_number 22;
ENm005.contig1	ExonAligner	CDS	227217	227237	.	-	0	gene_id "AP000275.63-001"; transcript_id "AP000275.63-001"; exon_number 1;
ENm005.contig1	ExonAligner	CDS	231646	231863	.	-	2	gene_id "AP000275.63-001"; transcript_id "AP000275.63-001"; exon_number 2;
ENm005.contig1	ExonAligner	CDS	232125	232233	.	-	0	gene_id "AP000275.63-001"; transcript_id "AP000275.63-001"; exon_number 3;
ENm005.contig1	ExonAligner	CDS	234369	234439	.	-	2	gene_id "AP000275.63-001"; transcript_id "AP000275.63-001"; exon_number 4;
ENm005.contig1	ExonAligner	CDS	234563	234601	.	-	2	gene_id "AP000275.63-001"; transcript_id "AP000275.63-001"; exon_number 5;
ENm005.contig1	ExonAligner	CDS	235856	235903	.	-	2	gene_id "AP000275.63-001"; transcript_id "AP000275.63-001"; exon_number 6;
ENm005.contig1	ExonAligner	CDS	237698	237736	.	-	2	gene_id "AP000275.63-001"; transcript_id "AP000275.63-001"; exon_number 7;
ENm005.contig1	ExonAligner	CDS	238397	238540	.	-	2	gene_id "AP000275.63-001"; transcript_id "AP000275.63-001"; exon_number 8;
ENm005.contig1	ExonAligner	CDS	239522	239731	.	-	2	gene_id "AP000275.63-001"; transcript_id "AP000275.63-001"; exon_number 9;
ENm005.contig1	ExonAligner	CDS	243318	243480	.	-	0	gene_id "AP000275.63-001"; transcript_id "AP000275.63-001"; exon_number 10;
ENm005.contig1	ExonAligner	CDS	246425	246503	.	-	1	gene_id "AP000275.63-001"; transcript_id "AP000275.63-001"; exon_number 11;
ENm005.contig1	ExonAligner	CDS	248074	248289	.	-	1	gene_id "AP000275.63-001"; transcript_id "AP000275.63-001"; exon_number 12;
ENm005.contig1	ExonAligner	CDS	248393	248504	.	-	2	gene_id "AP000275.63-001"; transcript_id "AP000275.63-001"; exon_number 13;
ENm005.contig1	ExonAligner	CDS	249116	249266	.	-	0	gene_id "AP000275.63-001"; transcript_id "AP000275.63-001"; exon_number 14;
ENm005.contig1	ExonAligner	CDS	250144	250296	.	-	0	gene_id "AP000275.63-001"; transcript_id "AP000275.63-001"; exon_number 15;
ENm005.contig1	ExonAligner	CDS	250516	250702	.	-	1	gene_id "AP000275.63-001"; transcript_id "AP000275.63-001"; exon_number 16;
ENm005.contig1	ExonAligner	CDS	250964	251098	.	-	1	gene_id "AP000275.63-001"; transcript_id "AP000275.63-001"; exon_number 17;
ENm005.contig1	ExonAligner	CDS	256355	256433	.	-	2	gene_id "AP000275.63-001"; transcript_id "AP000275.63-001"; exon_number 18;
ENm005.contig1	ExonAligner	CDS	258141	258326	.	-	2	gene_id "AP000275.63-001"; transcript_id "AP000275.63-001"; exon_number 19;
ENm005.contig1	ExonAligner	CDS	264901	264918	.	-	2	gene_id "AP000275.63-001"; transcript_id "AP000275.63-001"; exon_number 20;
ENm005.contig1	ExonAligner	CDS	266018	266174	.	-	0	gene_id "AP000275.63-001"; transcript_id "AP000275.63-001"; exon_number 21;
ENm005.contig1	ExonAligner	CDS	269414	269566	.	-	0	gene_id "AP000275.63-001"; transcript_id "AP000275.63-001"; exon_number 22;
ENm005.contig1	ExonAligner	CDS	231753	231863	.	-	1	gene_id "AP000275.63-008"; transcript_id "AP000275.63-008"; exon_number 1;
ENm005.contig1	ExonAligner	CDS	232125	232233	.	-	2	gene_id "AP000275.63-008"; transcript_id "AP000275.63-008"; exon_number 2;
ENm005.contig1	ExonAligner	CDS	234369	234439	.	-	1	gene_id "AP000275.63-008"; transcript_id "AP000275.63-008"; exon_number 3;
ENm005.contig1	ExonAligner	CDS	238397	238470	.	-	2	gene_id "AP000275.63-008"; transcript_id "AP000275.63-008"; exon_number 4;
ENm005.contig1	ExonAligner	CDS	250556	250705	.	-	1	gene_id "AP000275.63-002"; transcript_id "AP000275.63-002"; exon_number 1;
ENm005.contig1	ExonAligner	CDS	250964	251098	.	-	1	gene_id "AP000275.63-002"; transcript_id "AP000275.63-002"; exon_number 2;
ENm005.contig1	ExonAligner	CDS	256355	256433	.	-	2	gene_id "AP000275.63-002"; transcript_id "AP000275.63-002"; exon_number 3;
ENm005.contig1	ExonAligner	CDS	258141	258326	.	-	2	gene_id "AP000275.63-002"; transcript_id "AP000275.63-002"; exon_number 4;
ENm005.contig1	ExonAligner	CDS	266018	266183	.	-	0	gene_id "AP000275.63-002"; transcript_id "AP000275.63-002"; exon_number 5;
ENm005.contig1	ExonAligner	CDS	269414	269566	.	-	0	gene_id "AP000275.63-002"; transcript_id "AP000275.63-002"; exon_number 6;
ENm005.contig1	ExonAligner	CDS	326254	326992	.	-	0	gene_id "AP000280.67-001"; transcript_id "AP000280.67-001"; exon_number 1;
ENm005.contig1	ExonAligner	CDS	326254	326992	.	-	0	gene_id "AP000280.67-003"; transcript_id "AP000280.67-003"; exon_number 1;
ENm005.contig1	ExonAligner	CDS	326265	326954	.	-	1	gene_id "AP000280.67-004"; transcript_id "AP000280.67-004"; exon_number 1;
ENm005.contig1	ExonAligner	CDS	343027	343127	.	-	0	gene_id "AP000280.67-004"; transcript_id "AP000280.67-004"; exon_number 3;
ENm005.contig1	ExonAligner	CDS	326289	326992	.	-	0	gene_id "AP000280.67-002"; transcript_id "AP000280.67-002"; exon_number 1;
ENm005.contig1	ExonAligner	CDS	570432	571400	.	+	0	gene_id "AP000287.4-001"; transcript_id "AP000287.4-001"; exon_number 1;
ENm005.contig1	ExonAligner	CDS	570432	571400	.	+	0	gene_id "AP000287.4-002"; transcript_id "AP000287.4-002"; exon_number 1;
ENm005.contig1	ExonAligner	CDS	615803	616618	.	+	0	gene_id "AP000289.5-001"; transcript_id "AP000289.5-001"; exon_number 1;
ENm005.contig1	ExonAligner	CDS	752531	752585	.	+	0	gene_id "AP000295.6-004"; transcript_id "AP000295.6-004"; exon_number 1;
ENm005.contig1	ExonAligner	CDS	753532	753573	.	+	2	gene_id "AP000295.6-004"; transcript_id "AP000295.6-004"; exon_number 2;
ENm005.contig1	ExonAligner	CDS	754828	754942	.	+	2	gene_id "AP000295.6-004"; transcript_id "AP000295.6-004"; exon_number 3;
ENm005.contig1	ExonAligner	CDS	757314	757486	.	+	1	gene_id "AP000295.6-004"; transcript_id "AP000295.6-004"; exon_number 4;
ENm005.contig1	ExonAligner	CDS	759883	760025	.	+	2	gene_id "AP000295.6-004"; transcript_id "AP000295.6-004"; exon_number 5;
ENm005.contig1	ExonAligner	CDS	763393	763561	.	+	0	gene_id "AP000295.6-004"; transcript_id "AP000295.6-004"; exon_number 6;
ENm005.contig1	ExonAligner	CDS	767955	768082	.	+	2	gene_id "AP000295.6-004"; transcript_id "AP000295.6-004"; exon_number 7;
ENm005.contig1	ExonAligner	CDS	752531	752585	.	+	0	gene_id "AP000295.6-001"; transcript_id "AP000295.6-001"; exon_number 1;
ENm005.contig1	ExonAligner	CDS	753532	753573	.	+	2	gene_id "AP000295.6-001"; transcript_id "AP000295.6-001"; exon_number 2;
ENm005.contig1	ExonAligner	CDS	754828	754942	.	+	2	gene_id "AP000295.6-001"; transcript_id "AP000295.6-001"; exon_number 3;
ENm005.contig1	ExonAligner	CDS	757314	757486	.	+	1	gene_id "AP000295.6-001"; transcript_id "AP000295.6-001"; exon_number 4;
ENm005.contig1	ExonAligner	CDS	759883	760025	.	+	2	gene_id "AP000295.6-001"; transcript_id "AP000295.6-001"; exon_number 5;
ENm005.contig1	ExonAligner	CDS	763393	763561	.	+	0	gene_id "AP000295.6-001"; transcript_id "AP000295.6-001"; exon_number 6;
ENm005.contig1	ExonAligner	CDS	767955	768082	.	+	2	gene_id "AP000295.6-001"; transcript_id "AP000295.6-001"; exon_number 7;
ENm005.contig1	ExonAligner	CDS	752531	752585	.	+	0	gene_id "AP000295.6-002"; transcript_id "AP000295.6-002"; exon_number 1;
ENm005.contig1	ExonAligner	CDS	753532	753573	.	+	2	gene_id "AP000295.6-002"; transcript_id "AP000295.6-002"; exon_number 2;
ENm005.contig1	ExonAligner	CDS	754828	754942	.	+	2	gene_id "AP000295.6-002"; transcript_id "AP000295.6-002"; exon_number 3;
ENm005.contig1	ExonAligner	CDS	757314	757486	.	+	1	gene_id "AP000295.6-002"; transcript_id "AP000295.6-002"; exon_number 4;
ENm005.contig1	ExonAligner	CDS	759883	760025	.	+	2	gene_id "AP000295.6-002"; transcript_id "AP000295.6-002"; exon_number 5;
ENm005.contig1	ExonAligner	CDS	763393	763561	.	+	0	gene_id "AP000295.6-002"; transcript_id "AP000295.6-002"; exon_number 6;
ENm005.contig1	ExonAligner	CDS	767955	768082	.	+	2	gene_id "AP000295.6-002"; transcript_id "AP000295.6-002"; exon_number 7;
ENm005.contig1	ExonAligner	CDS	769113	769808	.	+	0	gene_id "AP000295.6-002"; transcript_id "AP000295.6-002"; exon_number 8;
ENm005.contig1	ExonAligner	CDS	752531	752585	.	+	0	gene_id "AP000295.6-003"; transcript_id "AP000295.6-003"; exon_number 1;
ENm005.contig1	ExonAligner	CDS	753532	753573	.	+	2	gene_id "AP000295.6-003"; transcript_id "AP000295.6-003"; exon_number 2;
ENm005.contig1	ExonAligner	CDS	754828	754942	.	+	2	gene_id "AP000295.6-003"; transcript_id "AP000295.6-003"; exon_number 3;
ENm005.contig1	ExonAligner	CDS	757314	757486	.	+	1	gene_id "AP000295.6-003"; transcript_id "AP000295.6-003"; exon_number 4;
ENm005.contig1	ExonAligner	CDS	759883	760025	.	+	2	gene_id "AP000295.6-003"; transcript_id "AP000295.6-003"; exon_number 5;
ENm005.contig1	ExonAligner	CDS	763393	763561	.	+	0	gene_id "AP000295.6-003"; transcript_id "AP000295.6-003"; exon_number 6;
ENm005.contig1	ExonAligner	CDS	752531	752585	.	+	0	gene_id "AP000295.6-008"; transcript_id "AP000295.6-008"; exon_number 1;
ENm005.contig1	ExonAligner	CDS	753532	753573	.	+	2	gene_id "AP000295.6-008"; transcript_id "AP000295.6-008"; exon_number 2;
ENm005.contig1	ExonAligner	CDS	754828	754942	.	+	2	gene_id "AP000295.6-008"; transcript_id "AP000295.6-008"; exon_number 3;
ENm005.contig1	ExonAligner	CDS	757314	757486	.	+	1	gene_id "AP000295.6-008"; transcript_id "AP000295.6-008"; exon_number 4;
ENm005.contig1	ExonAligner	CDS	759883	760025	.	+	2	gene_id "AP000295.6-008"; transcript_id "AP000295.6-008"; exon_number 5;
ENm005.contig1	ExonAligner	CDS	763393	763561	.	+	0	gene_id "AP000295.6-007"; transcript_id "AP000295.6-007"; exon_number 2;
ENm005.contig1	ExonAligner	CDS	767955	768082	.	+	2	gene_id "AP000295.6-007"; transcript_id "AP000295.6-007"; exon_number 3;
ENm005.contig1	ExonAligner	CDS	772366	772417	.	+	0	gene_id "AP000295.8-001"; transcript_id "AP000295.8-001"; exon_number 1;
ENm005.contig1	ExonAligner	CDS	773605	773728	.	+	2	gene_id "AP000295.8-001"; transcript_id "AP000295.8-001"; exon_number 2;
ENm005.contig1	ExonAligner	CDS	779372	779529	.	+	1	gene_id "AP000295.8-001"; transcript_id "AP000295.8-001"; exon_number 3;
ENm005.contig1	ExonAligner	CDS	782096	782262	.	+	2	gene_id "AP000295.8-001"; transcript_id "AP000295.8-001"; exon_number 4;
ENm005.contig1	ExonAligner	CDS	785067	785214	.	+	0	gene_id "AP000295.8-001"; transcript_id "AP000295.8-001"; exon_number 5;
ENm005.contig1	ExonAligner	CDS	797413	797570	.	+	2	gene_id "AP000295.8-001"; transcript_id "AP000295.8-001"; exon_number 6;
ENm005.contig1	ExonAligner	CDS	899835	899907	.	+	0	gene_id "AP000298.3-001"; transcript_id "AP000298.3-001"; exon_number 1;
ENm005.contig1	ExonAligner	CDS	905887	906010	.	+	2	gene_id "AP000298.3-001"; transcript_id "AP000298.3-001"; exon_number 2;
ENm005.contig1	ExonAligner	CDS	909939	910117	.	+	1	gene_id "AP000298.3-001"; transcript_id "AP000298.3-001"; exon_number 3;
ENm005.contig1	ExonAligner	CDS	912111	912268	.	+	2	gene_id "AP000298.3-001"; transcript_id "AP000298.3-001"; exon_number 4;
ENm005.contig1	ExonAligner	CDS	912387	912528	.	+	0	gene_id "AP000298.3-001"; transcript_id "AP000298.3-001"; exon_number 5;
ENm005.contig1	ExonAligner	CDS	913891	914005	.	+	2	gene_id "AP000298.3-001"; transcript_id "AP000298.3-001"; exon_number 6;
ENm005.contig1	ExonAligner	CDS	916940	917139	.	+	1	gene_id "AP000298.3-001"; transcript_id "AP000298.3-001"; exon_number 7;
ENm005.contig1	ExonAligner	CDS	917248	917402	.	+	2	gene_id "AP000298.3-001"; transcript_id "AP000298.3-001"; exon_number 8;
ENm005.contig1	ExonAligner	CDS	920856	921006	.	+	0	gene_id "AP000298.3-001"; transcript_id "AP000298.3-001"; exon_number 9;
ENm005.contig1	ExonAligner	CDS	921627	921775	.	+	2	gene_id "AP000298.3-001"; transcript_id "AP000298.3-001"; exon_number 10;
ENm005.contig1	ExonAligner	CDS	923004	923240	.	+	0	gene_id "AP000298.3-001"; transcript_id "AP000298.3-001"; exon_number 11;
ENm005.contig1	ExonAligner	CDS	997380	997512	.	+	2	gene_id "AP000300.6-001"; transcript_id "AP000300.6-001"; exon_number 2;
ENm005.contig1	ExonAligner	CDS	1003829	1004025	.	+	1	gene_id "AP000300.6-001"; transcript_id "AP000300.6-001"; exon_number 3;
ENm005.contig1	ExonAligner	CDS	1005566	1005705	.	+	2	gene_id "AP000300.6-001"; transcript_id "AP000300.6-001"; exon_number 4;
ENm005.contig1	ExonAligner	CDS	1009752	1009905	.	+	0	gene_id "AP000300.6-001"; transcript_id "AP000300.6-001"; exon_number 5;
ENm005.contig1	ExonAligner	CDS	1010251	1010408	.	+	2	gene_id "AP000300.6-001"; transcript_id "AP000300.6-001"; exon_number 6;
ENm005.contig1	ExonAligner	CDS	997380	997512	.	+	2	gene_id "AP000300.6-002"; transcript_id "AP000300.6-002"; exon_number 3;
ENm005.contig1	ExonAligner	CDS	1003829	1004025	.	+	1	gene_id "AP000300.6-002"; transcript_id "AP000300.6-002"; exon_number 4;
ENm005.contig1	ExonAligner	CDS	1005566	1005705	.	+	2	gene_id "AP000300.6-002"; transcript_id "AP000300.6-002"; exon_number 5;
ENm005.contig1	ExonAligner	CDS	1009752	1009905	.	+	0	gene_id "AP000300.6-002"; transcript_id "AP000300.6-002"; exon_number 6;
ENm005.contig1	ExonAligner	CDS	1010251	1010408	.	+	2	gene_id "AP000300.6-002"; transcript_id "AP000300.6-002"; exon_number 7;
ENm005.contig1	ExonAligner	CDS	1046011	1046056	.	+	1	gene_id "AP000300.7-001"; transcript_id "AP000300.7-001"; exon_number 1;
ENm005.contig1	ExonAligner	CDS	1040908	1040965	.	+	2	gene_id "AP000300.7-001"; transcript_id "AP000300.7-001"; exon_number 2;
ENm005.contig1	ExonAligner	CDS	1036586	1036678	.	+	2	gene_id "AP000300.7-001"; transcript_id "AP000300.7-001"; exon_number 3;
ENm005.contig1	ExonAligner	CDS	1087438	1087553	.	+	2	gene_id "AP000304.8-001"; transcript_id "AP000304.8-001"; exon_number 11;
ENm005.contig1	ExonAligner	CDS	1088038	1088100	.	+	0	gene_id "AP000304.8-001"; transcript_id "AP000304.8-001"; exon_number 12;
ENm005.contig1	ExonAligner	CDS	1087438	1087553	.	+	2	gene_id "AP000304.8-002"; transcript_id "AP000304.8-002"; exon_number 10;
ENm005.contig1	ExonAligner	CDS	1088038	1088100	.	+	0	gene_id "AP000304.8-002"; transcript_id "AP000304.8-002"; exon_number 11;
ENm005.contig1	ExonAligner	CDS	1089867	1090004	.	-	0	gene_id "AP000304.9-008"; transcript_id "AP000304.9-008"; exon_number 1;
ENm005.contig1	ExonAligner	CDS	1090571	1090783	.	-	0	gene_id "AP000304.9-008"; transcript_id "AP000304.9-008"; exon_number 2;
ENm005.contig1	ExonAligner	CDS	1091373	1091571	.	-	1	gene_id "AP000304.9-008"; transcript_id "AP000304.9-008"; exon_number 3;
ENm005.contig1	ExonAligner	CDS	1092013	1092117	.	-	1	gene_id "AP000304.9-008"; transcript_id "AP000304.9-008"; exon_number 4;
ENm005.contig1	ExonAligner	CDS	1092228	1092309	.	-	2	gene_id "AP000304.9-008"; transcript_id "AP000304.9-008"; exon_number 5;
ENm005.contig1	ExonAligner	CDS	1094033	1094211	.	-	1	gene_id "AP000304.9-008"; transcript_id "AP000304.9-008"; exon_number 6;
ENm005.contig1	ExonAligner	CDS	1094895	1095025	.	-	0	gene_id "AP000304.9-008"; transcript_id "AP000304.9-008"; exon_number 7;
ENm005.contig1	ExonAligner	CDS	1095985	1096182	.	-	0	gene_id "AP000304.9-008"; transcript_id "AP000304.9-008"; exon_number 8;
ENm005.contig1	ExonAligner	CDS	1097262	1097336	.	-	0	gene_id "AP000304.9-008"; transcript_id "AP000304.9-008"; exon_number 9;
ENm005.contig1	ExonAligner	CDS	1097861	1098160	.	-	0	gene_id "AP000304.9-008"; transcript_id "AP000304.9-008"; exon_number 10;
ENm005.contig1	ExonAligner	CDS	1089867	1090004	.	-	0	gene_id "AP000304.9-001"; transcript_id "AP000304.9-001"; exon_number 1;
ENm005.contig1	ExonAligner	CDS	1090571	1090783	.	-	0	gene_id "AP000304.9-001"; transcript_id "AP000304.9-001"; exon_number 2;
ENm005.contig1	ExonAligner	CDS	1091373	1091571	.	-	1	gene_id "AP000304.9-001"; transcript_id "AP000304.9-001"; exon_number 3;
ENm005.contig1	ExonAligner	CDS	1092013	1092117	.	-	1	gene_id "AP000304.9-001"; transcript_id "AP000304.9-001"; exon_number 4;
ENm005.contig1	ExonAligner	CDS	1092228	1092309	.	-	2	gene_id "AP000304.9-001"; transcript_id "AP000304.9-001"; exon_number 5;
ENm005.contig1	ExonAligner	CDS	1094033	1094211	.	-	1	gene_id "AP000304.9-001"; transcript_id "AP000304.9-001"; exon_number 6;
ENm005.contig1	ExonAligner	CDS	1094895	1095067	.	-	0	gene_id "AP000304.9-001"; transcript_id "AP000304.9-001"; exon_number 7;
ENm005.contig1	ExonAligner	CDS	1095985	1096182	.	-	0	gene_id "AP000304.9-001"; transcript_id "AP000304.9-001"; exon_number 8;
ENm005.contig1	ExonAligner	CDS	1097262	1097336	.	-	0	gene_id "AP000304.9-001"; transcript_id "AP000304.9-001"; exon_number 9;
ENm005.contig1	ExonAligner	CDS	1097861	1098160	.	-	0	gene_id "AP000304.9-001"; transcript_id "AP000304.9-001"; exon_number 10;
ENm005.contig1	ExonAligner	CDS	1089869	1090004	.	-	1	gene_id "AP000304.9-002"; transcript_id "AP000304.9-002"; exon_number 1;
ENm005.contig1	ExonAligner	CDS	1090571	1090783	.	-	1	gene_id "AP000304.9-002"; transcript_id "AP000304.9-002"; exon_number 2;
ENm005.contig1	ExonAligner	CDS	1091373	1091571	.	-	2	gene_id "AP000304.9-002"; transcript_id "AP000304.9-002"; exon_number 3;
ENm005.contig1	ExonAligner	CDS	1092013	1092117	.	-	2	gene_id "AP000304.9-002"; transcript_id "AP000304.9-002"; exon_number 4;
ENm005.contig1	ExonAligner	CDS	1092228	1092309	.	-	0	gene_id "AP000304.9-002"; transcript_id "AP000304.9-002"; exon_number 5;
ENm005.contig1	ExonAligner	CDS	1094033	1094211	.	-	2	gene_id "AP000304.9-002"; transcript_id "AP000304.9-002"; exon_number 6;
ENm005.contig1	ExonAligner	CDS	1094895	1095067	.	-	1	gene_id "AP000304.9-002"; transcript_id "AP000304.9-002"; exon_number 7;
ENm005.contig1	ExonAligner	CDS	1095985	1096182	.	-	1	gene_id "AP000304.9-002"; transcript_id "AP000304.9-002"; exon_number 8;
ENm005.contig1	ExonAligner	CDS	1097861	1098153	.	-	1	gene_id "AP000304.9-002"; transcript_id "AP000304.9-002"; exon_number 9;
ENm005.contig1	ExonAligner	CDS	1090746	1090783	.	-	2	gene_id "AP000304.9-009"; transcript_id "AP000304.9-009"; exon_number 1;
ENm005.contig1	ExonAligner	CDS	1091373	1091571	.	-	0	gene_id "AP000304.9-009"; transcript_id "AP000304.9-009"; exon_number 2;
ENm005.contig1	ExonAligner	CDS	1092013	1092117	.	-	0	gene_id "AP000304.9-009"; transcript_id "AP000304.9-009"; exon_number 3;
ENm005.contig1	ExonAligner	CDS	1094895	1095067	.	-	2	gene_id "AP000304.9-009"; transcript_id "AP000304.9-009"; exon_number 4;
ENm005.contig1	ExonAligner	CDS	1095982	1096162	.	-	2	gene_id "AP000304.9-009"; transcript_id "AP000304.9-009"; exon_number 5;
ENm005.contig1	ExonAligner	CDS	1099158	1099257	.	-	1	gene_id "AP000304.10-001"; transcript_id "AP000304.10-001"; exon_number 1;
ENm005.contig1	ExonAligner	CDS	1101254	1101299	.	-	2	gene_id "AP000304.10-001"; transcript_id "AP000304.10-001"; exon_number 2;
ENm005.contig1	ExonAligner	CDS	1103489	1103594	.	-	0	gene_id "AP000304.10-001"; transcript_id "AP000304.10-001"; exon_number 3;
ENm005.contig1	ExonAligner	CDS	1104473	1104594	.	-	2	gene_id "AP000304.10-001"; transcript_id "AP000304.10-001"; exon_number 4;
ENm005.contig1	ExonAligner	CDS	1105696	1105788	.	-	2	gene_id "AP000304.10-001"; transcript_id "AP000304.10-001"; exon_number 5;
ENm005.contig1	ExonAligner	CDS	1107489	1107594	.	-	0	gene_id "AP000304.10-001"; transcript_id "AP000304.10-001"; exon_number 6;
ENm005.contig1	ExonAligner	CDS	1108508	1108635	.	-	2	gene_id "AP000304.10-001"; transcript_id "AP000304.10-001"; exon_number 7;
ENm005.contig1	ExonAligner	CDS	1118487	1118549	.	-	2	gene_id "AP000304.10-001"; transcript_id "AP000304.10-001"; exon_number 8;
ENm005.contig1	ExonAligner	CDS	1120000	1120038	.	-	2	gene_id "AP000304.10-001"; transcript_id "AP000304.10-001"; exon_number 9;
ENm005.contig1	ExonAligner	CDS	1123540	1123606	.	-	0	gene_id "AP000304.10-001"; transcript_id "AP000304.10-001"; exon_number 10;
ENm005.contig1	ExonAligner	CDS	1138789	1138860	.	-	0	gene_id "AP000304.10-001"; transcript_id "AP000304.10-001"; exon_number 11;
ENm005.contig1	ExonAligner	CDS	1140980	1141045	.	-	0	gene_id "AP000304.10-001"; transcript_id "AP000304.10-001"; exon_number 12;
ENm005.contig1	ExonAligner	CDS	1099158	1099257	.	-	1	gene_id "AP000304.10-007"; transcript_id "AP000304.10-007"; exon_number 1;
ENm005.contig1	ExonAligner	CDS	1101254	1101299	.	-	2	gene_id "AP000304.10-007"; transcript_id "AP000304.10-007"; exon_number 2;
ENm005.contig1	ExonAligner	CDS	1103489	1103594	.	-	0	gene_id "AP000304.10-007"; transcript_id "AP000304.10-007"; exon_number 3;
ENm005.contig1	ExonAligner	CDS	1104473	1104594	.	-	2	gene_id "AP000304.10-007"; transcript_id "AP000304.10-007"; exon_number 4;
ENm005.contig1	ExonAligner	CDS	1105696	1105788	.	-	2	gene_id "AP000304.10-007"; transcript_id "AP000304.10-007"; exon_number 5;
ENm005.contig1	ExonAligner	CDS	1107489	1107594	.	-	0	gene_id "AP000304.10-007"; transcript_id "AP000304.10-007"; exon_number 6;
ENm005.contig1	ExonAligner	CDS	1108508	1108635	.	-	2	gene_id "AP000304.10-007"; transcript_id "AP000304.10-007"; exon_number 7;
ENm005.contig1	ExonAligner	CDS	1118487	1118549	.	-	2	gene_id "AP000304.10-007"; transcript_id "AP000304.10-007"; exon_number 8;
ENm005.contig1	ExonAligner	CDS	1123540	1123606	.	-	0	gene_id "AP000304.10-007"; transcript_id "AP000304.10-007"; exon_number 9;
ENm005.contig1	ExonAligner	CDS	1138789	1138860	.	-	0	gene_id "AP000304.10-007"; transcript_id "AP000304.10-007"; exon_number 10;
ENm005.contig1	ExonAligner	CDS	1140980	1141045	.	-	0	gene_id "AP000304.10-007"; transcript_id "AP000304.10-007"; exon_number 11;
ENm005.contig1	ExonAligner	CDS	1101254	1101288	.	-	2	gene_id "AP000304.10-002"; transcript_id "AP000304.10-002"; exon_number 2;
ENm005.contig1	ExonAligner	CDS	1103489	1103594	.	-	0	gene_id "AP000304.10-002"; transcript_id "AP000304.10-002"; exon_number 3;
ENm005.contig1	ExonAligner	CDS	1104473	1104594	.	-	2	gene_id "AP000304.10-002"; transcript_id "AP000304.10-002"; exon_number 4;
ENm005.contig1	ExonAligner	CDS	1105696	1105788	.	-	2	gene_id "AP000304.10-002"; transcript_id "AP000304.10-002"; exon_number 5;
ENm005.contig1	ExonAligner	CDS	1107489	1107594	.	-	0	gene_id "AP000304.10-002"; transcript_id "AP000304.10-002"; exon_number 6;
ENm005.contig1	ExonAligner	CDS	1108508	1108635	.	-	2	gene_id "AP000304.10-002"; transcript_id "AP000304.10-002"; exon_number 7;
ENm005.contig1	ExonAligner	CDS	1118487	1118549	.	-	2	gene_id "AP000304.10-002"; transcript_id "AP000304.10-002"; exon_number 8;
ENm005.contig1	ExonAligner	CDS	1120000	1120038	.	-	2	gene_id "AP000304.10-002"; transcript_id "AP000304.10-002"; exon_number 9;
ENm005.contig1	ExonAligner	CDS	1123540	1123606	.	-	0	gene_id "AP000304.10-002"; transcript_id "AP000304.10-002"; exon_number 10;
ENm005.contig1	ExonAligner	CDS	1138789	1138860	.	-	0	gene_id "AP000304.10-002"; transcript_id "AP000304.10-002"; exon_number 11;
ENm005.contig1	ExonAligner	CDS	1140980	1141045	.	-	0	gene_id "AP000304.10-002"; transcript_id "AP000304.10-002"; exon_number 12;
ENm005.contig1	ExonAligner	CDS	1107520	1107597	.	-	0	gene_id "AP000304.10-013"; transcript_id "AP000304.10-013"; exon_number 1;
ENm005.contig1	ExonAligner	CDS	1108508	1108635	.	-	2	gene_id "AP000304.10-013"; transcript_id "AP000304.10-013"; exon_number 2;
ENm005.contig1	ExonAligner	CDS	1118487	1118549	.	-	2	gene_id "AP000304.10-013"; transcript_id "AP000304.10-013"; exon_number 3;
ENm005.contig1	ExonAligner	CDS	1120000	1120038	.	-	2	gene_id "AP000304.10-013"; transcript_id "AP000304.10-013"; exon_number 4;
ENm005.contig1	ExonAligner	CDS	1123540	1123606	.	-	0	gene_id "AP000304.10-013"; transcript_id "AP000304.10-013"; exon_number 5;
ENm005.contig1	ExonAligner	CDS	1138789	1138860	.	-	0	gene_id "AP000304.10-013"; transcript_id "AP000304.10-013"; exon_number 6;
ENm005.contig1	ExonAligner	CDS	1140980	1141045	.	-	0	gene_id "AP000304.10-013"; transcript_id "AP000304.10-013"; exon_number 7;
ENm005.contig1	ExonAligner	CDS	1213589	1213616	.	+	0	gene_id "AP000313.6-020"; transcript_id "AP000313.6-020"; exon_number 1;
ENm005.contig1	ExonAligner	CDS	1215728	1215820	.	+	2	gene_id "AP000313.6-020"; transcript_id "AP000313.6-020"; exon_number 2;
ENm005.contig1	ExonAligner	CDS	1217185	1217248	.	+	2	gene_id "AP000313.6-020"; transcript_id "AP000313.6-020"; exon_number 3;
ENm005.contig1	ExonAligner	CDS	1229751	1229911	.	+	1	gene_id "AP000313.6-020"; transcript_id "AP000313.6-020"; exon_number 4;
ENm005.contig1	ExonAligner	CDS	1248264	1248329	.	+	2	gene_id "AP000313.6-020"; transcript_id "AP000313.6-020"; exon_number 5;
ENm005.contig1	ExonAligner	CDS	1249764	1249860	.	+	2	gene_id "AP000313.6-020"; transcript_id "AP000313.6-020"; exon_number 6;
ENm005.contig1	ExonAligner	CDS	1254555	1254655	.	+	1	gene_id "AP000313.6-020"; transcript_id "AP000313.6-020"; exon_number 7;
ENm005.contig1	ExonAligner	CDS	1268881	1268944	.	+	2	gene_id "AP000313.6-020"; transcript_id "AP000313.6-020"; exon_number 8;
ENm005.contig1	ExonAligner	CDS	1272602	1272739	.	+	1	gene_id "AP000313.6-020"; transcript_id "AP000313.6-020"; exon_number 9;
ENm005.contig1	ExonAligner	CDS	1277031	1277146	.	+	1	gene_id "AP000313.6-020"; transcript_id "AP000313.6-020"; exon_number 10;
ENm005.contig1	ExonAligner	CDS	1280017	1280279	.	+	2	gene_id "AP000313.6-020"; transcript_id "AP000313.6-020"; exon_number 11;
ENm005.contig1	ExonAligner	CDS	1281998	1282147	.	+	0	gene_id "AP000313.6-020"; transcript_id "AP000313.6-020"; exon_number 12;
ENm005.contig1	ExonAligner	CDS	1282237	1282377	.	+	0	gene_id "AP000313.6-020"; transcript_id "AP000313.6-020"; exon_number 13;
ENm005.contig1	ExonAligner	CDS	1288048	1288187	.	+	2	gene_id "AP000313.6-020"; transcript_id "AP000313.6-020"; exon_number 15;
ENm005.contig1	ExonAligner	CDS	1299324	1299395	.	+	0	gene_id "AP000313.6-020"; transcript_id "AP000313.6-020"; exon_number 16;
ENm005.contig1	ExonAligner	CDS	1213589	1213616	.	+	0	gene_id "AP000313.6-001"; transcript_id "AP000313.6-001"; exon_number 1;
ENm005.contig1	ExonAligner	CDS	1215728	1215820	.	+	2	gene_id "AP000313.6-001"; transcript_id "AP000313.6-001"; exon_number 2;
ENm005.contig1	ExonAligner	CDS	1217185	1217248	.	+	2	gene_id "AP000313.6-001"; transcript_id "AP000313.6-001"; exon_number 3;
ENm005.contig1	ExonAligner	CDS	1229751	1229911	.	+	1	gene_id "AP000313.6-001"; transcript_id "AP000313.6-001"; exon_number 4;
ENm005.contig1	ExonAligner	CDS	1248153	1248326	.	+	2	gene_id "AP000313.6-001"; transcript_id "AP000313.6-001"; exon_number 5;
ENm005.contig1	ExonAligner	CDS	1249764	1249860	.	+	2	gene_id "AP000313.6-001"; transcript_id "AP000313.6-001"; exon_number 6;
ENm005.contig1	ExonAligner	CDS	1254555	1254655	.	+	1	gene_id "AP000313.6-001"; transcript_id "AP000313.6-001"; exon_number 7;
ENm005.contig1	ExonAligner	CDS	1268881	1268944	.	+	2	gene_id "AP000313.6-001"; transcript_id "AP000313.6-001"; exon_number 8;
ENm005.contig1	ExonAligner	CDS	1272602	1272739	.	+	1	gene_id "AP000313.6-001"; transcript_id "AP000313.6-001"; exon_number 9;
ENm005.contig1	ExonAligner	CDS	1277031	1277146	.	+	1	gene_id "AP000313.6-001"; transcript_id "AP000313.6-001"; exon_number 10;
ENm005.contig1	ExonAligner	CDS	1280017	1280279	.	+	2	gene_id "AP000313.6-001"; transcript_id "AP000313.6-001"; exon_number 11;
ENm005.contig1	ExonAligner	CDS	1281998	1282147	.	+	0	gene_id "AP000313.6-001"; transcript_id "AP000313.6-001"; exon_number 12;
ENm005.contig1	ExonAligner	CDS	1282237	1282377	.	+	0	gene_id "AP000313.6-001"; transcript_id "AP000313.6-001"; exon_number 13;
ENm005.contig1	ExonAligner	CDS	1288048	1288187	.	+	2	gene_id "AP000313.6-001"; transcript_id "AP000313.6-001"; exon_number 15;
ENm005.contig1	ExonAligner	CDS	1299327	1299448	.	+	0	gene_id "AP000313.6-001"; transcript_id "AP000313.6-001"; exon_number 16;
ENm005.contig1	ExonAligner	CDS	1302387	1302610	.	+	1	gene_id "AP000313.6-001"; transcript_id "AP000313.6-001"; exon_number 17;
ENm005.contig1	ExonAligner	CDS	1304495	1304610	.	+	2	gene_id "AP000313.6-001"; transcript_id "AP000313.6-001"; exon_number 18;
ENm005.contig1	ExonAligner	CDS	1364547	1364623	.	+	1	gene_id "AP000313.6-001"; transcript_id "AP000313.6-001"; exon_number 23;
ENm005.contig1	ExonAligner	CDS	1369699	1369865	.	+	2	gene_id "AP000313.6-001"; transcript_id "AP000313.6-001"; exon_number 24;
ENm005.contig1	ExonAligner	CDS	1373352	1373391	.	+	0	gene_id "AP000313.6-001"; transcript_id "AP000313.6-001"; exon_number 25;
ENm005.contig1	ExonAligner	CDS	1375680	1375801	.	+	2	gene_id "AP000313.6-001"; transcript_id "AP000313.6-001"; exon_number 26;
ENm005.contig1	ExonAligner	CDS	1379770	1379881	.	+	0	gene_id "AP000313.6-001"; transcript_id "AP000313.6-001"; exon_number 27;
ENm005.contig1	ExonAligner	CDS	1393065	1393180	.	+	2	gene_id "AP000313.6-001"; transcript_id "AP000313.6-001"; exon_number 29;
ENm005.contig1	ExonAligner	CDS	1394672	1394778	.	+	0	gene_id "AP000313.6-001"; transcript_id "AP000313.6-001"; exon_number 30;
ENm005.contig1	ExonAligner	CDS	1399899	1400082	.	+	1	gene_id "AP000313.6-001"; transcript_id "AP000313.6-001"; exon_number 31;
ENm005.contig1	ExonAligner	CDS	1401980	1402072	.	+	0	gene_id "AP000313.6-001"; transcript_id "AP000313.6-001"; exon_number 32;
ENm005.contig1	ExonAligner	CDS	1406630	1406791	.	+	0	gene_id "AP000313.6-001"; transcript_id "AP000313.6-001"; exon_number 33;
ENm005.contig1	ExonAligner	CDS	1415655	1415861	.	+	0	gene_id "AP000313.6-001"; transcript_id "AP000313.6-001"; exon_number 34;
ENm005.contig1	ExonAligner	CDS	1416960	1417081	.	+	0	gene_id "AP000313.6-001"; transcript_id "AP000313.6-001"; exon_number 35;
ENm005.contig1	ExonAligner	CDS	1418041	1418123	.	+	1	gene_id "AP000313.6-001"; transcript_id "AP000313.6-001"; exon_number 36;
ENm005.contig1	ExonAligner	CDS	1418429	1418512	.	+	2	gene_id "AP000313.6-001"; transcript_id "AP000313.6-001"; exon_number 37;
ENm005.contig1	ExonAligner	CDS	1419018	1419191	.	+	2	gene_id "AP000313.6-001"; transcript_id "AP000313.6-001"; exon_number 38;
ENm005.contig1	ExonAligner	CDS	1422133	1422284	.	+	2	gene_id "AP000313.6-001"; transcript_id "AP000313.6-001"; exon_number 39;
ENm005.contig1	ExonAligner	CDS	1213589	1213616	.	+	0	gene_id "AP000313.6-002"; transcript_id "AP000313.6-002"; exon_number 1;
ENm005.contig1	ExonAligner	CDS	1215728	1215820	.	+	2	gene_id "AP000313.6-002"; transcript_id "AP000313.6-002"; exon_number 2;
ENm005.contig1	ExonAligner	CDS	1217185	1217248	.	+	2	gene_id "AP000313.6-002"; transcript_id "AP000313.6-002"; exon_number 3;
ENm005.contig1	ExonAligner	CDS	1229751	1229911	.	+	1	gene_id "AP000313.6-002"; transcript_id "AP000313.6-002"; exon_number 4;
ENm005.contig1	ExonAligner	CDS	1248153	1248326	.	+	2	gene_id "AP000313.6-002"; transcript_id "AP000313.6-002"; exon_number 5;
ENm005.contig1	ExonAligner	CDS	1249764	1249860	.	+	2	gene_id "AP000313.6-002"; transcript_id "AP000313.6-002"; exon_number 6;
ENm005.contig1	ExonAligner	CDS	1254555	1254655	.	+	1	gene_id "AP000313.6-002"; transcript_id "AP000313.6-002"; exon_number 7;
ENm005.contig1	ExonAligner	CDS	1268881	1268944	.	+	2	gene_id "AP000313.6-002"; transcript_id "AP000313.6-002"; exon_number 8;
ENm005.contig1	ExonAligner	CDS	1272602	1272739	.	+	1	gene_id "AP000313.6-002"; transcript_id "AP000313.6-002"; exon_number 9;
ENm005.contig1	ExonAligner	CDS	1277031	1277146	.	+	1	gene_id "AP000313.6-002"; transcript_id "AP000313.6-002"; exon_number 10;
ENm005.contig1	ExonAligner	CDS	1280017	1280279	.	+	2	gene_id "AP000313.6-002"; transcript_id "AP000313.6-002"; exon_number 11;
ENm005.contig1	ExonAligner	CDS	1281998	1282147	.	+	0	gene_id "AP000313.6-002"; transcript_id "AP000313.6-002"; exon_number 12;
ENm005.contig1	ExonAligner	CDS	1282237	1282377	.	+	0	gene_id "AP000313.6-002"; transcript_id "AP000313.6-002"; exon_number 13;
ENm005.contig1	ExonAligner	CDS	1288048	1288187	.	+	2	gene_id "AP000313.6-002"; transcript_id "AP000313.6-002"; exon_number 15;
ENm005.contig1	ExonAligner	CDS	1299327	1299448	.	+	0	gene_id "AP000313.6-002"; transcript_id "AP000313.6-002"; exon_number 16;
ENm005.contig1	ExonAligner	CDS	1302387	1302610	.	+	1	gene_id "AP000313.6-002"; transcript_id "AP000313.6-002"; exon_number 17;
ENm005.contig1	ExonAligner	CDS	1304495	1304610	.	+	2	gene_id "AP000313.6-002"; transcript_id "AP000313.6-002"; exon_number 18;
ENm005.contig1	ExonAligner	CDS	1364547	1364623	.	+	1	gene_id "AP000313.6-002"; transcript_id "AP000313.6-002"; exon_number 23;
ENm005.contig1	ExonAligner	CDS	1369699	1369865	.	+	2	gene_id "AP000313.6-002"; transcript_id "AP000313.6-002"; exon_number 24;
ENm005.contig1	ExonAligner	CDS	1373352	1373391	.	+	0	gene_id "AP000313.6-002"; transcript_id "AP000313.6-002"; exon_number 25;
ENm005.contig1	ExonAligner	CDS	1375680	1375801	.	+	2	gene_id "AP000313.6-002"; transcript_id "AP000313.6-002"; exon_number 26;
ENm005.contig1	ExonAligner	CDS	1379770	1379881	.	+	0	gene_id "AP000313.6-002"; transcript_id "AP000313.6-002"; exon_number 27;
ENm005.contig1	ExonAligner	CDS	1248287	1248329	.	+	2	gene_id "AP000313.6-014"; transcript_id "AP000313.6-014"; exon_number 1;
ENm005.contig1	ExonAligner	CDS	1249764	1249860	.	+	2	gene_id "AP000313.6-014"; transcript_id "AP000313.6-014"; exon_number 2;
ENm005.contig1	ExonAligner	CDS	1254555	1254655	.	+	1	gene_id "AP000313.6-014"; transcript_id "AP000313.6-014"; exon_number 3;
ENm005.contig1	ExonAligner	CDS	1268881	1268944	.	+	2	gene_id "AP000313.6-014"; transcript_id "AP000313.6-014"; exon_number 4;
ENm005.contig1	ExonAligner	CDS	1272602	1272739	.	+	1	gene_id "AP000313.6-014"; transcript_id "AP000313.6-014"; exon_number 5;
ENm005.contig1	ExonAligner	CDS	1277031	1277146	.	+	1	gene_id "AP000313.6-014"; transcript_id "AP000313.6-014"; exon_number 6;
ENm005.contig1	ExonAligner	CDS	1280017	1280279	.	+	2	gene_id "AP000313.6-014"; transcript_id "AP000313.6-014"; exon_number 7;
ENm005.contig1	ExonAligner	CDS	1281998	1282147	.	+	0	gene_id "AP000313.6-014"; transcript_id "AP000313.6-014"; exon_number 8;
ENm005.contig1	ExonAligner	CDS	1282237	1282377	.	+	0	gene_id "AP000313.6-014"; transcript_id "AP000313.6-014"; exon_number 9;
ENm005.contig1	ExonAligner	CDS	1288048	1288187	.	+	2	gene_id "AP000313.6-014"; transcript_id "AP000313.6-014"; exon_number 11;
ENm005.contig1	ExonAligner	CDS	1299327	1299448	.	+	0	gene_id "AP000313.6-014"; transcript_id "AP000313.6-014"; exon_number 12;
ENm005.contig1	ExonAligner	CDS	1302387	1302610	.	+	1	gene_id "AP000313.6-014"; transcript_id "AP000313.6-014"; exon_number 13;
ENm005.contig1	ExonAligner	CDS	1304495	1304610	.	+	2	gene_id "AP000313.6-014"; transcript_id "AP000313.6-014"; exon_number 14;
ENm005.contig1	ExonAligner	CDS	1364547	1364623	.	+	1	gene_id "AP000313.6-014"; transcript_id "AP000313.6-014"; exon_number 18;
ENm005.contig1	ExonAligner	CDS	1375680	1375801	.	+	2	gene_id "AP000313.6-014"; transcript_id "AP000313.6-014"; exon_number 19;
ENm005.contig1	ExonAligner	CDS	1379770	1379881	.	+	0	gene_id "AP000313.6-014"; transcript_id "AP000313.6-014"; exon_number 20;
ENm005.contig1	ExonAligner	CDS	1268881	1268944	.	+	2	gene_id "AP000313.6-019"; transcript_id "AP000313.6-019"; exon_number 2;
ENm005.contig1	ExonAligner	CDS	1272602	1272739	.	+	1	gene_id "AP000313.6-019"; transcript_id "AP000313.6-019"; exon_number 3;
ENm005.contig1	ExonAligner	CDS	1277031	1277146	.	+	1	gene_id "AP000313.6-019"; transcript_id "AP000313.6-019"; exon_number 4;
ENm005.contig1	ExonAligner	CDS	1280017	1280259	.	+	2	gene_id "AP000313.6-019"; transcript_id "AP000313.6-019"; exon_number 5;
ENm005.contig1	ExonAligner	CDS	1299357	1299451	.	+	2	gene_id "AP000313.6-003"; transcript_id "AP000313.6-003"; exon_number 1;
ENm005.contig1	ExonAligner	CDS	1302387	1302610	.	+	1	gene_id "AP000313.6-003"; transcript_id "AP000313.6-003"; exon_number 2;
ENm005.contig1	ExonAligner	CDS	1304495	1304610	.	+	2	gene_id "AP000313.6-003"; transcript_id "AP000313.6-003"; exon_number 3;
ENm005.contig1	ExonAligner	CDS	1364547	1364623	.	+	1	gene_id "AP000313.6-003"; transcript_id "AP000313.6-003"; exon_number 7;
ENm005.contig1	ExonAligner	CDS	1375680	1375801	.	+	2	gene_id "AP000313.6-003"; transcript_id "AP000313.6-003"; exon_number 8;
ENm005.contig1	ExonAligner	CDS	1379770	1379881	.	+	0	gene_id "AP000313.6-003"; transcript_id "AP000313.6-003"; exon_number 9;
ENm005.contig1	ExonAligner	CDS	1364547	1364623	.	+	1	gene_id "AP000313.6-006"; transcript_id "AP000313.6-006"; exon_number 2;
ENm005.contig1	ExonAligner	CDS	1373352	1373391	.	+	2	gene_id "AP000313.6-006"; transcript_id "AP000313.6-006"; exon_number 3;
ENm005.contig1	ExonAligner	CDS	1394684	1394778	.	+	2	gene_id "AP000313.6-004"; transcript_id "AP000313.6-004"; exon_number 1;
ENm005.contig1	ExonAligner	CDS	1399899	1400082	.	+	1	gene_id "AP000313.6-004"; transcript_id "AP000313.6-004"; exon_number 2;
ENm005.contig1	ExonAligner	CDS	1401980	1402072	.	+	0	gene_id "AP000313.6-004"; transcript_id "AP000313.6-004"; exon_number 3;
ENm005.contig1	ExonAligner	CDS	1415655	1415861	.	+	0	gene_id "AP000313.6-004"; transcript_id "AP000313.6-004"; exon_number 4;
ENm005.contig1	ExonAligner	CDS	1416960	1417081	.	+	0	gene_id "AP000313.6-004"; transcript_id "AP000313.6-004"; exon_number 5;
ENm005.contig1	ExonAligner	CDS	1418041	1418123	.	+	1	gene_id "AP000313.6-004"; transcript_id "AP000313.6-004"; exon_number 6;
ENm005.contig1	ExonAligner	CDS	1418429	1418512	.	+	2	gene_id "AP000313.6-004"; transcript_id "AP000313.6-004"; exon_number 7;
ENm005.contig1	ExonAligner	CDS	1419018	1419088	.	+	2	gene_id "AP000313.6-004"; transcript_id "AP000313.6-004"; exon_number 8;
ENm005.contig1	ExonAligner	CDS	1406633	1406794	.	+	0	gene_id "AP000313.6-005"; transcript_id "AP000313.6-005"; exon_number 1;
ENm005.contig1	ExonAligner	CDS	1416960	1417081	.	+	0	gene_id "AP000313.6-005"; transcript_id "AP000313.6-005"; exon_number 2;
ENm005.contig1	ExonAligner	CDS	1418041	1418123	.	+	1	gene_id "AP000313.6-005"; transcript_id "AP000313.6-005"; exon_number 3;
ENm005.contig1	ExonAligner	CDS	1418429	1418512	.	+	2	gene_id "AP000313.6-005"; transcript_id "AP000313.6-005"; exon_number 4;
ENm005.contig1	ExonAligner	CDS	1419018	1419088	.	+	2	gene_id "AP000313.6-005"; transcript_id "AP000313.6-005"; exon_number 5;
ENm006.contig1	ExonAligner	CDS	13672	13902	.	-	0	gene_id "U52112.4-001"; transcript_id "U52112.4-001"; exon_number 1;
ENm006.contig1	ExonAligner	CDS	14400	14496	.	-	1	gene_id "U52112.4-001"; transcript_id "U52112.4-001"; exon_number 2;
ENm006.contig1	ExonAligner	CDS	14814	14885	.	-	1	gene_id "U52112.4-001"; transcript_id "U52112.4-001"; exon_number 3;
ENm006.contig1	ExonAligner	CDS	15125	15308	.	-	2	gene_id "U52112.4-001"; transcript_id "U52112.4-001"; exon_number 4;
ENm006.contig1	ExonAligner	CDS	15389	15462	.	-	1	gene_id "U52112.4-001"; transcript_id "U52112.4-001"; exon_number 5;
ENm006.contig1	ExonAligner	CDS	15552	15779	.	-	1	gene_id "U52112.4-001"; transcript_id "U52112.4-001"; exon_number 6;
ENm006.contig1	ExonAligner	CDS	15863	15968	.	-	2	gene_id "U52112.4-001"; transcript_id "U52112.4-001"; exon_number 7;
ENm006.contig1	ExonAligner	CDS	16064	16192	.	-	2	gene_id "U52112.4-001"; transcript_id "U52112.4-001"; exon_number 8;
ENm006.contig1	ExonAligner	CDS	16288	16359	.	-	2	gene_id "U52112.4-001"; transcript_id "U52112.4-001"; exon_number 9;
ENm006.contig1	ExonAligner	CDS	16490	16550	.	-	0	gene_id "U52112.4-001"; transcript_id "U52112.4-001"; exon_number 10;
ENm006.contig1	ExonAligner	CDS	17588	17690	.	-	1	gene_id "U52112.4-001"; transcript_id "U52112.4-001"; exon_number 11;
ENm006.contig1	ExonAligner	CDS	18097	18181	.	-	0	gene_id "U52112.4-001"; transcript_id "U52112.4-001"; exon_number 13;
ENm006.contig1	ExonAligner	CDS	18289	18480	.	-	0	gene_id "U52112.4-001"; transcript_id "U52112.4-001"; exon_number 14;
ENm006.contig1	ExonAligner	CDS	18658	18753	.	-	0	gene_id "U52112.4-001"; transcript_id "U52112.4-001"; exon_number 15;
ENm006.contig1	ExonAligner	CDS	22209	22430	.	-	0	gene_id "U52112.4-001"; transcript_id "U52112.4-001"; exon_number 16;
ENm006.contig1	ExonAligner	CDS	22516	22638	.	-	0	gene_id "U52112.4-001"; transcript_id "U52112.4-001"; exon_number 17;
ENm006.contig1	ExonAligner	CDS	24041	24217	.	-	0	gene_id "U52112.4-001"; transcript_id "U52112.4-001"; exon_number 19;
ENm006.contig1	ExonAligner	CDS	24455	24517	.	-	0	gene_id "U52112.4-001"; transcript_id "U52112.4-001"; exon_number 20;
ENm006.contig1	ExonAligner	CDS	24628	24784	.	-	1	gene_id "U52112.4-001"; transcript_id "U52112.4-001"; exon_number 21;
ENm006.contig1	ExonAligner	CDS	24879	25086	.	-	2	gene_id "U52112.4-001"; transcript_id "U52112.4-001"; exon_number 22;
ENm006.contig1	ExonAligner	CDS	28720	28786	.	-	0	gene_id "U52112.4-001"; transcript_id "U52112.4-001"; exon_number 23;
ENm006.contig1	ExonAligner	CDS	13672	13902	.	-	0	gene_id "U52112.4-003"; transcript_id "U52112.4-003"; exon_number 1;
ENm006.contig1	ExonAligner	CDS	14400	14496	.	-	1	gene_id "U52112.4-003"; transcript_id "U52112.4-003"; exon_number 2;
ENm006.contig1	ExonAligner	CDS	14814	14885	.	-	1	gene_id "U52112.4-003"; transcript_id "U52112.4-003"; exon_number 3;
ENm006.contig1	ExonAligner	CDS	15125	15308	.	-	2	gene_id "U52112.4-003"; transcript_id "U52112.4-003"; exon_number 4;
ENm006.contig1	ExonAligner	CDS	15389	15462	.	-	1	gene_id "U52112.4-003"; transcript_id "U52112.4-003"; exon_number 5;
ENm006.contig1	ExonAligner	CDS	15552	15779	.	-	1	gene_id "U52112.4-003"; transcript_id "U52112.4-003"; exon_number 6;
ENm006.contig1	ExonAligner	CDS	15863	15968	.	-	2	gene_id "U52112.4-003"; transcript_id "U52112.4-003"; exon_number 7;
ENm006.contig1	ExonAligner	CDS	16064	16192	.	-	2	gene_id "U52112.4-003"; transcript_id "U52112.4-003"; exon_number 8;
ENm006.contig1	ExonAligner	CDS	16288	16359	.	-	2	gene_id "U52112.4-003"; transcript_id "U52112.4-003"; exon_number 9;
ENm006.contig1	ExonAligner	CDS	16490	16550	.	-	0	gene_id "U52112.4-003"; transcript_id "U52112.4-003"; exon_number 10;
ENm006.contig1	ExonAligner	CDS	17588	17690	.	-	1	gene_id "U52112.4-003"; transcript_id "U52112.4-003"; exon_number 11;
ENm006.contig1	ExonAligner	CDS	18097	18181	.	-	0	gene_id "U52112.4-003"; transcript_id "U52112.4-003"; exon_number 13;
ENm006.contig1	ExonAligner	CDS	18289	18480	.	-	0	gene_id "U52112.4-003"; transcript_id "U52112.4-003"; exon_number 14;
ENm006.contig1	ExonAligner	CDS	18658	18753	.	-	0	gene_id "U52112.4-003"; transcript_id "U52112.4-003"; exon_number 15;
ENm006.contig1	ExonAligner	CDS	22209	22430	.	-	0	gene_id "U52112.4-003"; transcript_id "U52112.4-003"; exon_number 16;
ENm006.contig1	ExonAligner	CDS	22516	22638	.	-	0	gene_id "U52112.4-003"; transcript_id "U52112.4-003"; exon_number 17;
ENm006.contig1	ExonAligner	CDS	24041	24217	.	-	0	gene_id "U52112.4-003"; transcript_id "U52112.4-003"; exon_number 18;
ENm006.contig1	ExonAligner	CDS	24455	24517	.	-	0	gene_id "U52112.4-003"; transcript_id "U52112.4-003"; exon_number 19;
ENm006.contig1	ExonAligner	CDS	24628	24784	.	-	1	gene_id "U52112.4-003"; transcript_id "U52112.4-003"; exon_number 20;
ENm006.contig1	ExonAligner	CDS	24879	25086	.	-	2	gene_id "U52112.4-003"; transcript_id "U52112.4-003"; exon_number 21;
ENm006.contig1	ExonAligner	CDS	28720	28786	.	-	0	gene_id "U52112.4-003"; transcript_id "U52112.4-003"; exon_number 22;
ENm006.contig1	ExonAligner	CDS	13672	13902	.	-	0	gene_id "U52112.4-011"; transcript_id "U52112.4-011"; exon_number 1;
ENm006.contig1	ExonAligner	CDS	14400	14496	.	-	1	gene_id "U52112.4-011"; transcript_id "U52112.4-011"; exon_number 2;
ENm006.contig1	ExonAligner	CDS	14814	14885	.	-	1	gene_id "U52112.4-011"; transcript_id "U52112.4-011"; exon_number 3;
ENm006.contig1	ExonAligner	CDS	15125	15308	.	-	2	gene_id "U52112.4-011"; transcript_id "U52112.4-011"; exon_number 4;
ENm006.contig1	ExonAligner	CDS	15389	15462	.	-	1	gene_id "U52112.4-011"; transcript_id "U52112.4-011"; exon_number 5;
ENm006.contig1	ExonAligner	CDS	15552	15779	.	-	1	gene_id "U52112.4-011"; transcript_id "U52112.4-011"; exon_number 6;
ENm006.contig1	ExonAligner	CDS	15863	15968	.	-	2	gene_id "U52112.4-011"; transcript_id "U52112.4-011"; exon_number 7;
ENm006.contig1	ExonAligner	CDS	16064	16192	.	-	2	gene_id "U52112.4-011"; transcript_id "U52112.4-011"; exon_number 8;
ENm006.contig1	ExonAligner	CDS	16288	16359	.	-	2	gene_id "U52112.4-011"; transcript_id "U52112.4-011"; exon_number 9;
ENm006.contig1	ExonAligner	CDS	16490	16550	.	-	0	gene_id "U52112.4-011"; transcript_id "U52112.4-011"; exon_number 10;
ENm006.contig1	ExonAligner	CDS	17588	17690	.	-	1	gene_id "U52112.4-011"; transcript_id "U52112.4-011"; exon_number 11;
ENm006.contig1	ExonAligner	CDS	18097	18181	.	-	0	gene_id "U52112.4-011"; transcript_id "U52112.4-011"; exon_number 13;
ENm006.contig1	ExonAligner	CDS	18289	18480	.	-	0	gene_id "U52112.4-011"; transcript_id "U52112.4-011"; exon_number 14;
ENm006.contig1	ExonAligner	CDS	18658	18753	.	-	0	gene_id "U52112.4-011"; transcript_id "U52112.4-011"; exon_number 15;
ENm006.contig1	ExonAligner	CDS	22209	22430	.	-	0	gene_id "U52112.4-011"; transcript_id "U52112.4-011"; exon_number 16;
ENm006.contig1	ExonAligner	CDS	22516	22638	.	-	0	gene_id "U52112.4-011"; transcript_id "U52112.4-011"; exon_number 17;
ENm006.contig1	ExonAligner	CDS	24041	24217	.	-	0	gene_id "U52112.4-011"; transcript_id "U52112.4-011"; exon_number 18;
ENm006.contig1	ExonAligner	CDS	24628	24784	.	-	1	gene_id "U52112.4-011"; transcript_id "U52112.4-011"; exon_number 19;
ENm006.contig1	ExonAligner	CDS	24879	25086	.	-	2	gene_id "U52112.4-011"; transcript_id "U52112.4-011"; exon_number 20;
ENm006.contig1	ExonAligner	CDS	28720	28786	.	-	0	gene_id "U52112.4-011"; transcript_id "U52112.4-011"; exon_number 21;
ENm006.contig1	ExonAligner	CDS	15124	15308	.	-	0	gene_id "U52112.4-010"; transcript_id "U52112.4-010"; exon_number 1;
ENm006.contig1	ExonAligner	CDS	15389	15462	.	-	2	gene_id "U52112.4-010"; transcript_id "U52112.4-010"; exon_number 2;
ENm006.contig1	ExonAligner	CDS	15552	15779	.	-	2	gene_id "U52112.4-010"; transcript_id "U52112.4-010"; exon_number 3;
ENm006.contig1	ExonAligner	CDS	15863	15968	.	-	0	gene_id "U52112.4-010"; transcript_id "U52112.4-010"; exon_number 4;
ENm006.contig1	ExonAligner	CDS	16064	16192	.	-	0	gene_id "U52112.4-010"; transcript_id "U52112.4-010"; exon_number 5;
ENm006.contig1	ExonAligner	CDS	16490	16550	.	-	1	gene_id "U52112.4-010"; transcript_id "U52112.4-010"; exon_number 6;
ENm006.contig1	ExonAligner	CDS	17588	17673	.	-	1	gene_id "U52112.4-010"; transcript_id "U52112.4-010"; exon_number 7;
ENm006.contig1	ExonAligner	CDS	33411	33647	.	-	0	gene_id "U52112.1-001"; transcript_id "U52112.1-001"; exon_number 1;
ENm006.contig1	ExonAligner	CDS	34271	34355	.	-	1	gene_id "U52112.1-001"; transcript_id "U52112.1-001"; exon_number 2;
ENm006.contig1	ExonAligner	CDS	35576	35614	.	-	1	gene_id "U52112.1-001"; transcript_id "U52112.1-001"; exon_number 3;
ENm006.contig1	ExonAligner	CDS	35817	35932	.	-	0	gene_id "U52112.1-001"; transcript_id "U52112.1-001"; exon_number 4;
ENm006.contig1	ExonAligner	CDS	36026	36071	.	-	1	gene_id "U52112.1-001"; transcript_id "U52112.1-001"; exon_number 5;
ENm006.contig1	ExonAligner	CDS	36796	36854	.	-	0	gene_id "U52112.1-001"; transcript_id "U52112.1-001"; exon_number 6;
ENm006.contig1	ExonAligner	CDS	37173	37271	.	-	0	gene_id "U52112.1-001"; transcript_id "U52112.1-001"; exon_number 7;
ENm006.contig1	ExonAligner	CDS	37585	37605	.	-	0	gene_id "U52112.1-001"; transcript_id "U52112.1-001"; exon_number 8;
ENm006.contig1	ExonAligner	CDS	33411	33647	.	-	0	gene_id "U52112.1-002"; transcript_id "U52112.1-002"; exon_number 1;
ENm006.contig1	ExonAligner	CDS	34271	34355	.	-	1	gene_id "U52112.1-002"; transcript_id "U52112.1-002"; exon_number 2;
ENm006.contig1	ExonAligner	CDS	35817	35932	.	-	0	gene_id "U52112.1-002"; transcript_id "U52112.1-002"; exon_number 3;
ENm006.contig1	ExonAligner	CDS	36026	36071	.	-	1	gene_id "U52112.1-002"; transcript_id "U52112.1-002"; exon_number 4;
ENm006.contig1	ExonAligner	CDS	36796	36854	.	-	0	gene_id "U52112.1-002"; transcript_id "U52112.1-002"; exon_number 5;
ENm006.contig1	ExonAligner	CDS	37173	37271	.	-	0	gene_id "U52112.1-002"; transcript_id "U52112.1-002"; exon_number 6;
ENm006.contig1	ExonAligner	CDS	37585	37605	.	-	0	gene_id "U52112.1-002"; transcript_id "U52112.1-002"; exon_number 7;
ENm006.contig1	ExonAligner	CDS	33629	33647	.	-	0	gene_id "U52112.1-014"; transcript_id "U52112.1-014"; exon_number 1;
ENm006.contig1	ExonAligner	CDS	34271	34355	.	-	1	gene_id "U52112.1-014"; transcript_id "U52112.1-014"; exon_number 2;
ENm006.contig1	ExonAligner	CDS	35817	35932	.	-	0	gene_id "U52112.1-014"; transcript_id "U52112.1-014"; exon_number 3;
ENm006.contig1	ExonAligner	CDS	36026	36071	.	-	1	gene_id "U52112.1-014"; transcript_id "U52112.1-014"; exon_number 4;
ENm006.contig1	ExonAligner	CDS	36810	36854	.	-	0	gene_id "U52112.1-014"; transcript_id "U52112.1-014"; exon_number 5;
ENm006.contig1	ExonAligner	CDS	37173	37271	.	-	0	gene_id "U52112.1-014"; transcript_id "U52112.1-014"; exon_number 6;
ENm006.contig1	ExonAligner	CDS	37585	37605	.	-	0	gene_id "U52112.1-014"; transcript_id "U52112.1-014"; exon_number 7;
ENm006.contig1	ExonAligner	CDS	34284	34355	.	-	1	gene_id "U52112.1-013"; transcript_id "U52112.1-013"; exon_number 1;
ENm006.contig1	ExonAligner	CDS	35576	35614	.	-	1	gene_id "U52112.1-013"; transcript_id "U52112.1-013"; exon_number 2;
ENm006.contig1	ExonAligner	CDS	35817	35932	.	-	0	gene_id "U52112.1-013"; transcript_id "U52112.1-013"; exon_number 3;
ENm006.contig1	ExonAligner	CDS	36026	36071	.	-	1	gene_id "U52112.1-013"; transcript_id "U52112.1-013"; exon_number 4;
ENm006.contig1	ExonAligner	CDS	36810	36854	.	-	0	gene_id "U52112.1-013"; transcript_id "U52112.1-013"; exon_number 5;
ENm006.contig1	ExonAligner	CDS	37173	37271	.	-	0	gene_id "U52112.1-013"; transcript_id "U52112.1-013"; exon_number 6;
ENm006.contig1	ExonAligner	CDS	37585	37605	.	-	0	gene_id "U52112.1-013"; transcript_id "U52112.1-013"; exon_number 7;
ENm006.contig1	ExonAligner	CDS	38057	38145	.	-	2	gene_id "U52112.5-001"; transcript_id "U52112.5-001"; exon_number 1;
ENm006.contig1	ExonAligner	CDS	41162	41293	.	-	0	gene_id "U52112.5-001"; transcript_id "U52112.5-001"; exon_number 3;
ENm006.contig1	ExonAligner	CDS	41993	42168	.	-	2	gene_id "U52112.5-001"; transcript_id "U52112.5-001"; exon_number 4;
ENm006.contig1	ExonAligner	CDS	42394	42475	.	-	0	gene_id "U52112.5-001"; transcript_id "U52112.5-001"; exon_number 5;
ENm006.contig1	ExonAligner	CDS	42774	42998	.	-	0	gene_id "U52112.5-001"; transcript_id "U52112.5-001"; exon_number 6;
ENm006.contig1	ExonAligner	CDS	43389	43561	.	-	2	gene_id "U52112.5-001"; transcript_id "U52112.5-001"; exon_number 7;
ENm006.contig1	ExonAligner	CDS	43732	43807	.	-	0	gene_id "U52112.5-001"; transcript_id "U52112.5-001"; exon_number 8;
ENm006.contig1	ExonAligner	CDS	43915	43990	.	-	1	gene_id "U52112.5-001"; transcript_id "U52112.5-001"; exon_number 9;
ENm006.contig1	ExonAligner	CDS	44212	44350	.	-	0	gene_id "U52112.5-001"; transcript_id "U52112.5-001"; exon_number 10;
ENm006.contig1	ExonAligner	CDS	38057	38145	.	-	2	gene_id "U52112.5-004"; transcript_id "U52112.5-004"; exon_number 1;
ENm006.contig1	ExonAligner	CDS	41162	41293	.	-	0	gene_id "U52112.5-004"; transcript_id "U52112.5-004"; exon_number 3;
ENm006.contig1	ExonAligner	CDS	41993	42168	.	-	2	gene_id "U52112.5-004"; transcript_id "U52112.5-004"; exon_number 4;
ENm006.contig1	ExonAligner	CDS	42394	42475	.	-	0	gene_id "U52112.5-004"; transcript_id "U52112.5-004"; exon_number 5;
ENm006.contig1	ExonAligner	CDS	42774	42998	.	-	0	gene_id "U52112.5-004"; transcript_id "U52112.5-004"; exon_number 6;
ENm006.contig1	ExonAligner	CDS	43389	43561	.	-	2	gene_id "U52112.5-004"; transcript_id "U52112.5-004"; exon_number 7;
ENm006.contig1	ExonAligner	CDS	43732	43807	.	-	0	gene_id "U52112.5-004"; transcript_id "U52112.5-004"; exon_number 8;
ENm006.contig1	ExonAligner	CDS	43957	43990	.	-	1	gene_id "U52112.5-004"; transcript_id "U52112.5-004"; exon_number 9;
ENm006.contig1	ExonAligner	CDS	44212	44350	.	-	0	gene_id "U52112.5-004"; transcript_id "U52112.5-004"; exon_number 10;
ENm006.contig1	ExonAligner	CDS	38074	38145	.	-	2	gene_id "U52112.5-003"; transcript_id "U52112.5-003"; exon_number 1;
ENm006.contig1	ExonAligner	CDS	41162	41275	.	-	0	gene_id "U52112.5-003"; transcript_id "U52112.5-003"; exon_number 4;
ENm006.contig1	ExonAligner	CDS	49579	49618	.	-	1	gene_id "U52112.6-001"; transcript_id "U52112.6-001"; exon_number 1;
ENm006.contig1	ExonAligner	CDS	49814	49877	.	-	2	gene_id "U52112.6-001"; transcript_id "U52112.6-001"; exon_number 2;
ENm006.contig1	ExonAligner	CDS	50446	50740	.	-	0	gene_id "U52112.6-001"; transcript_id "U52112.6-001"; exon_number 3;
ENm006.contig1	ExonAligner	CDS	51398	51577	.	-	0	gene_id "U52112.6-001"; transcript_id "U52112.6-001"; exon_number 4;
ENm006.contig1	ExonAligner	CDS	51998	52135	.	-	0	gene_id "U52112.6-001"; transcript_id "U52112.6-001"; exon_number 5;
ENm006.contig1	ExonAligner	CDS	52220	52338	.	-	2	gene_id "U52112.6-001"; transcript_id "U52112.6-001"; exon_number 6;
ENm006.contig1	ExonAligner	CDS	52506	52817	.	-	2	gene_id "U52112.6-001"; transcript_id "U52112.6-001"; exon_number 7;
ENm006.contig1	ExonAligner	CDS	53011	53455	.	-	0	gene_id "U52112.6-001"; transcript_id "U52112.6-001"; exon_number 8;
ENm006.contig1	ExonAligner	CDS	54250	54413	.	-	2	gene_id "U52112.6-001"; transcript_id "U52112.6-001"; exon_number 9;
ENm006.contig1	ExonAligner	CDS	54797	56294	.	-	0	gene_id "U52112.6-001"; transcript_id "U52112.6-001"; exon_number 10;
ENm006.contig1	ExonAligner	CDS	57014	57234	.	-	2	gene_id "U52112.6-001"; transcript_id "U52112.6-001"; exon_number 11;
ENm006.contig1	ExonAligner	CDS	57468	57606	.	-	0	gene_id "U52112.6-001"; transcript_id "U52112.6-001"; exon_number 12;
ENm006.contig1	ExonAligner	CDS	57780	57922	.	-	2	gene_id "U52112.6-001"; transcript_id "U52112.6-001"; exon_number 13;
ENm006.contig1	ExonAligner	CDS	58229	58442	.	-	0	gene_id "U52112.6-001"; transcript_id "U52112.6-001"; exon_number 14;
ENm006.contig1	ExonAligner	CDS	58531	58629	.	-	0	gene_id "U52112.6-001"; transcript_id "U52112.6-001"; exon_number 15;
ENm006.contig1	ExonAligner	CDS	58721	58945	.	-	0	gene_id "U52112.6-001"; transcript_id "U52112.6-001"; exon_number 16;
ENm006.contig1	ExonAligner	CDS	59237	59434	.	-	0	gene_id "U52112.6-001"; transcript_id "U52112.6-001"; exon_number 17;
ENm006.contig1	ExonAligner	CDS	60003	60163	.	-	2	gene_id "U52112.6-001"; transcript_id "U52112.6-001"; exon_number 18;
ENm006.contig1	ExonAligner	CDS	60430	60786	.	-	2	gene_id "U52112.6-001"; transcript_id "U52112.6-001"; exon_number 19;
ENm006.contig1	ExonAligner	CDS	60887	61060	.	-	2	gene_id "U52112.6-001"; transcript_id "U52112.6-001"; exon_number 20;
ENm006.contig1	ExonAligner	CDS	62129	62235	.	-	1	gene_id "U52112.6-001"; transcript_id "U52112.6-001"; exon_number 21;
ENm006.contig1	ExonAligner	CDS	62775	62859	.	-	2	gene_id "U52112.6-001"; transcript_id "U52112.6-001"; exon_number 22;
ENm006.contig1	ExonAligner	CDS	63809	64017	.	-	1	gene_id "U52112.6-001"; transcript_id "U52112.6-001"; exon_number 23;
ENm006.contig1	ExonAligner	CDS	64571	64731	.	-	0	gene_id "U52112.6-001"; transcript_id "U52112.6-001"; exon_number 24;
ENm006.contig1	ExonAligner	CDS	65115	65159	.	-	0	gene_id "U52112.6-001"; transcript_id "U52112.6-001"; exon_number 25;
ENm006.contig1	ExonAligner	CDS	49579	49618	.	-	1	gene_id "U52112.6-003"; transcript_id "U52112.6-003"; exon_number 1;
ENm006.contig1	ExonAligner	CDS	49814	49877	.	-	2	gene_id "U52112.6-003"; transcript_id "U52112.6-003"; exon_number 2;
ENm006.contig1	ExonAligner	CDS	50446	50740	.	-	0	gene_id "U52112.6-003"; transcript_id "U52112.6-003"; exon_number 3;
ENm006.contig1	ExonAligner	CDS	51398	51577	.	-	0	gene_id "U52112.6-003"; transcript_id "U52112.6-003"; exon_number 4;
ENm006.contig1	ExonAligner	CDS	51998	52135	.	-	0	gene_id "U52112.6-003"; transcript_id "U52112.6-003"; exon_number 5;
ENm006.contig1	ExonAligner	CDS	52220	52338	.	-	2	gene_id "U52112.6-003"; transcript_id "U52112.6-003"; exon_number 6;
ENm006.contig1	ExonAligner	CDS	52506	52817	.	-	2	gene_id "U52112.6-003"; transcript_id "U52112.6-003"; exon_number 7;
ENm006.contig1	ExonAligner	CDS	53011	53587	.	-	0	gene_id "U52112.6-003"; transcript_id "U52112.6-003"; exon_number 8;
ENm006.contig1	ExonAligner	CDS	54250	54413	.	-	2	gene_id "U52112.6-003"; transcript_id "U52112.6-003"; exon_number 9;
ENm006.contig1	ExonAligner	CDS	54797	56294	.	-	0	gene_id "U52112.6-003"; transcript_id "U52112.6-003"; exon_number 10;
ENm006.contig1	ExonAligner	CDS	57014	57234	.	-	2	gene_id "U52112.6-003"; transcript_id "U52112.6-003"; exon_number 11;
ENm006.contig1	ExonAligner	CDS	57468	57606	.	-	0	gene_id "U52112.6-003"; transcript_id "U52112.6-003"; exon_number 12;
ENm006.contig1	ExonAligner	CDS	57780	57922	.	-	2	gene_id "U52112.6-003"; transcript_id "U52112.6-003"; exon_number 13;
ENm006.contig1	ExonAligner	CDS	58229	58442	.	-	0	gene_id "U52112.6-003"; transcript_id "U52112.6-003"; exon_number 14;
ENm006.contig1	ExonAligner	CDS	58531	58629	.	-	0	gene_id "U52112.6-003"; transcript_id "U52112.6-003"; exon_number 15;
ENm006.contig1	ExonAligner	CDS	58721	58945	.	-	0	gene_id "U52112.6-003"; transcript_id "U52112.6-003"; exon_number 16;
ENm006.contig1	ExonAligner	CDS	59237	59434	.	-	0	gene_id "U52112.6-003"; transcript_id "U52112.6-003"; exon_number 17;
ENm006.contig1	ExonAligner	CDS	60003	60163	.	-	2	gene_id "U52112.6-003"; transcript_id "U52112.6-003"; exon_number 18;
ENm006.contig1	ExonAligner	CDS	60430	60786	.	-	2	gene_id "U52112.6-003"; transcript_id "U52112.6-003"; exon_number 19;
ENm006.contig1	ExonAligner	CDS	60887	61060	.	-	2	gene_id "U52112.6-003"; transcript_id "U52112.6-003"; exon_number 20;
ENm006.contig1	ExonAligner	CDS	62129	62235	.	-	1	gene_id "U52112.6-003"; transcript_id "U52112.6-003"; exon_number 21;
ENm006.contig1	ExonAligner	CDS	62775	62859	.	-	2	gene_id "U52112.6-003"; transcript_id "U52112.6-003"; exon_number 22;
ENm006.contig1	ExonAligner	CDS	63809	64017	.	-	1	gene_id "U52112.6-003"; transcript_id "U52112.6-003"; exon_number 23;
ENm006.contig1	ExonAligner	CDS	64571	64731	.	-	0	gene_id "U52112.6-003"; transcript_id "U52112.6-003"; exon_number 24;
ENm006.contig1	ExonAligner	CDS	65115	65159	.	-	0	gene_id "U52112.6-003"; transcript_id "U52112.6-003"; exon_number 25;
ENm006.contig1	ExonAligner	CDS	60637	60789	.	-	2	gene_id "U52112.6-002"; transcript_id "U52112.6-002"; exon_number 1;
ENm006.contig1	ExonAligner	CDS	60887	61060	.	-	2	gene_id "U52112.6-002"; transcript_id "U52112.6-002"; exon_number 2;
ENm006.contig1	ExonAligner	CDS	62775	62820	.	-	0	gene_id "U52112.6-002"; transcript_id "U52112.6-002"; exon_number 3;
ENm006.contig1	ExonAligner	CDS	386440	386455	.	+	0	gene_id "RP11-115M6.2-001"; transcript_id "RP11-115M6.2-001"; exon_number 1;
ENm006.contig1	ExonAligner	CDS	387137	387204	.	+	2	gene_id "RP11-115M6.2-001"; transcript_id "RP11-115M6.2-001"; exon_number 2;
ENm006.contig1	ExonAligner	CDS	387658	387738	.	+	0	gene_id "RP11-115M6.2-001"; transcript_id "RP11-115M6.2-001"; exon_number 3;
ENm006.contig1	ExonAligner	CDS	388254	388345	.	+	0	gene_id "RP11-115M6.2-001"; transcript_id "RP11-115M6.2-001"; exon_number 4;
ENm006.contig1	ExonAligner	CDS	388539	388723	.	+	1	gene_id "RP11-115M6.2-001"; transcript_id "RP11-115M6.2-001"; exon_number 5;
ENm006.contig1	ExonAligner	CDS	389185	389249	.	+	2	gene_id "RP11-115M6.2-001"; transcript_id "RP11-115M6.2-001"; exon_number 6;
ENm006.contig1	ExonAligner	CDS	389622	389748	.	+	0	gene_id "RP11-115M6.2-001"; transcript_id "RP11-115M6.2-001"; exon_number 7;
ENm006.contig1	ExonAligner	CDS	390840	390970	.	+	2	gene_id "RP11-115M6.2-001"; transcript_id "RP11-115M6.2-001"; exon_number 8;
ENm006.contig1	ExonAligner	CDS	391381	391524	.	+	0	gene_id "RP11-115M6.2-001"; transcript_id "RP11-115M6.2-001"; exon_number 9;
ENm006.contig1	ExonAligner	CDS	393348	393468	.	+	0	gene_id "RP11-115M6.2-001"; transcript_id "RP11-115M6.2-001"; exon_number 10;
ENm006.contig1	ExonAligner	CDS	394361	394479	.	+	2	gene_id "RP11-115M6.2-001"; transcript_id "RP11-115M6.2-001"; exon_number 11;
ENm006.contig1	ExonAligner	CDS	395260	395363	.	+	0	gene_id "RP11-115M6.2-001"; transcript_id "RP11-115M6.2-001"; exon_number 12;
ENm006.contig1	ExonAligner	CDS	395801	395879	.	+	1	gene_id "RP11-115M6.2-001"; transcript_id "RP11-115M6.2-001"; exon_number 13;
ENm006.contig1	ExonAligner	CDS	396772	396909	.	+	0	gene_id "RP11-115M6.2-001"; transcript_id "RP11-115M6.2-001"; exon_number 14;
ENm006.contig1	ExonAligner	CDS	397383	397448	.	+	0	gene_id "RP11-115M6.2-001"; transcript_id "RP11-115M6.2-001"; exon_number 15;
ENm006.contig1	ExonAligner	CDS	400195	400374	.	-	0	gene_id "RP11-115M6.1-006"; transcript_id "RP11-115M6.1-006"; exon_number 1;
ENm006.contig1	ExonAligner	CDS	401822	401896	.	-	0	gene_id "RP11-115M6.1-006"; transcript_id "RP11-115M6.1-006"; exon_number 2;
ENm006.contig1	ExonAligner	CDS	402172	402374	.	-	2	gene_id "RP11-115M6.1-006"; transcript_id "RP11-115M6.1-006"; exon_number 3;
ENm006.contig1	ExonAligner	CDS	404224	404298	.	-	2	gene_id "RP11-115M6.1-006"; transcript_id "RP11-115M6.1-006"; exon_number 4;
ENm006.contig1	ExonAligner	CDS	405286	405360	.	-	2	gene_id "RP11-115M6.1-006"; transcript_id "RP11-115M6.1-006"; exon_number 5;
ENm006.contig1	ExonAligner	CDS	409913	410013	.	-	1	gene_id "RP11-115M6.1-006"; transcript_id "RP11-115M6.1-006"; exon_number 6;
ENm006.contig1	ExonAligner	CDS	411507	411703	.	-	0	gene_id "RP11-115M6.1-006"; transcript_id "RP11-115M6.1-006"; exon_number 7;
ENm006.contig1	ExonAligner	CDS	416227	416289	.	-	0	gene_id "RP11-115M6.1-006"; transcript_id "RP11-115M6.1-006"; exon_number 8;
ENm006.contig1	ExonAligner	CDS	418996	419081	.	-	2	gene_id "RP11-115M6.1-006"; transcript_id "RP11-115M6.1-006"; exon_number 9;
ENm006.contig1	ExonAligner	CDS	420446	420524	.	-	0	gene_id "RP11-115M6.1-006"; transcript_id "RP11-115M6.1-006"; exon_number 10;
ENm006.contig1	ExonAligner	CDS	421459	421602	.	-	0	gene_id "RP11-115M6.1-006"; transcript_id "RP11-115M6.1-006"; exon_number 11;
ENm006.contig1	ExonAligner	CDS	450236	450337	.	-	0	gene_id "RP11-115M6.1-006"; transcript_id "RP11-115M6.1-006"; exon_number 12;
ENm006.contig1	ExonAligner	CDS	411605	411703	.	-	0	gene_id "RP11-115M6.1-002"; transcript_id "RP11-115M6.1-002"; exon_number 1;
ENm006.contig1	ExonAligner	CDS	416227	416289	.	-	0	gene_id "RP11-115M6.1-002"; transcript_id "RP11-115M6.1-002"; exon_number 2;
ENm006.contig1	ExonAligner	CDS	418996	419081	.	-	2	gene_id "RP11-115M6.1-002"; transcript_id "RP11-115M6.1-002"; exon_number 3;
ENm006.contig1	ExonAligner	CDS	420446	420524	.	-	0	gene_id "RP11-115M6.1-002"; transcript_id "RP11-115M6.1-002"; exon_number 4;
ENm006.contig1	ExonAligner	CDS	421459	421602	.	-	0	gene_id "RP11-115M6.1-002"; transcript_id "RP11-115M6.1-002"; exon_number 5;
ENm006.contig1	ExonAligner	CDS	416259	416292	.	-	0	gene_id "RP11-115M6.1-005"; transcript_id "RP11-115M6.1-005"; exon_number 1;
ENm006.contig1	ExonAligner	CDS	418996	419081	.	-	2	gene_id "RP11-115M6.1-005"; transcript_id "RP11-115M6.1-005"; exon_number 2;
ENm006.contig1	ExonAligner	CDS	420446	420524	.	-	0	gene_id "RP11-115M6.1-005"; transcript_id "RP11-115M6.1-005"; exon_number 3;
ENm006.contig1	ExonAligner	CDS	421510	421602	.	-	0	gene_id "RP11-115M6.1-005"; transcript_id "RP11-115M6.1-005"; exon_number 4;
ENm006.contig1	ExonAligner	CDS	450236	450337	.	-	0	gene_id "RP11-115M6.1-005"; transcript_id "RP11-115M6.1-005"; exon_number 5;
ENm006.contig1	ExonAligner	CDS	529265	529394	.	+	2	gene_id "RP11-115M6.5-001"; transcript_id "RP11-115M6.5-001"; exon_number 2;
ENm006.contig1	ExonAligner	CDS	527981	528119	.	+	0	gene_id "RP11-115M6.5-001"; transcript_id "RP11-115M6.5-001"; exon_number 3;
ENm006.contig1	ExonAligner	CDS	542598	542753	.	-	0	gene_id "RP11-115M6.7-001"; transcript_id "RP11-115M6.7-001"; exon_number 1;
ENm006.contig1	ExonAligner	CDS	568633	568809	.	-	0	gene_id "RP11-115M6.7-001"; transcript_id "RP11-115M6.7-001"; exon_number 2;
ENm006.contig1	ExonAligner	CDS	570057	570205	.	-	2	gene_id "RP11-115M6.7-001"; transcript_id "RP11-115M6.7-001"; exon_number 3;
ENm006.contig1	ExonAligner	CDS	570620	570764	.	-	0	gene_id "RP11-115M6.7-001"; transcript_id "RP11-115M6.7-001"; exon_number 4;
ENm006.contig1	ExonAligner	CDS	579259	579414	.	-	0	gene_id "RP11-115M6.7-001"; transcript_id "RP11-115M6.7-001"; exon_number 5;
ENm006.contig1	ExonAligner	CDS	592394	592479	.	-	2	gene_id "RP11-115M6.7-001"; transcript_id "RP11-115M6.7-001"; exon_number 6;
ENm006.contig1	ExonAligner	CDS	594121	594192	.	-	2	gene_id "RP11-115M6.7-001"; transcript_id "RP11-115M6.7-001"; exon_number 7;
ENm006.contig1	ExonAligner	CDS	595708	595824	.	-	2	gene_id "RP11-115M6.7-001"; transcript_id "RP11-115M6.7-001"; exon_number 8;
ENm006.contig1	ExonAligner	CDS	599321	599503	.	-	2	gene_id "RP11-115M6.7-001"; transcript_id "RP11-115M6.7-001"; exon_number 9;
ENm006.contig1	ExonAligner	CDS	599719	599941	.	-	0	gene_id "RP11-115M6.7-001"; transcript_id "RP11-115M6.7-001"; exon_number 10;
ENm006.contig1	ExonAligner	CDS	601835	602041	.	-	0	gene_id "RP11-115M6.7-001"; transcript_id "RP11-115M6.7-001"; exon_number 11;
ENm006.contig1	ExonAligner	CDS	612553	612706	.	-	1	gene_id "RP11-115M6.7-001"; transcript_id "RP11-115M6.7-001"; exon_number 12;
ENm006.contig1	ExonAligner	CDS	635271	637845	.	-	2	gene_id "RP11-115M6.7-001"; transcript_id "RP11-115M6.7-001"; exon_number 13;
ENm006.contig1	ExonAligner	CDS	574847	575962	.	+	0	gene_id "CTD-2183H9.2-001"; transcript_id "CTD-2183H9.2-001"; exon_number 1;
ENm007.contig1	ExonAligner	CDS	41660	41796	.	-	2	gene_id "AC012314.3-006"; transcript_id "AC012314.3-006"; exon_number 1;
ENm007.contig1	ExonAligner	CDS	42439	42723	.	-	2	gene_id "AC012314.3-006"; transcript_id "AC012314.3-006"; exon_number 2;
ENm007.contig1	ExonAligner	CDS	43972	44262	.	-	2	gene_id "AC012314.3-006"; transcript_id "AC012314.3-006"; exon_number 3;
ENm007.contig1	ExonAligner	CDS	49215	49251	.	-	0	gene_id "AC012314.3-006"; transcript_id "AC012314.3-006"; exon_number 4;
ENm007.contig1	ExonAligner	CDS	41660	41796	.	-	2	gene_id "AC012314.3-005"; transcript_id "AC012314.3-005"; exon_number 1;
ENm007.contig1	ExonAligner	CDS	42439	42723	.	-	2	gene_id "AC012314.3-005"; transcript_id "AC012314.3-005"; exon_number 2;
ENm007.contig1	ExonAligner	CDS	43972	44262	.	-	2	gene_id "AC012314.3-005"; transcript_id "AC012314.3-005"; exon_number 3;
ENm007.contig1	ExonAligner	CDS	48315	48341	.	-	2	gene_id "AC012314.3-005"; transcript_id "AC012314.3-005"; exon_number 5;
ENm007.contig1	ExonAligner	CDS	49215	49251	.	-	0	gene_id "AC012314.3-005"; transcript_id "AC012314.3-005"; exon_number 6;
ENm007.contig1	ExonAligner	CDS	41660	41796	.	-	2	gene_id "AC012314.3-004"; transcript_id "AC012314.3-004"; exon_number 1;
ENm007.contig1	ExonAligner	CDS	42439	42723	.	-	2	gene_id "AC012314.3-004"; transcript_id "AC012314.3-004"; exon_number 2;
ENm007.contig1	ExonAligner	CDS	43972	44262	.	-	2	gene_id "AC012314.3-004"; transcript_id "AC012314.3-004"; exon_number 3;
ENm007.contig1	ExonAligner	CDS	48315	48341	.	-	2	gene_id "AC012314.3-004"; transcript_id "AC012314.3-004"; exon_number 4;
ENm007.contig1	ExonAligner	CDS	49215	49251	.	-	0	gene_id "AC012314.3-004"; transcript_id "AC012314.3-004"; exon_number 5;
ENm007.contig1	ExonAligner	CDS	42265	42723	.	-	2	gene_id "AC012314.3-008"; transcript_id "AC012314.3-008"; exon_number 1;
ENm007.contig1	ExonAligner	CDS	43972	44262	.	-	2	gene_id "AC012314.3-008"; transcript_id "AC012314.3-008"; exon_number 2;
ENm007.contig1	ExonAligner	CDS	49215	49251	.	-	0	gene_id "AC012314.3-008"; transcript_id "AC012314.3-008"; exon_number 3;
ENm007.contig1	ExonAligner	CDS	42265	42723	.	-	2	gene_id "AC012314.3-002"; transcript_id "AC012314.3-002"; exon_number 1;
ENm007.contig1	ExonAligner	CDS	43972	44262	.	-	2	gene_id "AC012314.3-002"; transcript_id "AC012314.3-002"; exon_number 2;
ENm007.contig1	ExonAligner	CDS	48315	48341	.	-	2	gene_id "AC012314.3-002"; transcript_id "AC012314.3-002"; exon_number 4;
ENm007.contig1	ExonAligner	CDS	49215	49251	.	-	0	gene_id "AC012314.3-002"; transcript_id "AC012314.3-002"; exon_number 5;
ENm007.contig1	ExonAligner	CDS	42265	42723	.	-	2	gene_id "AC012314.3-001"; transcript_id "AC012314.3-001"; exon_number 1;
ENm007.contig1	ExonAligner	CDS	43972	44262	.	-	2	gene_id "AC012314.3-001"; transcript_id "AC012314.3-001"; exon_number 2;
ENm007.contig1	ExonAligner	CDS	48315	48341	.	-	2	gene_id "AC012314.3-001"; transcript_id "AC012314.3-001"; exon_number 3;
ENm007.contig1	ExonAligner	CDS	49215	49251	.	-	0	gene_id "AC012314.3-001"; transcript_id "AC012314.3-001"; exon_number 4;
ENm007.contig1	ExonAligner	CDS	42265	42695	.	-	1	gene_id "AC012314.3-003"; transcript_id "AC012314.3-003"; exon_number 1;
ENm007.contig1	ExonAligner	CDS	43972	44262	.	-	2	gene_id "AC012314.3-003"; transcript_id "AC012314.3-003"; exon_number 3;
ENm007.contig1	ExonAligner	CDS	48315	48341	.	-	2	gene_id "AC012314.3-003"; transcript_id "AC012314.3-003"; exon_number 4;
ENm007.contig1	ExonAligner	CDS	49215	49251	.	-	0	gene_id "AC012314.3-003"; transcript_id "AC012314.3-003"; exon_number 5;
ENm007.contig1	ExonAligner	CDS	42432	42723	.	-	1	gene_id "AC012314.3-007"; transcript_id "AC012314.3-007"; exon_number 1;
ENm007.contig1	ExonAligner	CDS	43972	44101	.	-	2	gene_id "AC012314.3-007"; transcript_id "AC012314.3-007"; exon_number 2;
ENm007.contig1	ExonAligner	CDS	48315	48341	.	-	2	gene_id "AC012314.3-007"; transcript_id "AC012314.3-007"; exon_number 3;
ENm007.contig1	ExonAligner	CDS	49215	49251	.	-	0	gene_id "AC012314.3-007"; transcript_id "AC012314.3-007"; exon_number 4;
ENm007.contig1	ExonAligner	CDS	50893	50967	.	+	2	gene_id "AC012314.4-010"; transcript_id "AC012314.4-010"; exon_number 2;
ENm007.contig1	ExonAligner	CDS	52264	52341	.	+	2	gene_id "AC012314.4-010"; transcript_id "AC012314.4-010"; exon_number 3;
ENm007.contig1	ExonAligner	CDS	52810	52904	.	+	2	gene_id "AC012314.4-010"; transcript_id "AC012314.4-010"; exon_number 4;
ENm007.contig1	ExonAligner	CDS	50893	50967	.	+	2	gene_id "AC012314.4-001"; transcript_id "AC012314.4-001"; exon_number 2;
ENm007.contig1	ExonAligner	CDS	52264	52341	.	+	2	gene_id "AC012314.4-001"; transcript_id "AC012314.4-001"; exon_number 3;
ENm007.contig1	ExonAligner	CDS	52810	52904	.	+	2	gene_id "AC012314.4-001"; transcript_id "AC012314.4-001"; exon_number 4;
ENm007.contig1	ExonAligner	CDS	53049	53171	.	-	0	gene_id "AC012314.5-003"; transcript_id "AC012314.5-003"; exon_number 1;
ENm007.contig1	ExonAligner	CDS	53599	53817	.	-	0	gene_id "AC012314.5-003"; transcript_id "AC012314.5-003"; exon_number 2;
ENm007.contig1	ExonAligner	CDS	53892	53961	.	-	1	gene_id "AC012314.5-003"; transcript_id "AC012314.5-003"; exon_number 3;
ENm007.contig1	ExonAligner	CDS	56494	56558	.	-	0	gene_id "AC012314.5-003"; transcript_id "AC012314.5-003"; exon_number 4;
ENm007.contig1	ExonAligner	CDS	59336	59594	.	-	1	gene_id "AC012314.5-003"; transcript_id "AC012314.5-003"; exon_number 5;
ENm007.contig1	ExonAligner	CDS	59837	59859	.	-	0	gene_id "AC012314.5-003"; transcript_id "AC012314.5-003"; exon_number 6;
ENm007.contig1	ExonAligner	CDS	53049	53171	.	-	0	gene_id "AC012314.5-001"; transcript_id "AC012314.5-001"; exon_number 1;
ENm007.contig1	ExonAligner	CDS	53599	53817	.	-	0	gene_id "AC012314.5-001"; transcript_id "AC012314.5-001"; exon_number 2;
ENm007.contig1	ExonAligner	CDS	53892	53961	.	-	1	gene_id "AC012314.5-001"; transcript_id "AC012314.5-001"; exon_number 3;
ENm007.contig1	ExonAligner	CDS	56494	56558	.	-	0	gene_id "AC012314.5-001"; transcript_id "AC012314.5-001"; exon_number 4;
ENm007.contig1	ExonAligner	CDS	59336	59594	.	-	1	gene_id "AC012314.5-001"; transcript_id "AC012314.5-001"; exon_number 5;
ENm007.contig1	ExonAligner	CDS	59837	59859	.	-	0	gene_id "AC012314.5-001"; transcript_id "AC012314.5-001"; exon_number 6;
ENm007.contig1	ExonAligner	CDS	63098	63274	.	+	0	gene_id "AC012314.7-001"; transcript_id "AC012314.7-001"; exon_number 1;
ENm007.contig1	ExonAligner	CDS	63399	63459	.	+	0	gene_id "AC012314.7-001"; transcript_id "AC012314.7-001"; exon_number 2;
ENm007.contig1	ExonAligner	CDS	65292	65375	.	+	2	gene_id "AC012314.7-001"; transcript_id "AC012314.7-001"; exon_number 3;
ENm007.contig1	ExonAligner	CDS	65904	66001	.	+	2	gene_id "AC012314.7-001"; transcript_id "AC012314.7-001"; exon_number 4;
ENm007.contig1	ExonAligner	CDS	66583	66689	.	+	0	gene_id "AC012314.7-001"; transcript_id "AC012314.7-001"; exon_number 5;
ENm007.contig1	ExonAligner	CDS	70275	70438	.	+	1	gene_id "AC012314.7-001"; transcript_id "AC012314.7-001"; exon_number 6;
ENm007.contig1	ExonAligner	CDS	71840	71997	.	+	2	gene_id "AC012314.7-001"; transcript_id "AC012314.7-001"; exon_number 7;
ENm007.contig1	ExonAligner	CDS	74155	74244	.	+	0	gene_id "AC012314.7-001"; transcript_id "AC012314.7-001"; exon_number 8;
ENm007.contig1	ExonAligner	CDS	76721	76848	.	+	0	gene_id "AC012314.7-001"; transcript_id "AC012314.7-001"; exon_number 9;
ENm007.contig1	ExonAligner	CDS	76933	77005	.	+	1	gene_id "AC012314.7-001"; transcript_id "AC012314.7-001"; exon_number 10;
ENm007.contig1	ExonAligner	CDS	77794	77922	.	+	0	gene_id "AC012314.7-001"; transcript_id "AC012314.7-001"; exon_number 11;
ENm007.contig1	ExonAligner	CDS	78024	78122	.	+	0	gene_id "AC012314.7-001"; transcript_id "AC012314.7-001"; exon_number 12;
ENm007.contig1	ExonAligner	CDS	78962	79090	.	+	0	gene_id "AC012314.7-001"; transcript_id "AC012314.7-001"; exon_number 13;
ENm007.contig1	ExonAligner	CDS	63098	63274	.	+	0	gene_id "AC012314.7-005"; transcript_id "AC012314.7-005"; exon_number 1;
ENm007.contig1	ExonAligner	CDS	63399	63459	.	+	0	gene_id "AC012314.7-005"; transcript_id "AC012314.7-005"; exon_number 2;
ENm007.contig1	ExonAligner	CDS	65292	65375	.	+	2	gene_id "AC012314.7-005"; transcript_id "AC012314.7-005"; exon_number 3;
ENm007.contig1	ExonAligner	CDS	65904	66001	.	+	2	gene_id "AC012314.7-005"; transcript_id "AC012314.7-005"; exon_number 4;
ENm007.contig1	ExonAligner	CDS	66583	66689	.	+	0	gene_id "AC012314.7-005"; transcript_id "AC012314.7-005"; exon_number 5;
ENm007.contig1	ExonAligner	CDS	70275	70438	.	+	1	gene_id "AC012314.7-005"; transcript_id "AC012314.7-005"; exon_number 6;
ENm007.contig1	ExonAligner	CDS	71840	71998	.	+	2	gene_id "AC012314.7-005"; transcript_id "AC012314.7-005"; exon_number 7;
ENm007.contig1	ExonAligner	CDS	63098	63274	.	+	0	gene_id "AC012314.7-002"; transcript_id "AC012314.7-002"; exon_number 1;
ENm007.contig1	ExonAligner	CDS	63399	63459	.	+	0	gene_id "AC012314.7-002"; transcript_id "AC012314.7-002"; exon_number 2;
ENm007.contig1	ExonAligner	CDS	65292	65375	.	+	2	gene_id "AC012314.7-002"; transcript_id "AC012314.7-002"; exon_number 3;
ENm007.contig1	ExonAligner	CDS	65904	66001	.	+	2	gene_id "AC012314.7-002"; transcript_id "AC012314.7-002"; exon_number 4;
ENm007.contig1	ExonAligner	CDS	66583	66689	.	+	0	gene_id "AC012314.7-002"; transcript_id "AC012314.7-002"; exon_number 5;
ENm007.contig1	ExonAligner	CDS	70275	70438	.	+	1	gene_id "AC012314.7-002"; transcript_id "AC012314.7-002"; exon_number 6;
ENm007.contig1	ExonAligner	CDS	71840	71997	.	+	2	gene_id "AC012314.7-002"; transcript_id "AC012314.7-002"; exon_number 7;
ENm007.contig1	ExonAligner	CDS	74155	74244	.	+	0	gene_id "AC012314.7-002"; transcript_id "AC012314.7-002"; exon_number 8;
ENm007.contig1	ExonAligner	CDS	76721	76764	.	+	0	gene_id "AC012314.7-002"; transcript_id "AC012314.7-002"; exon_number 9;
ENm007.contig1	ExonAligner	CDS	78995	79091	.	+	1	gene_id "AC012314.7-002"; transcript_id "AC012314.7-002"; exon_number 10;
ENm007.contig1	ExonAligner	CDS	63098	63274	.	+	0	gene_id "AC012314.7-006"; transcript_id "AC012314.7-006"; exon_number 1;
ENm007.contig1	ExonAligner	CDS	63399	63459	.	+	0	gene_id "AC012314.7-006"; transcript_id "AC012314.7-006"; exon_number 2;
ENm007.contig1	ExonAligner	CDS	65292	65375	.	+	2	gene_id "AC012314.7-006"; transcript_id "AC012314.7-006"; exon_number 3;
ENm007.contig1	ExonAligner	CDS	65904	66001	.	+	2	gene_id "AC012314.7-006"; transcript_id "AC012314.7-006"; exon_number 4;
ENm007.contig1	ExonAligner	CDS	66583	66689	.	+	0	gene_id "AC012314.7-006"; transcript_id "AC012314.7-006"; exon_number 5;
ENm007.contig1	ExonAligner	CDS	70275	70438	.	+	1	gene_id "AC012314.7-006"; transcript_id "AC012314.7-006"; exon_number 6;
ENm007.contig1	ExonAligner	CDS	71840	71974	.	+	2	gene_id "AC012314.7-006"; transcript_id "AC012314.7-006"; exon_number 7;
ENm007.contig1	ExonAligner	CDS	63098	63274	.	+	0	gene_id "AC012314.7-009"; transcript_id "AC012314.7-009"; exon_number 1;
ENm007.contig1	ExonAligner	CDS	63399	63459	.	+	0	gene_id "AC012314.7-009"; transcript_id "AC012314.7-009"; exon_number 2;
ENm007.contig1	ExonAligner	CDS	65292	65375	.	+	2	gene_id "AC012314.7-009"; transcript_id "AC012314.7-009"; exon_number 3;
ENm007.contig1	ExonAligner	CDS	65904	66001	.	+	2	gene_id "AC012314.7-009"; transcript_id "AC012314.7-009"; exon_number 4;
ENm007.contig1	ExonAligner	CDS	66583	66689	.	+	0	gene_id "AC012314.7-009"; transcript_id "AC012314.7-009"; exon_number 5;
ENm007.contig1	ExonAligner	CDS	70275	70438	.	+	1	gene_id "AC012314.7-009"; transcript_id "AC012314.7-009"; exon_number 6;
ENm007.contig1	ExonAligner	CDS	71840	71927	.	+	2	gene_id "AC012314.7-009"; transcript_id "AC012314.7-009"; exon_number 7;
ENm007.contig1	ExonAligner	CDS	63098	63274	.	+	0	gene_id "AC012314.7-003"; transcript_id "AC012314.7-003"; exon_number 1;
ENm007.contig1	ExonAligner	CDS	63399	63459	.	+	0	gene_id "AC012314.7-003"; transcript_id "AC012314.7-003"; exon_number 2;
ENm007.contig1	ExonAligner	CDS	65292	65375	.	+	2	gene_id "AC012314.7-003"; transcript_id "AC012314.7-003"; exon_number 3;
ENm007.contig1	ExonAligner	CDS	65904	66001	.	+	2	gene_id "AC012314.7-003"; transcript_id "AC012314.7-003"; exon_number 4;
ENm007.contig1	ExonAligner	CDS	66583	66689	.	+	0	gene_id "AC012314.7-003"; transcript_id "AC012314.7-003"; exon_number 5;
ENm007.contig1	ExonAligner	CDS	70275	70438	.	+	1	gene_id "AC012314.7-003"; transcript_id "AC012314.7-003"; exon_number 6;
ENm007.contig1	ExonAligner	CDS	71840	71997	.	+	2	gene_id "AC012314.7-003"; transcript_id "AC012314.7-003"; exon_number 7;
ENm007.contig1	ExonAligner	CDS	74155	74244	.	+	0	gene_id "AC012314.7-003"; transcript_id "AC012314.7-003"; exon_number 8;
ENm007.contig1	ExonAligner	CDS	76739	76848	.	+	0	gene_id "AC012314.7-003"; transcript_id "AC012314.7-003"; exon_number 9;
ENm007.contig1	ExonAligner	CDS	76933	77005	.	+	1	gene_id "AC012314.7-003"; transcript_id "AC012314.7-003"; exon_number 10;
ENm007.contig1	ExonAligner	CDS	77794	77922	.	+	0	gene_id "AC012314.7-003"; transcript_id "AC012314.7-003"; exon_number 11;
ENm007.contig1	ExonAligner	CDS	78024	78122	.	+	0	gene_id "AC012314.7-003"; transcript_id "AC012314.7-003"; exon_number 12;
ENm007.contig1	ExonAligner	CDS	78962	79090	.	+	0	gene_id "AC012314.7-003"; transcript_id "AC012314.7-003"; exon_number 13;
ENm007.contig1	ExonAligner	CDS	87990	88014	.	+	0	gene_id "AC012314.9-001"; transcript_id "AC012314.9-001"; exon_number 1;
ENm007.contig1	ExonAligner	CDS	88128	88195	.	+	2	gene_id "AC012314.9-001"; transcript_id "AC012314.9-001"; exon_number 2;
ENm007.contig1	ExonAligner	CDS	88454	88528	.	+	0	gene_id "AC012314.9-001"; transcript_id "AC012314.9-001"; exon_number 3;
ENm007.contig1	ExonAligner	CDS	88668	88757	.	+	0	gene_id "AC012314.9-001"; transcript_id "AC012314.9-001"; exon_number 4;
ENm007.contig1	ExonAligner	CDS	88995	89123	.	+	0	gene_id "AC012314.9-001"; transcript_id "AC012314.9-001"; exon_number 5;
ENm007.contig1	ExonAligner	CDS	89231	89326	.	+	0	gene_id "AC012314.9-001"; transcript_id "AC012314.9-001"; exon_number 6;
ENm007.contig1	ExonAligner	CDS	90444	90657	.	+	0	gene_id "AC012314.9-001"; transcript_id "AC012314.9-001"; exon_number 7;
ENm007.contig1	ExonAligner	CDS	90750	90883	.	+	2	gene_id "AC012314.9-001"; transcript_id "AC012314.9-001"; exon_number 8;
ENm007.contig1	ExonAligner	CDS	91394	91450	.	+	0	gene_id "AC012314.9-001"; transcript_id "AC012314.9-001"; exon_number 9;
ENm007.contig1	ExonAligner	CDS	92934	93315	.	+	0	gene_id "AC012314.9-001"; transcript_id "AC012314.9-001"; exon_number 10;
ENm007.contig1	ExonAligner	CDS	93425	93548	.	+	2	gene_id "AC012314.9-001"; transcript_id "AC012314.9-001"; exon_number 11;
ENm007.contig1	ExonAligner	CDS	94362	94560	.	+	1	gene_id "AC012314.9-001"; transcript_id "AC012314.9-001"; exon_number 12;
ENm007.contig1	ExonAligner	CDS	96396	96495	.	+	0	gene_id "AC012314.9-001"; transcript_id "AC012314.9-001"; exon_number 13;
ENm007.contig1	ExonAligner	CDS	96591	96789	.	+	2	gene_id "AC012314.9-001"; transcript_id "AC012314.9-001"; exon_number 14;
ENm007.contig1	ExonAligner	CDS	97172	97304	.	+	1	gene_id "AC012314.9-001"; transcript_id "AC012314.9-001"; exon_number 15;
ENm007.contig1	ExonAligner	CDS	97906	98031	.	+	0	gene_id "AC012314.9-001"; transcript_id "AC012314.9-001"; exon_number 16;
ENm007.contig1	ExonAligner	CDS	99433	99534	.	+	0	gene_id "AC012314.9-001"; transcript_id "AC012314.9-001"; exon_number 17;
ENm007.contig1	ExonAligner	CDS	87990	88014	.	+	0	gene_id "AC012314.9-004"; transcript_id "AC012314.9-004"; exon_number 1;
ENm007.contig1	ExonAligner	CDS	88128	88195	.	+	2	gene_id "AC012314.9-004"; transcript_id "AC012314.9-004"; exon_number 2;
ENm007.contig1	ExonAligner	CDS	88454	88528	.	+	0	gene_id "AC012314.9-004"; transcript_id "AC012314.9-004"; exon_number 3;
ENm007.contig1	ExonAligner	CDS	88668	88757	.	+	0	gene_id "AC012314.9-004"; transcript_id "AC012314.9-004"; exon_number 4;
ENm007.contig1	ExonAligner	CDS	88995	89123	.	+	0	gene_id "AC012314.9-004"; transcript_id "AC012314.9-004"; exon_number 5;
ENm007.contig1	ExonAligner	CDS	89231	89326	.	+	0	gene_id "AC012314.9-004"; transcript_id "AC012314.9-004"; exon_number 6;
ENm007.contig1	ExonAligner	CDS	90444	90657	.	+	0	gene_id "AC012314.9-004"; transcript_id "AC012314.9-004"; exon_number 7;
ENm007.contig1	ExonAligner	CDS	90750	90883	.	+	2	gene_id "AC012314.9-004"; transcript_id "AC012314.9-004"; exon_number 8;
ENm007.contig1	ExonAligner	CDS	91394	91450	.	+	0	gene_id "AC012314.9-004"; transcript_id "AC012314.9-004"; exon_number 9;
ENm007.contig1	ExonAligner	CDS	92934	93315	.	+	0	gene_id "AC012314.9-004"; transcript_id "AC012314.9-004"; exon_number 10;
ENm007.contig1	ExonAligner	CDS	93425	93548	.	+	2	gene_id "AC012314.9-004"; transcript_id "AC012314.9-004"; exon_number 11;
ENm007.contig1	ExonAligner	CDS	94362	94560	.	+	1	gene_id "AC012314.9-004"; transcript_id "AC012314.9-004"; exon_number 12;
ENm007.contig1	ExonAligner	CDS	96396	96495	.	+	0	gene_id "AC012314.9-004"; transcript_id "AC012314.9-004"; exon_number 13;
ENm007.contig1	ExonAligner	CDS	96591	96700	.	+	2	gene_id "AC012314.9-004"; transcript_id "AC012314.9-004"; exon_number 14;
ENm007.contig1	ExonAligner	CDS	99574	99588	.	+	0	gene_id "AC012314.9-004"; transcript_id "AC012314.9-004"; exon_number 15;
ENm007.contig1	ExonAligner	CDS	88995	89123	.	+	0	gene_id "AC012314.9-009"; transcript_id "AC012314.9-009"; exon_number 2;
ENm007.contig1	ExonAligner	CDS	89231	89326	.	+	0	gene_id "AC012314.9-009"; transcript_id "AC012314.9-009"; exon_number 3;
ENm007.contig1	ExonAligner	CDS	90441	90657	.	+	0	gene_id "AC012314.9-009"; transcript_id "AC012314.9-009"; exon_number 4;
ENm007.contig1	ExonAligner	CDS	90750	90883	.	+	2	gene_id "AC012314.9-009"; transcript_id "AC012314.9-009"; exon_number 5;
ENm007.contig1	ExonAligner	CDS	91394	91450	.	+	0	gene_id "AC012314.9-009"; transcript_id "AC012314.9-009"; exon_number 6;
ENm007.contig1	ExonAligner	CDS	92934	93315	.	+	0	gene_id "AC012314.9-009"; transcript_id "AC012314.9-009"; exon_number 7;
ENm007.contig1	ExonAligner	CDS	93425	93505	.	+	2	gene_id "AC012314.9-009"; transcript_id "AC012314.9-009"; exon_number 8;
ENm007.contig1	ExonAligner	CDS	89231	89326	.	+	0	gene_id "AC012314.9-008"; transcript_id "AC012314.9-008"; exon_number 1;
ENm007.contig1	ExonAligner	CDS	90444	90657	.	+	0	gene_id "AC012314.9-008"; transcript_id "AC012314.9-008"; exon_number 2;
ENm007.contig1	ExonAligner	CDS	90750	90883	.	+	2	gene_id "AC012314.9-008"; transcript_id "AC012314.9-008"; exon_number 3;
ENm007.contig1	ExonAligner	CDS	91394	91450	.	+	0	gene_id "AC012314.9-008"; transcript_id "AC012314.9-008"; exon_number 4;
ENm007.contig1	ExonAligner	CDS	93175	93227	.	+	0	gene_id "AC012314.9-008"; transcript_id "AC012314.9-008"; exon_number 5;
ENm007.contig1	ExonAligner	CDS	99874	100093	.	-	1	gene_id "AC012314.10-001"; transcript_id "AC012314.10-001"; exon_number 1;
ENm007.contig1	ExonAligner	CDS	100852	101114	.	-	0	gene_id "AC012314.10-001"; transcript_id "AC012314.10-001"; exon_number 2;
ENm007.contig1	ExonAligner	CDS	102327	102506	.	-	0	gene_id "AC012314.10-001"; transcript_id "AC012314.10-001"; exon_number 3;
ENm007.contig1	ExonAligner	CDS	103705	103836	.	-	0	gene_id "AC012314.10-001"; transcript_id "AC012314.10-001"; exon_number 4;
ENm007.contig1	ExonAligner	CDS	104579	104657	.	-	1	gene_id "AC012314.11-001"; transcript_id "AC012314.11-001"; exon_number 2;
ENm007.contig1	ExonAligner	CDS	104774	104929	.	-	1	gene_id "AC012314.11-001"; transcript_id "AC012314.11-001"; exon_number 3;
ENm007.contig1	ExonAligner	CDS	105017	105147	.	-	0	gene_id "AC012314.11-001"; transcript_id "AC012314.11-001"; exon_number 4;
ENm007.contig1	ExonAligner	CDS	105342	105525	.	-	1	gene_id "AC012314.11-001"; transcript_id "AC012314.11-001"; exon_number 5;
ENm007.contig1	ExonAligner	CDS	105798	105889	.	-	0	gene_id "AC012314.11-001"; transcript_id "AC012314.11-001"; exon_number 6;
ENm007.contig1	ExonAligner	CDS	106147	106267	.	-	1	gene_id "AC012314.11-001"; transcript_id "AC012314.11-001"; exon_number 7;
ENm007.contig1	ExonAligner	CDS	106485	106630	.	-	0	gene_id "AC012314.11-001"; transcript_id "AC012314.11-001"; exon_number 8;
ENm007.contig1	ExonAligner	CDS	106854	107021	.	-	0	gene_id "AC012314.11-001"; transcript_id "AC012314.11-001"; exon_number 9;
ENm007.contig1	ExonAligner	CDS	107570	107717	.	-	1	gene_id "AC012314.11-001"; transcript_id "AC012314.11-001"; exon_number 10;
ENm007.contig1	ExonAligner	CDS	109065	109186	.	-	0	gene_id "AC012314.11-001"; transcript_id "AC012314.11-001"; exon_number 11;
ENm007.contig1	ExonAligner	CDS	109308	109537	.	-	2	gene_id "AC012314.11-001"; transcript_id "AC012314.11-001"; exon_number 12;
ENm007.contig1	ExonAligner	CDS	109632	109777	.	-	1	gene_id "AC012314.11-001"; transcript_id "AC012314.11-001"; exon_number 13;
ENm007.contig1	ExonAligner	CDS	111348	111558	.	-	2	gene_id "AC012314.11-001"; transcript_id "AC012314.11-001"; exon_number 14;
ENm007.contig1	ExonAligner	CDS	112318	112381	.	-	0	gene_id "AC012314.11-001"; transcript_id "AC012314.11-001"; exon_number 15;
ENm007.contig1	ExonAligner	CDS	104579	104657	.	-	1	gene_id "AC012314.11-011"; transcript_id "AC012314.11-011"; exon_number 2;
ENm007.contig1	ExonAligner	CDS	104774	104929	.	-	1	gene_id "AC012314.11-011"; transcript_id "AC012314.11-011"; exon_number 3;
ENm007.contig1	ExonAligner	CDS	105017	105147	.	-	0	gene_id "AC012314.11-011"; transcript_id "AC012314.11-011"; exon_number 4;
ENm007.contig1	ExonAligner	CDS	105342	105525	.	-	1	gene_id "AC012314.11-011"; transcript_id "AC012314.11-011"; exon_number 5;
ENm007.contig1	ExonAligner	CDS	105798	105889	.	-	0	gene_id "AC012314.11-011"; transcript_id "AC012314.11-011"; exon_number 6;
ENm007.contig1	ExonAligner	CDS	106147	106267	.	-	1	gene_id "AC012314.11-011"; transcript_id "AC012314.11-011"; exon_number 7;
ENm007.contig1	ExonAligner	CDS	106485	106630	.	-	0	gene_id "AC012314.11-011"; transcript_id "AC012314.11-011"; exon_number 8;
ENm007.contig1	ExonAligner	CDS	106854	107021	.	-	0	gene_id "AC012314.11-011"; transcript_id "AC012314.11-011"; exon_number 9;
ENm007.contig1	ExonAligner	CDS	107570	107717	.	-	1	gene_id "AC012314.11-011"; transcript_id "AC012314.11-011"; exon_number 10;
ENm007.contig1	ExonAligner	CDS	109065	109186	.	-	0	gene_id "AC012314.11-011"; transcript_id "AC012314.11-011"; exon_number 11;
ENm007.contig1	ExonAligner	CDS	109308	109537	.	-	2	gene_id "AC012314.11-011"; transcript_id "AC012314.11-011"; exon_number 12;
ENm007.contig1	ExonAligner	CDS	109632	109777	.	-	1	gene_id "AC012314.11-011"; transcript_id "AC012314.11-011"; exon_number 13;
ENm007.contig1	ExonAligner	CDS	111348	111558	.	-	2	gene_id "AC012314.11-011"; transcript_id "AC012314.11-011"; exon_number 14;
ENm007.contig1	ExonAligner	CDS	112318	112381	.	-	0	gene_id "AC012314.11-011"; transcript_id "AC012314.11-011"; exon_number 15;
ENm007.contig1	ExonAligner	CDS	113308	113701	.	-	1	gene_id "AC012314.12-001"; transcript_id "AC012314.12-001"; exon_number 1;
ENm007.contig1	ExonAligner	CDS	114546	114722	.	-	1	gene_id "AC012314.12-001"; transcript_id "AC012314.12-001"; exon_number 2;
ENm007.contig1	ExonAligner	CDS	116300	116654	.	-	2	gene_id "AC012314.12-001"; transcript_id "AC012314.12-001"; exon_number 3;
ENm007.contig1	ExonAligner	CDS	117851	118010	.	-	0	gene_id "AC012314.12-001"; transcript_id "AC012314.12-001"; exon_number 4;
ENm007.contig1	ExonAligner	CDS	119609	119735	.	-	1	gene_id "AC012314.12-001"; transcript_id "AC012314.12-001"; exon_number 5;
ENm007.contig1	ExonAligner	CDS	120307	120436	.	-	2	gene_id "AC012314.12-001"; transcript_id "AC012314.12-001"; exon_number 6;
ENm007.contig1	ExonAligner	CDS	120536	120611	.	-	0	gene_id "AC012314.12-001"; transcript_id "AC012314.12-001"; exon_number 7;
ENm007.contig1	ExonAligner	CDS	114542	114722	.	-	1	gene_id "AC012314.12-002"; transcript_id "AC012314.12-002"; exon_number 1;
ENm007.contig1	ExonAligner	CDS	116300	116654	.	-	2	gene_id "AC012314.12-002"; transcript_id "AC012314.12-002"; exon_number 2;
ENm007.contig1	ExonAligner	CDS	117851	118010	.	-	0	gene_id "AC012314.12-002"; transcript_id "AC012314.12-002"; exon_number 3;
ENm007.contig1	ExonAligner	CDS	119609	119735	.	-	1	gene_id "AC012314.12-002"; transcript_id "AC012314.12-002"; exon_number 4;
ENm007.contig1	ExonAligner	CDS	120307	120436	.	-	2	gene_id "AC012314.12-002"; transcript_id "AC012314.12-002"; exon_number 5;
ENm007.contig1	ExonAligner	CDS	120536	120611	.	-	0	gene_id "AC012314.12-002"; transcript_id "AC012314.12-002"; exon_number 6;
ENm007.contig1	ExonAligner	CDS	116383	116657	.	-	2	gene_id "AC012314.12-004"; transcript_id "AC012314.12-004"; exon_number 1;
ENm007.contig1	ExonAligner	CDS	117851	118010	.	-	0	gene_id "AC012314.12-004"; transcript_id "AC012314.12-004"; exon_number 2;
ENm007.contig1	ExonAligner	CDS	119609	119735	.	-	1	gene_id "AC012314.12-004"; transcript_id "AC012314.12-004"; exon_number 3;
ENm007.contig1	ExonAligner	CDS	120307	120436	.	-	2	gene_id "AC012314.12-004"; transcript_id "AC012314.12-004"; exon_number 4;
ENm007.contig1	ExonAligner	CDS	120536	120611	.	-	0	gene_id "AC012314.12-004"; transcript_id "AC012314.12-004"; exon_number 5;
ENm007.contig1	ExonAligner	CDS	123343	123585	.	+	0	gene_id "AC012314.13-006"; transcript_id "AC012314.13-006"; exon_number 1;
ENm007.contig1	ExonAligner	CDS	123792	124035	.	+	0	gene_id "AC012314.13-006"; transcript_id "AC012314.13-006"; exon_number 2;
ENm007.contig1	ExonAligner	CDS	124177	124416	.	+	2	gene_id "AC012314.13-006"; transcript_id "AC012314.13-006"; exon_number 3;
ENm007.contig1	ExonAligner	CDS	123343	123585	.	+	0	gene_id "AC012314.13-001"; transcript_id "AC012314.13-001"; exon_number 1;
ENm007.contig1	ExonAligner	CDS	123792	124035	.	+	0	gene_id "AC012314.13-001"; transcript_id "AC012314.13-001"; exon_number 2;
ENm007.contig1	ExonAligner	CDS	124177	124434	.	+	2	gene_id "AC012314.13-001"; transcript_id "AC012314.13-001"; exon_number 3;
ENm007.contig1	ExonAligner	CDS	128427	128614	.	+	2	gene_id "AC012314.13-001"; transcript_id "AC012314.13-001"; exon_number 4;
ENm007.contig1	ExonAligner	CDS	123343	123585	.	+	0	gene_id "AC012314.13-005"; transcript_id "AC012314.13-005"; exon_number 1;
ENm007.contig1	ExonAligner	CDS	123792	124035	.	+	0	gene_id "AC012314.13-005"; transcript_id "AC012314.13-005"; exon_number 2;
ENm007.contig1	ExonAligner	CDS	124177	124434	.	+	2	gene_id "AC012314.13-005"; transcript_id "AC012314.13-005"; exon_number 3;
ENm007.contig1	ExonAligner	CDS	123343	123585	.	+	0	gene_id "AC012314.13-003"; transcript_id "AC012314.13-003"; exon_number 1;
ENm007.contig1	ExonAligner	CDS	123792	124035	.	+	0	gene_id "AC012314.13-003"; transcript_id "AC012314.13-003"; exon_number 2;
ENm007.contig1	ExonAligner	CDS	124177	124434	.	+	2	gene_id "AC012314.13-003"; transcript_id "AC012314.13-003"; exon_number 3;
ENm007.contig1	ExonAligner	CDS	128427	128614	.	+	2	gene_id "AC012314.13-003"; transcript_id "AC012314.13-003"; exon_number 4;
ENm007.contig1	ExonAligner	CDS	123343	123585	.	+	0	gene_id "AC012314.13-004"; transcript_id "AC012314.13-004"; exon_number 1;
ENm007.contig1	ExonAligner	CDS	123792	124035	.	+	0	gene_id "AC012314.13-004"; transcript_id "AC012314.13-004"; exon_number 2;
ENm007.contig1	ExonAligner	CDS	124177	124434	.	+	2	gene_id "AC012314.13-004"; transcript_id "AC012314.13-004"; exon_number 3;
ENm007.contig1	ExonAligner	CDS	128427	128614	.	+	2	gene_id "AC012314.13-004"; transcript_id "AC012314.13-004"; exon_number 4;
ENm008.contig1	ExonAligner	CDS	112579	112706	.	+	2	gene_id "Z69719.1-001"; transcript_id "Z69719.1-001"; exon_number 1;
ENm008.contig1	ExonAligner	CDS	110870	110957	.	+	0	gene_id "Z69719.1-001"; transcript_id "Z69719.1-001"; exon_number 2;
ENm008.contig1	ExonAligner	CDS	108800	108910	.	+	0	gene_id "Z69719.1-001"; transcript_id "Z69719.1-001"; exon_number 3;
ENm008.contig1	ExonAligner	CDS	108915	109375	.	+	0	gene_id "Z69719.2-001"; transcript_id "Z69719.2-001"; exon_number 1;
ENm008.contig1	ExonAligner	CDS	109764	109854	.	+	0	gene_id "Z69719.2-001"; transcript_id "Z69719.2-001"; exon_number 2;
ENm008.contig1	ExonAligner	CDS	110106	110211	.	+	2	gene_id "Z69719.2-001"; transcript_id "Z69719.2-001"; exon_number 3;
ENm008.contig1	ExonAligner	CDS	110612	110686	.	+	1	gene_id "Z69719.2-001"; transcript_id "Z69719.2-001"; exon_number 4;
ENm008.contig1	ExonAligner	CDS	111083	111143	.	+	1	gene_id "Z69719.2-001"; transcript_id "Z69719.2-001"; exon_number 5;
ENm008.contig1	ExonAligner	CDS	112174	112596	.	-	0	gene_id "Z69719.3-001"; transcript_id "Z69719.3-001"; exon_number 1;
ENm008.contig1	ExonAligner	CDS	112738	112891	.	-	1	gene_id "Z69719.3-001"; transcript_id "Z69719.3-001"; exon_number 2;
ENm008.contig1	ExonAligner	CDS	112999	113099	.	-	0	gene_id "Z69719.3-001"; transcript_id "Z69719.3-001"; exon_number 3;
ENm008.contig1	ExonAligner	CDS	113171	113246	.	-	1	gene_id "Z69719.3-001"; transcript_id "Z69719.3-001"; exon_number 4;
ENm008.contig1	ExonAligner	CDS	113436	113530	.	-	0	gene_id "Z69719.3-001"; transcript_id "Z69719.3-001"; exon_number 5;
ENm008.contig1	ExonAligner	CDS	113797	113860	.	-	1	gene_id "Z69719.3-001"; transcript_id "Z69719.3-001"; exon_number 6;
ENm008.contig1	ExonAligner	CDS	113959	114059	.	-	0	gene_id "Z69719.3-001"; transcript_id "Z69719.3-001"; exon_number 7;
ENm008.contig1	ExonAligner	CDS	114524	114685	.	-	0	gene_id "Z69719.3-001"; transcript_id "Z69719.3-001"; exon_number 8;
ENm008.contig1	ExonAligner	CDS	114792	114866	.	-	0	gene_id "Z69719.3-001"; transcript_id "Z69719.3-001"; exon_number 9;
ENm008.contig1	ExonAligner	CDS	114965	115076	.	-	1	gene_id "Z69719.3-001"; transcript_id "Z69719.3-001"; exon_number 10;
ENm008.contig1	ExonAligner	CDS	115143	115400	.	-	1	gene_id "Z69719.3-001"; transcript_id "Z69719.3-001"; exon_number 11;
ENm008.contig1	ExonAligner	CDS	115764	115921	.	-	0	gene_id "Z69719.3-001"; transcript_id "Z69719.3-001"; exon_number 12;
ENm008.contig1	ExonAligner	CDS	115994	116110	.	-	0	gene_id "Z69719.3-001"; transcript_id "Z69719.3-001"; exon_number 13;
ENm008.contig1	ExonAligner	CDS	116190	116393	.	-	0	gene_id "Z69719.3-001"; transcript_id "Z69719.3-001"; exon_number 14;
ENm008.contig1	ExonAligner	CDS	116649	116862	.	-	1	gene_id "Z69719.3-001"; transcript_id "Z69719.3-001"; exon_number 15;
ENm008.contig1	ExonAligner	CDS	117481	117611	.	-	0	gene_id "Z69719.3-001"; transcript_id "Z69719.3-001"; exon_number 16;
ENm008.contig1	ExonAligner	CDS	117679	117795	.	-	0	gene_id "Z69719.3-001"; transcript_id "Z69719.3-001"; exon_number 17;
ENm008.contig1	ExonAligner	CDS	112176	112596	.	-	1	gene_id "Z69719.3-008"; transcript_id "Z69719.3-008"; exon_number 1;
ENm008.contig1	ExonAligner	CDS	112738	112857	.	-	1	gene_id "Z69719.3-008"; transcript_id "Z69719.3-008"; exon_number 2;
ENm008.contig1	ExonAligner	CDS	113049	113099	.	-	1	gene_id "Z69719.3-008"; transcript_id "Z69719.3-008"; exon_number 3;
ENm008.contig1	ExonAligner	CDS	113171	113246	.	-	2	gene_id "Z69719.3-008"; transcript_id "Z69719.3-008"; exon_number 4;
ENm008.contig1	ExonAligner	CDS	113436	113466	.	-	1	gene_id "Z69719.3-008"; transcript_id "Z69719.3-008"; exon_number 5;
ENm008.contig1	ExonAligner	CDS	116649	116862	.	-	1	gene_id "Z69719.3-004"; transcript_id "Z69719.3-004"; exon_number 1;
ENm008.contig1	ExonAligner	CDS	117132	117233	.	-	1	gene_id "Z69719.3-004"; transcript_id "Z69719.3-004"; exon_number 2;
ENm008.contig1	ExonAligner	CDS	117481	117611	.	-	0	gene_id "Z69719.3-004"; transcript_id "Z69719.3-004"; exon_number 3;
ENm008.contig1	ExonAligner	CDS	117679	117795	.	-	0	gene_id "Z69719.3-004"; transcript_id "Z69719.3-004"; exon_number 4;
ENm008.contig1	ExonAligner	CDS	163391	163624	.	+	0	gene_id "Z69720.1-002"; transcript_id "Z69720.1-002"; exon_number 2;
ENm008.contig1	ExonAligner	CDS	165329	165533	.	+	0	gene_id "Z69720.1-002"; transcript_id "Z69720.1-002"; exon_number 3;
ENm008.contig1	ExonAligner	CDS	165834	166210	.	+	2	gene_id "Z69720.1-002"; transcript_id "Z69720.1-002"; exon_number 4;
ENm008.contig1	ExonAligner	CDS	163391	163624	.	+	0	gene_id "Z69720.1-001"; transcript_id "Z69720.1-001"; exon_number 2;
ENm008.contig1	ExonAligner	CDS	165329	165533	.	+	0	gene_id "Z69720.1-001"; transcript_id "Z69720.1-001"; exon_number 3;
ENm008.contig1	ExonAligner	CDS	165834	166210	.	+	2	gene_id "Z69720.1-001"; transcript_id "Z69720.1-001"; exon_number 4;
ENm008.contig1	ExonAligner	CDS	166284	166452	.	-	1	gene_id "Z69666.1-001"; transcript_id "Z69666.1-001"; exon_number 1;
ENm008.contig1	ExonAligner	CDS	166527	166594	.	-	0	gene_id "Z69666.1-001"; transcript_id "Z69666.1-001"; exon_number 2;
ENm008.contig1	ExonAligner	CDS	166610	166716	.	-	2	gene_id "Z69666.1-001"; transcript_id "Z69666.1-001"; exon_number 3;
ENm008.contig1	ExonAligner	CDS	166842	167028	.	-	0	gene_id "Z69666.1-001"; transcript_id "Z69666.1-001"; exon_number 4;
ENm008.contig1	ExonAligner	CDS	167774	167903	.	-	1	gene_id "Z69666.1-001"; transcript_id "Z69666.1-001"; exon_number 5;
ENm008.contig1	ExonAligner	CDS	167986	168086	.	-	0	gene_id "Z69666.1-001"; transcript_id "Z69666.1-001"; exon_number 6;
ENm008.contig1	ExonAligner	CDS	169059	169209	.	-	1	gene_id "Z69666.1-001"; transcript_id "Z69666.1-001"; exon_number 7;
ENm008.contig1	ExonAligner	CDS	169644	169775	.	-	1	gene_id "Z69666.1-001"; transcript_id "Z69666.1-001"; exon_number 8;
ENm008.contig1	ExonAligner	CDS	172935	173016	.	-	2	gene_id "Z69666.1-001"; transcript_id "Z69666.1-001"; exon_number 9;
ENm008.contig1	ExonAligner	CDS	174244	174391	.	-	0	gene_id "Z69666.1-001"; transcript_id "Z69666.1-001"; exon_number 10;
ENm008.contig1	ExonAligner	CDS	177294	177368	.	-	0	gene_id "Z69666.1-001"; transcript_id "Z69666.1-001"; exon_number 11;
ENm008.contig1	ExonAligner	CDS	179664	179793	.	-	1	gene_id "Z69666.1-001"; transcript_id "Z69666.1-001"; exon_number 12;
ENm008.contig1	ExonAligner	CDS	182675	182744	.	-	2	gene_id "Z69666.1-001"; transcript_id "Z69666.1-001"; exon_number 13;
ENm008.contig1	ExonAligner	CDS	189783	189900	.	-	0	gene_id "Z69666.1-001"; transcript_id "Z69666.1-001"; exon_number 14;
ENm008.contig1	ExonAligner	CDS	166284	166452	.	-	1	gene_id "Z69666.1-003"; transcript_id "Z69666.1-003"; exon_number 1;
ENm008.contig1	ExonAligner	CDS	166527	166594	.	-	0	gene_id "Z69666.1-003"; transcript_id "Z69666.1-003"; exon_number 2;
ENm008.contig1	ExonAligner	CDS	166610	166716	.	-	2	gene_id "Z69666.1-003"; transcript_id "Z69666.1-003"; exon_number 3;
ENm008.contig1	ExonAligner	CDS	166842	167028	.	-	0	gene_id "Z69666.1-003"; transcript_id "Z69666.1-003"; exon_number 4;
ENm008.contig1	ExonAligner	CDS	167774	167903	.	-	1	gene_id "Z69666.1-003"; transcript_id "Z69666.1-003"; exon_number 5;
ENm008.contig1	ExonAligner	CDS	167986	168086	.	-	0	gene_id "Z69666.1-003"; transcript_id "Z69666.1-003"; exon_number 6;
ENm008.contig1	ExonAligner	CDS	169059	169209	.	-	1	gene_id "Z69666.1-003"; transcript_id "Z69666.1-003"; exon_number 7;
ENm008.contig1	ExonAligner	CDS	169644	169775	.	-	1	gene_id "Z69666.1-003"; transcript_id "Z69666.1-003"; exon_number 8;
ENm008.contig1	ExonAligner	CDS	172935	173016	.	-	2	gene_id "Z69666.1-003"; transcript_id "Z69666.1-003"; exon_number 9;
ENm008.contig1	ExonAligner	CDS	174244	174391	.	-	0	gene_id "Z69666.1-003"; transcript_id "Z69666.1-003"; exon_number 10;
ENm008.contig1	ExonAligner	CDS	179664	179793	.	-	1	gene_id "Z69666.1-003"; transcript_id "Z69666.1-003"; exon_number 11;
ENm008.contig1	ExonAligner	CDS	182675	182744	.	-	2	gene_id "Z69666.1-003"; transcript_id "Z69666.1-003"; exon_number 12;
ENm008.contig1	ExonAligner	CDS	189783	189900	.	-	0	gene_id "Z69666.1-003"; transcript_id "Z69666.1-003"; exon_number 13;
ENm008.contig1	ExonAligner	CDS	174244	174391	.	-	0	gene_id "Z69666.1-007"; transcript_id "Z69666.1-007"; exon_number 1;
ENm008.contig1	ExonAligner	CDS	177294	177368	.	-	0	gene_id "Z69666.1-007"; transcript_id "Z69666.1-007"; exon_number 2;
ENm008.contig1	ExonAligner	CDS	179664	179793	.	-	1	gene_id "Z69666.1-007"; transcript_id "Z69666.1-007"; exon_number 3;
ENm008.contig1	ExonAligner	CDS	182675	182744	.	-	2	gene_id "Z69666.1-007"; transcript_id "Z69666.1-007"; exon_number 4;
ENm008.contig1	ExonAligner	CDS	189783	189900	.	-	0	gene_id "Z69666.1-007"; transcript_id "Z69666.1-007"; exon_number 5;
ENm008.contig1	ExonAligner	CDS	174279	174394	.	-	0	gene_id "Z69666.1-011"; transcript_id "Z69666.1-011"; exon_number 1;
ENm008.contig1	ExonAligner	CDS	177294	177368	.	-	0	gene_id "Z69666.1-011"; transcript_id "Z69666.1-011"; exon_number 2;
ENm008.contig1	ExonAligner	CDS	179664	179793	.	-	1	gene_id "Z69666.1-011"; transcript_id "Z69666.1-011"; exon_number 3;
ENm008.contig1	ExonAligner	CDS	182675	182744	.	-	2	gene_id "Z69666.1-011"; transcript_id "Z69666.1-011"; exon_number 5;
ENm008.contig1	ExonAligner	CDS	189783	189900	.	-	0	gene_id "Z69666.1-011"; transcript_id "Z69666.1-011"; exon_number 6;
ENm008.contig1	ExonAligner	CDS	215340	215434	.	+	0	gene_id "Z84721.1-001"; transcript_id "Z84721.1-001"; exon_number 1;
ENm008.contig1	ExonAligner	CDS	215840	216044	.	+	1	gene_id "Z84721.1-001"; transcript_id "Z84721.1-001"; exon_number 2;
ENm008.contig1	ExonAligner	CDS	216113	216241	.	+	0	gene_id "Z84721.1-001"; transcript_id "Z84721.1-001"; exon_number 3;
ENm008.contig1	ExonAligner	CDS	224419	224623	.	+	1	gene_id "Z84721.3-001"; transcript_id "Z84721.3-001"; exon_number 2;
ENm008.contig1	ExonAligner	CDS	227323	227451	.	+	0	gene_id "Z84721.3-001"; transcript_id "Z84721.3-001"; exon_number 3;
ENm008.contig1	ExonAligner	CDS	226721	226815	.	+	0	gene_id "Z84721.5-001"; transcript_id "Z84721.5-001"; exon_number 1;
ENm008.contig1	ExonAligner	CDS	227323	227451	.	+	0	gene_id "Z84721.5-001"; transcript_id "Z84721.5-001"; exon_number 3;
ENm008.contig1	ExonAligner	CDS	226721	226815	.	+	0	gene_id "Z84721.6-001"; transcript_id "Z84721.6-001"; exon_number 1;
ENm008.contig1	ExonAligner	CDS	227323	227451	.	+	0	gene_id "Z84721.6-001"; transcript_id "Z84721.6-001"; exon_number 3;
ENm008.contig1	ExonAligner	CDS	226721	226815	.	+	0	gene_id "Z84721.7-001"; transcript_id "Z84721.7-001"; exon_number 1;
ENm008.contig1	ExonAligner	CDS	227323	227451	.	+	0	gene_id "Z84721.7-001"; transcript_id "Z84721.7-001"; exon_number 3;
ENm008.contig1	ExonAligner	CDS	236480	236621	.	-	1	gene_id "LA16c-OS12.1-003"; transcript_id "LA16c-OS12.1-003"; exon_number 1;
ENm008.contig1	ExonAligner	CDS	237141	237308	.	-	1	gene_id "LA16c-OS12.1-003"; transcript_id "LA16c-OS12.1-003"; exon_number 2;
ENm008.contig1	ExonAligner	CDS	237735	237764	.	-	1	gene_id "LA16c-OS12.1-003"; transcript_id "LA16c-OS12.1-003"; exon_number 3;
ENm008.contig1	ExonAligner	CDS	241572	241660	.	-	0	gene_id "LA16c-OS12.1-003"; transcript_id "LA16c-OS12.1-003"; exon_number 4;
ENm008.contig1	ExonAligner	CDS	247479	247655	.	-	0	gene_id "LA16c-OS12.1-003"; transcript_id "LA16c-OS12.1-003"; exon_number 5;
ENm008.contig1	ExonAligner	CDS	253281	253424	.	-	0	gene_id "LA16c-OS12.1-003"; transcript_id "LA16c-OS12.1-003"; exon_number 6;
ENm008.contig1	ExonAligner	CDS	262745	262855	.	-	0	gene_id "LA16c-OS12.1-003"; transcript_id "LA16c-OS12.1-003"; exon_number 7;
ENm008.contig1	ExonAligner	CDS	236480	236621	.	-	1	gene_id "LA16c-OS12.1-016"; transcript_id "LA16c-OS12.1-016"; exon_number 1;
ENm008.contig1	ExonAligner	CDS	237141	237308	.	-	1	gene_id "LA16c-OS12.1-016"; transcript_id "LA16c-OS12.1-016"; exon_number 2;
ENm008.contig1	ExonAligner	CDS	237735	237764	.	-	1	gene_id "LA16c-OS12.1-016"; transcript_id "LA16c-OS12.1-016"; exon_number 3;
ENm008.contig1	ExonAligner	CDS	241572	241660	.	-	0	gene_id "LA16c-OS12.1-016"; transcript_id "LA16c-OS12.1-016"; exon_number 4;
ENm008.contig1	ExonAligner	CDS	253281	253364	.	-	0	gene_id "LA16c-OS12.1-016"; transcript_id "LA16c-OS12.1-016"; exon_number 5;
ENm008.contig1	ExonAligner	CDS	237137	237308	.	-	1	gene_id "LA16c-OS12.1-001"; transcript_id "LA16c-OS12.1-001"; exon_number 1;
ENm008.contig1	ExonAligner	CDS	237735	237764	.	-	1	gene_id "LA16c-OS12.1-001"; transcript_id "LA16c-OS12.1-001"; exon_number 2;
ENm008.contig1	ExonAligner	CDS	241572	241660	.	-	0	gene_id "LA16c-OS12.1-001"; transcript_id "LA16c-OS12.1-001"; exon_number 3;
ENm008.contig1	ExonAligner	CDS	247479	247655	.	-	0	gene_id "LA16c-OS12.1-001"; transcript_id "LA16c-OS12.1-001"; exon_number 4;
ENm008.contig1	ExonAligner	CDS	253281	253424	.	-	0	gene_id "LA16c-OS12.1-001"; transcript_id "LA16c-OS12.1-001"; exon_number 5;
ENm008.contig1	ExonAligner	CDS	262745	262855	.	-	0	gene_id "LA16c-OS12.1-001"; transcript_id "LA16c-OS12.1-001"; exon_number 6;
ENm008.contig1	ExonAligner	CDS	237137	237308	.	-	1	gene_id "LA16c-OS12.1-002"; transcript_id "LA16c-OS12.1-002"; exon_number 1;
ENm008.contig1	ExonAligner	CDS	237735	237764	.	-	1	gene_id "LA16c-OS12.1-002"; transcript_id "LA16c-OS12.1-002"; exon_number 2;
ENm008.contig1	ExonAligner	CDS	241572	241660	.	-	0	gene_id "LA16c-OS12.1-002"; transcript_id "LA16c-OS12.1-002"; exon_number 3;
ENm008.contig1	ExonAligner	CDS	247479	247655	.	-	0	gene_id "LA16c-OS12.1-002"; transcript_id "LA16c-OS12.1-002"; exon_number 4;
ENm008.contig1	ExonAligner	CDS	253281	253424	.	-	0	gene_id "LA16c-OS12.1-002"; transcript_id "LA16c-OS12.1-002"; exon_number 5;
ENm008.contig1	ExonAligner	CDS	262745	262855	.	-	0	gene_id "LA16c-OS12.1-002"; transcript_id "LA16c-OS12.1-002"; exon_number 6;
ENm008.contig1	ExonAligner	CDS	354883	355823	.	-	0	gene_id "LA16c-314G4.3-001"; transcript_id "LA16c-314G4.3-001"; exon_number 10;
ENm008.contig1	ExonAligner	CDS	354883	355823	.	-	0	gene_id "LA16c-314G4.3-002"; transcript_id "LA16c-314G4.3-002"; exon_number 9;
ENm008.contig1	ExonAligner	CDS	368072	368182	.	-	0	gene_id "Z97634.1-001"; transcript_id "Z97634.1-001"; exon_number 1;
ENm008.contig1	ExonAligner	CDS	369530	369616	.	-	0	gene_id "Z97634.1-001"; transcript_id "Z97634.1-001"; exon_number 2;
ENm008.contig1	ExonAligner	CDS	369702	369827	.	-	0	gene_id "Z97634.1-001"; transcript_id "Z97634.1-001"; exon_number 3;
ENm008.contig1	ExonAligner	CDS	370128	370289	.	-	0	gene_id "Z97634.1-001"; transcript_id "Z97634.1-001"; exon_number 4;
ENm008.contig1	ExonAligner	CDS	370950	371237	.	-	0	gene_id "Z97634.1-001"; transcript_id "Z97634.1-001"; exon_number 5;
ENm008.contig1	ExonAligner	CDS	368072	368182	.	-	0	gene_id "Z97634.1-006"; transcript_id "Z97634.1-006"; exon_number 1;
ENm008.contig1	ExonAligner	CDS	369530	369616	.	-	0	gene_id "Z97634.1-006"; transcript_id "Z97634.1-006"; exon_number 2;
ENm008.contig1	ExonAligner	CDS	369702	369836	.	-	0	gene_id "Z97634.1-006"; transcript_id "Z97634.1-006"; exon_number 3;
ENm008.contig1	ExonAligner	CDS	370137	370289	.	-	0	gene_id "Z97634.1-006"; transcript_id "Z97634.1-006"; exon_number 4;
ENm008.contig1	ExonAligner	CDS	370950	371237	.	-	0	gene_id "Z97634.1-006"; transcript_id "Z97634.1-006"; exon_number 5;
ENm008.contig1	ExonAligner	CDS	368072	368182	.	-	0	gene_id "Z97634.1-008"; transcript_id "Z97634.1-008"; exon_number 1;
ENm008.contig1	ExonAligner	CDS	369530	369616	.	-	0	gene_id "Z97634.1-008"; transcript_id "Z97634.1-008"; exon_number 2;
ENm008.contig1	ExonAligner	CDS	369702	369836	.	-	0	gene_id "Z97634.1-008"; transcript_id "Z97634.1-008"; exon_number 3;
ENm008.contig1	ExonAligner	CDS	370137	370289	.	-	0	gene_id "Z97634.1-008"; transcript_id "Z97634.1-008"; exon_number 4;
ENm008.contig1	ExonAligner	CDS	370950	371237	.	-	0	gene_id "Z97634.1-008"; transcript_id "Z97634.1-008"; exon_number 5;
[truncated: 3,221 more rows]
